# Supplementary material for: Functional implications of microbial and viral gut metagenome changes in early stage L-DOPA-naïve Parkinson’s disease patients
Source: Genome Med. 2017 Apr 28;9:39. doi: 10.1186/s13073-017-0428-y (PMC5408370; doi:10.1186/s13073-017-0428-y)
Supplement: Supplementary file 2 — PD microbial differences are not confounded by pre-study antibiotics use. Statistical analysis blocked for six patients that used antibiotics 28–34 days prior to sampling. Excluding these samples from the statistical analyses does not change the results: the PD samples are at genus level still significantly different from the control samples. (XLSX 53 kb) [file 13073_2017_428_MOESM2_ESM.xlsx]

## Sheet: motus
Rank	Feature name	p-value	q-value	withinBlockDirection	Increased in	FeatureSum (%)
1	Cluster1008	6.98934e-05	0.0169142	.|.***	parkinson	1.76192
2	motu_linkage_group_302	0.00014688	0.0177725	.|.***	parkinson	0.301023
3	motu_linkage_group_142	0.000890042	0.0608642	.|.***	parkinson	0.119075
4	motu_linkage_group_379	0.00130286	0.0608642	X|.**	Control	0.539949
5	motu_linkage_group_613	0.00134809	0.0608642	X|.**	Control	0.373063
6	motu_linkage_group_190	0.00162761	0.0608642	.|.**	parkinson	0.0656839
7	motu_linkage_group_517	0.00176053	0.0608642	.*|.**	parkinson	0.152922
8	Cluster1052	0.00297352	0.0899488	X|.**	parkinson	0.46809
9	motu_linkage_group_334	0.0036269	0.093202	.|.**	parkinson	0.0967471
10	Cluster1081	0.00385132	0.093202	.|.**	Control	2.99674
11	motu_linkage_group_288	0.00460389	0.101286	.|.**	parkinson	1.01927
12	motu_linkage_group_625	0.00556734	0.104288	.|.**	parkinson	0.0182213
13	Cluster1601	0.00622997	0.104288	X|.**	Control	0.0278443
14	Cluster1275	0.006504	0.104288	X|.**	Control	0.193527
15	motu_linkage_group_238	0.00671832	0.104288	.*|.*	parkinson	0.216924
16	motu_linkage_group_301	0.00689508	0.104288	.|.**	parkinson	0.31018
17	motu_linkage_group_634	0.00778117	0.110767	.|.**	parkinson	0.0201508
18	Cluster399	0.0117805	0.158383	.*|X*	Control	0.0820741
19	motu_linkage_group_230	0.0124887	0.159066	X|X*	Control	0.387204
20	motu_linkage_group_346	0.0161874	0.195193	.|.*	parkinson	0.956945
21	Cluster1610	0.0169382	0.195193	.|.**	Control	0.426659
22	Cluster1375	0.0187669	0.206435	.|.*	Control	0.130688
23	Cluster1659	0.020041	0.210866	X|.**	Control	0.236936
24	motu_linkage_group_521	0.0225968	0.227851	.|.*	parkinson	0.0214217
25	Cluster1376	0.026529	0.249599	.|.*	Control	0.0240175
26	Cluster1086	0.0269131	0.249599	.|.*	Control	0.199352
27	motu_linkage_group_348	0.0278479	0.249599	.|.*	parkinson	0.129591
28	motu_linkage_group_362	0.0301292	0.260403	.|.*	parkinson	0.956687
29	motu_linkage_group_600	0.0368341	0.296338	.|.*	parkinson	0.0302723
30	motu_linkage_group_496	0.0377068	0.296338	X|.*	Control	0.0951607
31	motu_linkage_group_414	0.0379606	0.296338	.*|.	parkinson	0.138406
32	motu_linkage_group_265	0.0405262	0.299694	.|.	Control	0.214324
33	motu_linkage_group_480	0.0408674	0.299694	.|.*	parkinson	0.0422619
34	Cluster1609	0.0459683	0.316252	.|.	parkinson	0.210385
35	motu_linkage_group_439	0.0495136	0.316252	.|X	Control	0.110628
36	Cluster1573	0.0519942	0.316252	X|.**	Control	0.0381643
37	Cluster1421	0.0528763	0.316252	X|.*	Control	0.0469703
38	motu_linkage_group_633	0.0530347	0.316252	.|.*	parkinson	0.0253962
39	motu_linkage_group_672	0.0531942	0.316252	.|.*	parkinson	0.13908
40	motu_linkage_group_210	0.0540845	0.316252	X|.**	Control	0.255967
41	motu_linkage_group_290	0.0556034	0.316252	.|.*	parkinson	0.145588
42	motu_linkage_group_504	0.0565481	0.316252	.|.*	parkinson	0.033539
43	motu_linkage_group_63	0.0577999	0.316252	X|.*	Control	0.68208
44	motu_linkage_group_168	0.0595272	0.316252	X|X*	Control	0.795287
45	motu_linkage_group_366	0.0611286	0.316252	.|.*	parkinson	0.37423
46	motu_linkage_group_246	0.0622015	0.316252	X|X*	Control	0.265435
47	motu_linkage_group_192	0.0642243	0.316252	.|.*	parkinson	0.58713
48	motu_linkage_group_490	0.0645926	0.316252	.|.*	parkinson	0.202626
49	Cluster1097	0.0650001	0.316252	.|.	Control	0.641477
50	motu_linkage_group_624	0.0653414	0.316252	X|.*	parkinson	0.292282
51	motu_linkage_group_376	0.0697441	0.32295	.|.	parkinson	0.736745
52	motu_linkage_group_310	0.0703072	0.32295	.|.	parkinson	1.59918
53	motu_linkage_group_212	0.0713099	0.32295	.|.	parkinson	0.618833
54	Cluster1377	0.0720633	0.32295	X|.*	Control	0.145302
55	motu_linkage_group_586	0.0744944	0.327776	.|.	parkinson	0.0353239
56	motu_linkage_group_289	0.0833741	0.357647	.|.*	parkinson	0.315008
57	motu_linkage_group_228	0.0844221	0.357647	.|.	parkinson	0.254424
58	motu_linkage_group_460	0.0867962	0.357647	.|.	parkinson	0.143671
59	motu_linkage_group_574	0.0876143	0.357647	.|.	parkinson	0.0319787
60	motu_linkage_group_568	0.0895083	0.357647	.|.*	parkinson	0.0218357
61	motu_linkage_group_191	0.0901507	0.357647	.|.*	parkinson	0.689389
62	motu_linkage_group_282	0.0936122	0.36539	.|.	parkinson	0.225705
63	motu_linkage_group_308	0.104013	0.397887	.|.*	Control	0.494105
64	motu_linkage_group_430	0.105226	0.397887	.|.	parkinson	0.605522
65	Cluster1579	0.107333	0.39961	X|.*	parkinson	0.0272303
66	motu_linkage_group_124	0.110944	0.406796	.|.*	parkinson	0.190445
67	Cluster971	0.120551	0.42578	X|X*	Control	0.0171288
68	Cluster1593	0.120939	0.42578	.|.	parkinson	0.093639
69	motu_linkage_group_317	0.1214	0.42578	.|.	parkinson	0.0221557
70	Cluster974	0.124123	0.429111	.|.	parkinson	0.0301692
71	motu_linkage_group_588	0.132191	0.450566	.|.	parkinson	0.226869
72	motu_linkage_group_486	0.136237	0.457907	.|.	parkinson	0.0347361
73	motu_linkage_group_233	0.144612	0.469807	.|.	parkinson	0.185182
74	Cluster1576	0.147846	0.469807	X|.	Control	1.59884
75	motu_linkage_group_270	0.148538	0.469807	X|X	Control	0.0853131
76	motu_linkage_group_621	0.149167	0.469807	.|.	parkinson	0.276952
77	motu_linkage_group_131	0.151078	0.469807	X|.*	parkinson	1.76931
78	motu_linkage_group_404	0.151425	0.469807	.|.	parkinson	0.190546
79	motu_linkage_group_260	0.154054	0.4715	.|.	parkinson	0.294888
80	Cluster1095	0.157346	0.4715	.|.*	parkinson	0.176953
81	motu_linkage_group_224	0.158704	0.4715	.|.*	parkinson	0.934405
82	Cluster1594	0.165086	0.4715	X|.	Control	0.096244
83	Cluster817	0.166254	0.4715	X|.	parkinson	0.0413079
84	Cluster1000	0.167384	0.4715	X|.	Control	0.0240052
85	Cluster1620	0.167431	0.4715	.|.	Control	0.581569
86	motu_linkage_group_559	0.16886	0.4715	.*|.	parkinson	0.330505
87	Cluster1598	0.170181	0.4715	.|.	Control	0.0390998
88	motu_linkage_group_254	0.173202	0.4715	.|.	parkinson	0.375936
89	Cluster1604	0.173403	0.4715	X|.**	Control	0.176787
90	motu_linkage_group_712	0.176926	0.475735	.|.	parkinson	0.0269395
91	Cluster878	0.180842	0.480921	.|.	Control	0.018369
92	motu_linkage_group_497	0.185025	0.486697	X|.*	parkinson	0.0234205
93	motu_linkage_group_502	0.191082	0.497224	X|.*	Control	0.315367
94	motu_linkage_group_644	0.19781	0.509255	.|.	parkinson	0.288333
95	motu_linkage_group_316	0.199921	0.509272	.|.	parkinson	0.563497
96	Cluster326	0.203813	0.513778	X|.	Control	0.0264148
97	Cluster1631	0.21448	0.530282	.|.	Control	0.704697
98	motu_linkage_group_636	0.217203	0.530282	.|.	parkinson	0.1089
99	Cluster1633	0.220173	0.530282	.|.	parkinson	0.201899
100	Cluster1369	0.223582	0.530282	.|X	Control	0.0840252
101	Cluster1054	0.22388	0.530282	.|.	parkinson	2.15465
102	motu_linkage_group_297	0.226806	0.530282	X|X	Control	0.340898
103	Cluster1443	0.226823	0.530282	X|X	Control	0.0232774
104	Cluster756	0.22789	0.530282	.|.	parkinson	0.152363
105	motu_linkage_group_652	0.230332	0.53086	.|.	parkinson	0.128943
106	Cluster1092	0.234101	0.534457	.|X	Control	0.606373
107	motu_linkage_group_115	0.236725	0.535396	.|.	parkinson	0.240429
108	motu_linkage_group_234	0.243635	0.545922	.|.	parkinson	0.22459
109	Cluster1564	0.254323	0.564644	.|.	parkinson	1.28539
110	motu_linkage_group_341	0.256725	0.564796	.|.	parkinson	0.265721
111	motu_linkage_group_307	0.260526	0.567993	.|.	parkinson	0.317069
112	motu_linkage_group_320	0.268827	0.580858	.|.	parkinson	0.132308
113	Cluster1603	0.279451	0.595929	X|.	Control	0.138363
114	motu_linkage_group_443	0.283899	0.595929	X|.	Control	0.169283
115	Cluster1096	0.286063	0.595929	.|X	Control	0.711306
116	motu_linkage_group_431	0.286677	0.595929	.|X	Control	0.143245
117	motu_linkage_group_701	0.29034	0.595929	.|.	parkinson	0.0431451
118	Cluster1098	0.290605	0.595929	.|.	Control	0.877899
119	motu_linkage_group_333	0.298279	0.595929	X|.	Control	0.883158
120	motu_linkage_group_104	0.300282	0.595929	.|.	Control	0.913709
121	Cluster814	0.300699	0.595929	X|.	Control	0.611128
122	motu_linkage_group_696	0.301825	0.595929	.|.	parkinson	0.0487244
123	motu_linkage_group_508	0.30289	0.595929	X|.	parkinson	0.147463
124	motu_linkage_group_585	0.312916	0.603103	X|.	Control	0.193051
125	Cluster1595	0.313812	0.603103	.|.	parkinson	0.409574
126	Cluster1611	0.314012	0.603103	.|.	Control	0.30004
127	motu_linkage_group_284	0.323935	0.608069	.|.	parkinson	0.426433
128	motu_linkage_group_268	0.325842	0.608069	X|X	Control	0.177818
129	Cluster1105	0.326387	0.608069	.|.	parkinson	0.268157
130	motu_linkage_group_127	0.328628	0.608069	X|.	parkinson	1.43549
131	motu_linkage_group_277	0.330524	0.608069	.|.	parkinson	0.429655
132	Cluster390	0.331992	0.608069	X|X	parkinson	0.87558
133	motu_linkage_group_437	0.334533	0.608069	.|.	parkinson	0.0408693
134	Cluster1099	0.336762	0.608069	X|.	Control	0.192602
135	motu_linkage_group_573	0.341649	0.608069	X|.*	Control	0.108597
136	Cluster1577	0.343393	0.608069	X|.	Control	1.11291
137	Cluster1597	0.344238	0.608069	.*|.	parkinson	0.372691
138	Cluster1107	0.353173	0.613931	X|X	Control	0.674847
139	motu_linkage_group_126	0.354463	0.613931	.|.	parkinson	0.733586
140	Cluster1575	0.357092	0.613931	X|.	Control	1.65679
141	Cluster1618	0.357704	0.613931	X|X	Control	0.259634
142	Cluster751	0.36043	0.614254	X|X	Control	0.0997753
143	motu_linkage_group_45	0.376711	0.631172	.|.	parkinson	0.191962
144	motu_linkage_group_244	0.377172	0.631172	.|.	parkinson	0.0962871
145	motu_linkage_group_550	0.382133	0.631172	.|.	parkinson	0.0587906
146	Cluster1115	0.383354	0.631172	X|.	Control	0.310028
147	motu_linkage_group_495	0.383398	0.631172	X|X	Control	0.0253193
148	motu_linkage_group_7	0.391126	0.639544	X|X	Control	0.618439
149	motu_linkage_group_734	0.401353	0.651862	.|.	parkinson	0.0763317
150	motu_linkage_group_771	0.430944	0.690716	.|.	parkinson	0.188481
151	Cluster1103	0.432595	0.690716	X|X	Control	0.0740821
152	motu_linkage_group_151	0.433838	0.690716	.|.	parkinson	0.0926942
153	motu_linkage_group_357	0.436705	0.690736	X|X	Control	0.426115
154	motu_linkage_group_646	0.440365	0.692001	X|.	Control	0.0549177
155	motu_linkage_group_293	0.448304	0.692397	X|.	Control	0.062408
156	motu_linkage_group_592	0.449562	0.692397	X|X	Control	0.0579674
157	motu_linkage_group_24	0.450315	0.692397	.|.	parkinson	0.235258
158	motu_linkage_group_611	0.45359	0.692397	.|.	parkinson	0.44314
159	motu_linkage_group_225	0.457461	0.692397	.|.	parkinson	0.773135
160	motu_linkage_group_274	0.457783	0.692397	X|.	Control	0.309731
161	Cluster1619	0.462444	0.695102	X|.	Control	0.071751
162	motu_linkage_group_383	0.47099	0.69943	.|.	parkinson	0.47789
163	motu_linkage_group_306	0.472519	0.69943	.|.	parkinson	1.41899
164	Cluster968	0.474581	0.69943	.|.	parkinson	0.068212
165	motu_linkage_group_195	0.476884	0.69943	.|.	parkinson	0.109388
166	motu_linkage_group_389	0.49591	0.719447	.|.	parkinson	0.383396
167	motu_linkage_group_450	0.496478	0.719447	.|.	parkinson	0.0254485
168	Cluster92	0.50369	0.725553	.|.	parkinson	0.318966
169	Cluster1094	0.508925	0.728756	.|X	Control	0.788644
170	Cluster1605	0.529884	0.754306	X|.	Control	0.446151
171	motu_linkage_group_273	0.542392	0.765508	X|X	Control	0.090977
172	motu_linkage_group_241	0.54408	0.765508	X|.	Control	0.50707
173	Cluster1104	0.547654	0.766083	.|X	Control	4.87581
174	Cluster1394	0.557517	0.775397	X|X	Control	0.0152516
175	motu_linkage_group_134	0.566509	0.781892	X|.	Control	1.15839
176	motu_linkage_group_520	0.571117	0.781892	.|.	parkinson	0.240043
177	Cluster1628	0.571879	0.781892	X|X	Control	0.32287
178	motu_linkage_group_252	0.576187	0.783355	X|X	Control	0.0908108
179	Cluster1053	0.58013	0.784242	X|.	Control	0.419884
180	Cluster1629	0.58332	0.784242	.|X	parkinson	0.12437
181	motu_linkage_group_118	0.588357	0.786643	X|X	Control	0.136789
182	motu_linkage_group_103	0.598834	0.796252	.|.	parkinson	0.791235
183	motu_linkage_group_551	0.611444	0.808576	.|.	parkinson	0.185255
184	motu_linkage_group_394	0.626486	0.823966	X|X	Control	0.386738
185	motu_linkage_group_678	0.647646	0.843121	.|.	parkinson	0.0715879
186	motu_linkage_group_281	0.648019	0.843121	.|.	parkinson	0.707364
187	Cluster1259	0.651689	0.843362	.|X	Control	0.624248
188	Cluster1271	0.664471	0.848273	.|.	parkinson	0.0212894
189	Cluster469	0.664666	0.848273	X|.	Control	0.260232
190	Cluster1370	0.666	0.848273	X|X	Control	0.0266287
191	Cluster1269	0.683076	0.865468	X|X	Control	0.0336452
192	Cluster1574	0.68927	0.868007	NA|NA	two.sided	1.65002
193	motu_linkage_group_456	0.695224	0.868007	X|.	parkinson	0.270083
194	motu_linkage_group_206	0.700593	0.868007	X|.	Control	0.827064
195	Cluster1624	0.702493	0.868007	.|.	parkinson	0.0372072
196	motu_linkage_group_552	0.707374	0.868007	X|.	Control	0.120862
197	Cluster1088	0.708655	0.868007	X|.	Control	0.838416
198	motu_linkage_group_243	0.710188	0.868007	.|.	parkinson	0.114396
199	Cluster1281	0.722774	0.875814	X|X	Control	0.016044
200	Cluster1616	0.723813	0.875814	X|.	Control	0.367744
201	Cluster1621	0.733686	0.883343	X|.	Control	0.251765
202	Cluster973	0.740486	0.885041	.|.	parkinson	0.131152
203	motu_linkage_group_324	0.74241	0.885041	X|X	Control	0.0236498
204	motu_linkage_group_349	0.754124	0.894598	X|.	Control	0.222443
205	Cluster1627	0.762287	0.899871	X|X	Control	0.899643
206	motu_linkage_group_407	0.767199	0.901272	X|.	Control	0.311714
207	Cluster1580	0.778423	0.905776	X|.	parkinson	0.0785936
208	motu_linkage_group_470	0.778518	0.905776	.|.	parkinson	0.120671
209	motu_linkage_group_703	0.783273	0.906948	.|.	parkinson	0.0245084
210	motu_linkage_group_391	0.800108	0.92203	X|.	Control	1.11821
211	Cluster1089	0.805301	0.923615	.|.	parkinson	0.553922
212	Cluster1100	0.813541	0.927345	X|.	Control	3.68827
213	Cluster1569	0.824016	0.927345	X|.	Control	2.27483
214	Cluster1632	0.825566	0.927345	X|.	Control	0.466205
215	motu_linkage_group_491	0.826202	0.927345	.|.	parkinson	0.028052
216	motu_linkage_group_415	0.827713	0.927345	X|.	Control	0.0939852
217	motu_linkage_group_525	0.837989	0.927614	X|.	Control	0.677152
218	Cluster972	0.841143	0.927614	X|.	Control	1.2226
219	motu_linkage_group_651	0.841625	0.927614	.|.	parkinson	0.0633605
220	motu_linkage_group_122	0.846445	0.927614	.|.	parkinson	0.167396
221	motu_linkage_group_325	0.847119	0.927614	X|.	Control	0.85845
222	Cluster1393	0.854527	0.931511	.|.	parkinson	0.0191983
223	motu_linkage_group_158	0.870606	0.944783	X|.	parkinson	0.959042
224	motu_linkage_group_258	0.879126	0.94977	X|.	Control	1.01668
225	motu_linkage_group_474	0.885683	0.952596	X|.	parkinson	0.131965
226	Cluster1592	0.889614	0.952596	.|.	parkinson	0.487318
227	motu_linkage_group_536	0.895167	0.954319	X|.	Control	0.332274
228	Cluster1090	0.900314	0.955596	X|X	Control	0.129486
229	motu_linkage_group_135	0.906956	0.958443	.|X	parkinson	0.713489
230	Cluster970	0.916649	0.964474	X|X	Control	0.442257
231	motu_linkage_group_507	0.934169	0.974707	X|.	parkinson	0.078132
232	Cluster1533	0.949701	0.974707	X|.	parkinson	0.026264
233	Cluster468	0.950726	0.974707	X|X	parkinson	0.0788659
234	motu_linkage_group_691	0.951619	0.974707	X|X	Control	0.0315248
235	motu_linkage_group_498	0.953845	0.974707	.|.	parkinson	0.126446
236	motu_linkage_group_638	0.954048	0.974707	X|X	Control	0.659209
237	motu_linkage_group_548	0.954568	0.974707	X|X	Control	0.155813
238	Cluster1630	0.961534	0.977694	X|.	Control	2.24184
239	motu_linkage_group_327	0.970799	0.982908	X|.	parkinson	0.57104
240	Cluster1608	0.974785	0.982908	.|X	parkinson	0.190337
241	motu_linkage_group_510	0.983031	0.98711	X|.	Control	0.256038
242	Cluster1093	0.993951	0.993951	X|X	Control	0.513763

## Sheet: Species
Rank	Feature name	p-value	q-value	withinBlockDirection	Increased in	Superkingdom	Phylum	Class	Order	Family	Genus	OTU
1	Bacteria;Verrucomicrobia;Verrucomicrobiae;Verrucomicrobiales;Verrucomicrobiaceae;Akkermansia;Akkermansia muciniphila	0.000327333	0.0369887	.|.***	parkinson	Bacteria	Verrucomicrobia	Verrucomicrobiae	Verrucomicrobiales	Verrucomicrobiaceae	Akkermansia	Akkermansiamuciniphila
2	Bacteria;Firmicutes;Erysipelotrichi;Erysipelotrichales;Erysipelotrichaceae;Eubacterium;Eubacterium biforme	0.000843067	0.0424438	X|.***	Control	Bacteria	Firmicutes	Erysipelotrichi	Erysipelotrichales	Erysipelotrichaceae	Eubacterium	Eubacteriumbiforme
3	Bacteria;?;?;?;?;?;?	0.00119033	0.0424438	.|.***	parkinson	Bacteria	?	?	?	?	?	?
4	Bacteria;Firmicutes;?;?;?;?;?	0.00150244	0.0424438	.|.**	parkinson	Bacteria	Firmicutes	?	?	?	?	?
5	Bacteria;Bacteroidetes;Bacteroidia;Bacteroidales;Rikenellaceae;Alistipes;Alistipes shahii	0.00297352	0.0672014	X|.**	parkinson	Bacteria	Bacteroidetes	Bacteroidia	Bacteroidales	Rikenellaceae	Alistipes	Alistipesshahii
6	Bacteria;Bacteroidetes;Bacteroidia;Bacteroidales;Prevotellaceae;Prevotella;Prevotella copri	0.00408641	0.0769607	X|.**	Control	Bacteria	Bacteroidetes	Bacteroidia	Bacteroidales	Prevotellaceae	Prevotella	Prevotellacopri
7	Bacteria;Firmicutes;Clostridia;Clostridiales;Clostridiaceae;Clostridium;Clostridium saccharolyticum	0.00622997	0.094793	X|.**	Control	Bacteria	Firmicutes	Clostridia	Clostridiales	Clostridiaceae	Clostridium	Clostridiumsaccharolyticum
8	Bacteria;Bacteroidetes;Bacteroidia;Bacteroidales;Prevotellaceae;Prevotella;?	0.00671101	0.094793	X|.**	Control	Bacteria	Bacteroidetes	Bacteroidia	Bacteroidales	Prevotellaceae	Prevotella	?
9	Bacteria;Firmicutes;Clostridia;Clostridiales;Eubacteriaceae;Eubacterium;?	0.0116333	0.128919	.*|.*	parkinson	Bacteria	Firmicutes	Clostridia	Clostridiales	Eubacteriaceae	Eubacterium	?
10	Bacteria;Proteobacteria;Gammaproteobacteria;Enterobacteriales;Enterobacteriaceae;Klebsiella;Klebsiella variicola_pneumoniae	0.0117805	0.128919	.*|.*	Control	Bacteria	Proteobacteria	Gammaproteobacteria	Enterobacteriales	Enterobacteriaceae	Klebsiella	Klebsiellavariicola_pneumoniae
11	Bacteria;Firmicutes;Clostridia;?;?;?;?	0.0125496	0.128919	X|.**	parkinson	Bacteria	Firmicutes	Clostridia	?	?	?	?
12	Bacteria;Firmicutes;Clostridia;Clostridiales;Lachnospiraceae;Blautia;[Ruminococcus] torques	0.0169382	0.150975	.|.**	Control	Bacteria	Firmicutes	Clostridia	Clostridiales	Lachnospiraceae	Blautia	Ruminococcustorques
13	Bacteria;Firmicutes;Bacilli;Lactobacillales;Streptococcaceae;Streptococcus;Streptococcus thermophilus	0.0187669	0.150975	.|.*	Control	Bacteria	Firmicutes	Bacilli	Lactobacillales	Streptococcaceae	Streptococcus	Streptococcusthermophilus
14	Bacteria;Firmicutes;Clostridia;Clostridiales;?;?;?	0.0191427	0.150975	.|.*	parkinson	Bacteria	Firmicutes	Clostridia	Clostridiales	?	?	?
15	Bacteria;Firmicutes;Negativicutes;Selenomonadales;Acidaminococcaceae;Phascolarctobacterium;Phascolarctobacterium succinatutens	0.020041	0.150975	X|.**	Control	Bacteria	Firmicutes	Negativicutes	Selenomonadales	Acidaminococcaceae	Phascolarctobacterium	Phascolarctobacteriumsuccinatutens
16	Bacteria;Firmicutes;Bacilli;Lactobacillales;Streptococcaceae;Streptococcus;Streptococcus vestibularis	0.026529	0.178893	.|.*	Control	Bacteria	Firmicutes	Bacilli	Lactobacillales	Streptococcaceae	Streptococcus	Streptococcusvestibularis
17	Bacteria;Bacteroidetes;Flavobacteriia;Flavobacteriales;Flavobacteriaceae;Capnocytophaga;unnamed Capnocytophaga sp. oral taxon 329	0.0269131	0.178893	.|.*	Control	Bacteria	Bacteroidetes	Flavobacteriia	Flavobacteriales	Flavobacteriaceae	Capnocytophaga	unnamedCapnocytophagasp.oraltaxon329
18	Bacteria;Bacteroidetes;?;?;?;?;?	0.0354686	0.222664	X|.*	Control	Bacteria	Bacteroidetes	?	?	?	?	?
19	Bacteria;Firmicutes;Clostridia;Clostridiales;Lachnospiraceae;Roseburia;?	0.0377068	0.224256	X|.*	Control	Bacteria	Firmicutes	Clostridia	Clostridiales	Lachnospiraceae	Roseburia	?
20	Bacteria;Bacteroidetes;Flavobacteriia;Flavobacteriales;Flavobacteriaceae;Capnocytophaga;Capnocytophaga sp. oral taxon 329	0.0405262	0.228973	.|.	Control	Bacteria	Bacteroidetes	Flavobacteriia	Flavobacteriales	Flavobacteriaceae	Capnocytophaga	Capnocytophagasp.oraltaxon329
21	Bacteria;Firmicutes;Clostridia;Clostridiales;Ruminococcaceae;Ruminococcus;Ruminococcus lactaris	0.0459683	0.247353	.|.	parkinson	Bacteria	Firmicutes	Clostridia	Clostridiales	Ruminococcaceae	Ruminococcus	Ruminococcuslactaris
22	Bacteria;Firmicutes;Clostridia;Clostridiales;Clostridiaceae;Clostridium;Clostridium leptum	0.0519942	0.259784	X|.**	Control	Bacteria	Firmicutes	Clostridia	Clostridiales	Clostridiaceae	Clostridium	Clostridiumleptum
23	Bacteria;Firmicutes;Bacilli;Lactobacillales;Streptococcaceae;Streptococcus;Streptococcus parasanguinis	0.0528763	0.259784	X|.*	Control	Bacteria	Firmicutes	Bacilli	Lactobacillales	Streptococcaceae	Streptococcus	Streptococcusparasanguinis
24	Bacteria;Bacteroidetes;Bacteroidia;Bacteroidales;Bacteroidaceae;Bacteroides;Bacteroides eggerthii	0.0650001	0.295343	.|.	Control	Bacteria	Bacteroidetes	Bacteroidia	Bacteroidales	Bacteroidaceae	Bacteroides	Bacteroideseggerthii
25	Bacteria;Firmicutes;Clostridia;Clostridiales;Ruminococcaceae;?;?	0.0653414	0.295343	X|.*	parkinson	Bacteria	Firmicutes	Clostridia	Clostridiales	Ruminococcaceae	?	?
26	Bacteria;Firmicutes;Bacilli;Lactobacillales;Streptococcaceae;Streptococcus;Streptococcus salivarius	0.0720633	0.310387	X|.*	Control	Bacteria	Firmicutes	Bacilli	Lactobacillales	Streptococcaceae	Streptococcus	Streptococcussalivarius
27	Bacteria;Bacteroidetes;Bacteroidia;Bacteroidales;Rikenellaceae;Alistipes;?	0.0747308	0.310387	.|.	parkinson	Bacteria	Bacteroidetes	Bacteroidia	Bacteroidales	Rikenellaceae	Alistipes	?
28	Bacteria;Firmicutes;Clostridia;Clostridiales;Ruminococcaceae;Faecalibacterium;Faecalibacterium prausnitzii	0.0769101	0.310387	.|.*	Control	Bacteria	Firmicutes	Clostridia	Clostridiales	Ruminococcaceae	Faecalibacterium	Faecalibacteriumprausnitzii
29	Bacteria;Firmicutes;Clostridia;Clostridiales;?;Pseudoflavonifractor;Pseudoflavonifractor capillosus	0.107333	0.41823	X|.*	parkinson	Bacteria	Firmicutes	Clostridia	Clostridiales	?	Pseudoflavonifractor	Pseudoflavonifractorcapillosus
30	Bacteria;Actinobacteria;Actinobacteria;Bifidobacteriales;Bifidobacteriaceae;Bifidobacterium;Bifidobacterium dentium	0.120551	0.43831	X|.*	Control	Bacteria	Actinobacteria	Actinobacteria	Bifidobacteriales	Bifidobacteriaceae	Bifidobacterium	Bifidobacteriumdentium
31	Bacteria;Firmicutes;Clostridia;Clostridiales;Clostridiaceae;Clostridium;unnamed Clostridium sp. L2-50	0.120939	0.43831	.|X	parkinson	Bacteria	Firmicutes	Clostridia	Clostridiales	Clostridiaceae	Clostridium	unnamedClostridiumsp.L2-50
32	Bacteria;Actinobacteria;Actinobacteria;Bifidobacteriales;Bifidobacteriaceae;Bifidobacterium;Bifidobacterium angulatum	0.124123	0.43831	.|X	parkinson	Bacteria	Actinobacteria	Actinobacteria	Bifidobacteriales	Bifidobacteriaceae	Bifidobacterium	Bifidobacteriumangulatum
33	Bacteria;Firmicutes;Bacilli;Lactobacillales;Streptococcaceae;Lactococcus;Lactococcus lactis	0.129261	0.442621	X|.*	Control	Bacteria	Firmicutes	Bacilli	Lactobacillales	Streptococcaceae	Lactococcus	Lactococcuslactis
34	Bacteria;Bacteroidetes;Bacteroidia;Bacteroidales;Rikenellaceae;Alistipes;Alistipes sp. HGB5	0.151078	0.464436	X|.*	parkinson	Bacteria	Bacteroidetes	Bacteroidia	Bacteroidales	Rikenellaceae	Alistipes	Alistipessp.HGB5
35	Bacteria;Bacteroidetes;Bacteroidia;Bacteroidales;Bacteroidaceae;Bacteroides;Bacteroides finegoldii	0.157346	0.464436	.|.*	parkinson	Bacteria	Bacteroidetes	Bacteroidia	Bacteroidales	Bacteroidaceae	Bacteroides	Bacteroidesfinegoldii
36	Bacteria;Firmicutes;Clostridia;Clostridiales;Lachnospiraceae;Coprococcus;Coprococcus catus	0.165086	0.464436	X|.	Control	Bacteria	Firmicutes	Clostridia	Clostridiales	Lachnospiraceae	Coprococcus	Coprococcuscatus
37	Bacteria;Actinobacteria;Actinobacteria;Coriobacteriales;Coriobacteriaceae;Eggerthella;Eggerthella lenta	0.166254	0.464436	X|.	parkinson	Bacteria	Actinobacteria	Actinobacteria	Coriobacteriales	Coriobacteriaceae	Eggerthella	Eggerthellalenta
38	Bacteria;Lentisphaerae;?;?;Victivallaceae;Victivallis;Victivallis vadensis	0.167384	0.464436	X|.	Control	Bacteria	Lentisphaerae	?	?	Victivallaceae	Victivallis	Victivallisvadensis
39	Bacteria;Firmicutes;Clostridia;Clostridiales;Ruminococcaceae;Ruminococcus;unnamed Ruminococcus sp. 5_1_39BFAA	0.167431	0.464436	.|.	Control	Bacteria	Firmicutes	Clostridia	Clostridiales	Ruminococcaceae	Ruminococcus	unnamedRuminococcussp.5_1_39BFAA
40	Bacteria;Firmicutes;Clostridia;Clostridiales;Clostridiaceae;Clostridium;Clostridium bolteae	0.170181	0.464436	.|.	Control	Bacteria	Firmicutes	Clostridia	Clostridiales	Clostridiaceae	Clostridium	Clostridiumbolteae
41	Bacteria;Firmicutes;Clostridia;Clostridiales;Ruminococcaceae;Ruminococcus;?	0.171884	0.464436	.|.	parkinson	Bacteria	Firmicutes	Clostridia	Clostridiales	Ruminococcaceae	Ruminococcus	?
42	Bacteria;Firmicutes;Clostridia;Clostridiales;Lachnospiraceae;Dorea;Dorea formicigenerans	0.173403	0.464436	X|.**	Control	Bacteria	Firmicutes	Clostridia	Clostridiales	Lachnospiraceae	Dorea	Doreaformicigenerans
43	Bacteria;Firmicutes;Clostridia;Clostridiales;Peptostreptococcaceae;?;?	0.176926	0.464436	.|.	parkinson	Bacteria	Firmicutes	Clostridia	Clostridiales	Peptostreptococcaceae	?	?
44	Bacteria;Actinobacteria;Actinobacteria;Actinomycetales;Actinomycetaceae;Actinomyces;Actinomyces odontolyticus	0.180842	0.464436	.|.	Control	Bacteria	Actinobacteria	Actinobacteria	Actinomycetales	Actinomycetaceae	Actinomyces	Actinomycesodontolyticus
45	Bacteria;Bacteroidetes;Bacteroidia;Bacteroidales;Porphyromonadaceae;Odoribacter;Odoribacter splanchnicus	0.197742	0.485123	.|.	Control	Bacteria	Bacteroidetes	Bacteroidia	Bacteroidales	Porphyromonadaceae	Odoribacter	Odoribactersplanchnicus
46	Bacteria;Proteobacteria;Gammaproteobacteria;Pasteurellales;Pasteurellaceae;Haemophilus;Haemophilus parainfluenzae	0.203813	0.485123	X|.	Control	Bacteria	Proteobacteria	Gammaproteobacteria	Pasteurellales	Pasteurellaceae	Haemophilus	Haemophilusparainfluenzae
47	Bacteria;Firmicutes;Clostridia;Clostridiales;Lachnospiraceae;Roseburia;Roseburia intestinalis	0.21448	0.485123	.|.	Control	Bacteria	Firmicutes	Clostridia	Clostridiales	Lachnospiraceae	Roseburia	Roseburiaintestinalis
48	Bacteria;Firmicutes;Clostridia;Clostridiales;Oscillospiraceae;?;?	0.217203	0.485123	.|.	parkinson	Bacteria	Firmicutes	Clostridia	Clostridiales	Oscillospiraceae	?	?
49	Bacteria;Firmicutes;Clostridia;Clostridiales;Lachnospiraceae;Roseburia;Roseburia hominis	0.220173	0.485123	.|.	parkinson	Bacteria	Firmicutes	Clostridia	Clostridiales	Lachnospiraceae	Roseburia	Roseburiahominis
50	Bacteria;Bacteroidetes;Bacteroidia;Bacteroidales;Rikenellaceae;Alistipes;Alistipes putredinis	0.22388	0.485123	.|.	parkinson	Bacteria	Bacteroidetes	Bacteroidia	Bacteroidales	Rikenellaceae	Alistipes	Alistipesputredinis
51	Bacteria;Firmicutes;Bacilli;Lactobacillales;Lactobacillaceae;Lactobacillus;Lactobacillus gasseri	0.226823	0.485123	X|.	Control	Bacteria	Firmicutes	Bacilli	Lactobacillales	Lactobacillaceae	Lactobacillus	Lactobacillusgasseri
52	Bacteria;Proteobacteria;Deltaproteobacteria;Desulfovibrionales;Desulfovibrionaceae;Bilophila;Bilophila wadsworthia	0.22789	0.485123	.|.	parkinson	Bacteria	Proteobacteria	Deltaproteobacteria	Desulfovibrionales	Desulfovibrionaceae	Bilophila	Bilophilawadsworthia
53	Bacteria;Firmicutes;Clostridia;Clostridiales;Eubacteriaceae;Eubacterium;Eubacterium siraeum	0.232028	0.485123	.|.	parkinson	Bacteria	Firmicutes	Clostridia	Clostridiales	Eubacteriaceae	Eubacterium	Eubacteriumsiraeum
54	Bacteria;Bacteroidetes;Bacteroidia;Bacteroidales;Bacteroidaceae;Bacteroides;Bacteroides thetaiotaomicron	0.234101	0.485123	.|X	Control	Bacteria	Bacteroidetes	Bacteroidia	Bacteroidales	Bacteroidaceae	Bacteroides	Bacteroidesthetaiotaomicron
55	Bacteria;Bacteroidetes;Bacteroidia;Bacteroidales;?;?;?	0.236122	0.485123	.|.	Control	Bacteria	Bacteroidetes	Bacteroidia	Bacteroidales	?	?	?
56	Bacteria;Firmicutes;Clostridia;Clostridiales;?;?;unnamed butyrate-producing bacterium SS3_4	0.279451	0.563893	X|.	Control	Bacteria	Firmicutes	Clostridia	Clostridiales	?	?	unnamedbutyrate-producingbacteriumSS3_4
57	Bacteria;Bacteroidetes;Bacteroidia;Bacteroidales;Bacteroidaceae;Bacteroides;Bacteroides caccae	0.286063	0.566178	.|X	Control	Bacteria	Bacteroidetes	Bacteroidia	Bacteroidales	Bacteroidaceae	Bacteroides	Bacteroidescaccae
58	Bacteria;Bacteroidetes;Bacteroidia;Bacteroidales;Bacteroidaceae;Bacteroides;Bacteroides stercoris	0.290605	0.566178	.|.	Control	Bacteria	Bacteroidetes	Bacteroidia	Bacteroidales	Bacteroidaceae	Bacteroides	Bacteroidesstercoris
59	Bacteria;Firmicutes;Erysipelotrichi;Erysipelotrichales;Erysipelotrichaceae;Coprobacillus;?	0.296608	0.566317	X|.	Control	Bacteria	Firmicutes	Erysipelotrichi	Erysipelotrichales	Erysipelotrichaceae	Coprobacillus	?
60	Bacteria;Actinobacteria;Actinobacteria;Coriobacteriales;Coriobacteriaceae;Collinsella;Collinsella aerofaciens	0.300699	0.566317	X|.	Control	Bacteria	Actinobacteria	Actinobacteria	Coriobacteriales	Coriobacteriaceae	Collinsella	Collinsellaaerofaciens
61	Bacteria;Firmicutes;Clostridia;Clostridiales;Lachnospiraceae;?;butyrate-producing bacterium	0.313812	0.567972	.|.	parkinson	Bacteria	Firmicutes	Clostridia	Clostridiales	Lachnospiraceae	?	butyrate-producingbacterium
62	Bacteria;Firmicutes;Clostridia;Clostridiales;Lachnospiraceae;?;[Ruminococcus] gnavus	0.314012	0.567972	.|.	Control	Bacteria	Firmicutes	Clostridia	Clostridiales	Lachnospiraceae	?	Ruminococcusgnavus
63	Bacteria;Bacteroidetes;Bacteroidia;Bacteroidales;Bacteroidaceae;Bacteroides;Bacteroides plebeius	0.326387	0.567972	.|X	parkinson	Bacteria	Bacteroidetes	Bacteroidia	Bacteroidales	Bacteroidaceae	Bacteroides	Bacteroidesplebeius
64	Bacteria;Firmicutes;Negativicutes;Selenomonadales;Acidaminococcaceae;?;?	0.326804	0.567972	.|.	parkinson	Bacteria	Firmicutes	Negativicutes	Selenomonadales	Acidaminococcaceae	?	?
65	Bacteria;Proteobacteria;Gammaproteobacteria;Enterobacteriales;Enterobacteriaceae;Escherichia;Escherichia coli	0.331992	0.567972	X|X	parkinson	Bacteria	Proteobacteria	Gammaproteobacteria	Enterobacteriales	Enterobacteriaceae	Escherichia	Escherichiacoli
66	Bacteria;Proteobacteria;Betaproteobacteria;Burkholderiales;Sutterellaceae;?;?	0.334533	0.567972	.|X	parkinson	Bacteria	Proteobacteria	Betaproteobacteria	Burkholderiales	Sutterellaceae	?	?
67	Bacteria;Bacteroidetes;Bacteroidia;Bacteroidales;Bacteroidaceae;Bacteroides;Bacteroides clarus	0.336762	0.567972	X|.	Control	Bacteria	Bacteroidetes	Bacteroidia	Bacteroidales	Bacteroidaceae	Bacteroides	Bacteroidesclarus
68	Bacteria;Firmicutes;Clostridia;Clostridiales;Eubacteriaceae;Eubacterium;Eubacterium hallii	0.344238	0.572042	.*|.	parkinson	Bacteria	Firmicutes	Clostridia	Clostridiales	Eubacteriaceae	Eubacterium	Eubacteriumhallii
69	Bacteria;Bacteroidetes;Bacteroidia;Bacteroidales;Bacteroidaceae;Bacteroides;Bacteroides coprocola	0.353173	0.578385	X|.	Control	Bacteria	Bacteroidetes	Bacteroidia	Bacteroidales	Bacteroidaceae	Bacteroides	Bacteroidescoprocola
70	Bacteria;Proteobacteria;Deltaproteobacteria;Desulfovibrionales;Desulfovibrionaceae;Desulfovibrio;Desulfovibrio piger	0.36043	0.581837	X|.	Control	Bacteria	Proteobacteria	Deltaproteobacteria	Desulfovibrionales	Desulfovibrionaceae	Desulfovibrio	Desulfovibriopiger
71	Bacteria;Firmicutes;Clostridia;Clostridiales;Lachnospiraceae;Blautia;[Ruminococcus] obeum	0.413568	0.658214	.|.	parkinson	Bacteria	Firmicutes	Clostridia	Clostridiales	Lachnospiraceae	Blautia	Ruminococcusobeum
72	Bacteria;Bacteroidetes;Bacteroidia;Bacteroidales;Bacteroidaceae;Bacteroides;Bacteroides intestinalis	0.432595	0.669793	X|.	Control	Bacteria	Bacteroidetes	Bacteroidia	Bacteroidales	Bacteroidaceae	Bacteroides	Bacteroidesintestinalis
73	Bacteria;Proteobacteria;Betaproteobacteria;Burkholderiales;Sutterellaceae;Sutterella;?	0.432698	0.669793	.|X	parkinson	Bacteria	Proteobacteria	Betaproteobacteria	Burkholderiales	Sutterellaceae	Sutterella	?
74	Bacteria;Firmicutes;Clostridia;Clostridiales;bp_Clostridiales;bp_Clostridiales;butyrate-producing bacterium SS3_4	0.440365	0.672449	X|.	Control	Bacteria	Firmicutes	Clostridia	Clostridiales	bp_Clostridiales	bp_Clostridiales	butyrate-producingbacteriumSS3_4
75	Bacteria;Actinobacteria;Actinobacteria;Bifidobacteriales;Bifidobacteriaceae;Bifidobacterium;Bifidobacterium bifidum	0.474581	0.715035	.|X	parkinson	Bacteria	Actinobacteria	Actinobacteria	Bifidobacteriales	Bifidobacteriaceae	Bifidobacterium	Bifidobacteriumbifidum
76	Archaea;Euryarchaeota;Methanobacteria;Methanobacteriales;Methanobacteriaceae;Methanobrevibacter;Methanobrevibacter smithii	0.50369	0.744446	.|.	parkinson	Archaea	Euryarchaeota	Methanobacteria	Methanobacteriales	Methanobacteriaceae	Methanobrevibacter	Methanobrevibactersmithii
77	Bacteria;Bacteroidetes;Bacteroidia;Bacteroidales;Bacteroidaceae;Bacteroides;Bacteroides ovatus	0.508925	0.744446	.|X	Control	Bacteria	Bacteroidetes	Bacteroidia	Bacteroidales	Bacteroidaceae	Bacteroides	Bacteroidesovatus
78	Bacteria;Firmicutes;Clostridia;Clostridiales;Lachnospiraceae;Coprococcus;Coprococcus eutactus	0.513865	0.744446	.|.	Control	Bacteria	Firmicutes	Clostridia	Clostridiales	Lachnospiraceae	Coprococcus	Coprococcuseutactus
79	Bacteria;Firmicutes;Clostridia;Clostridiales;Lachnospiraceae;Dorea;Dorea longicatena	0.529884	0.757936	X|.	Control	Bacteria	Firmicutes	Clostridia	Clostridiales	Lachnospiraceae	Dorea	Dorealongicatena
80	Bacteria;Bacteroidetes;Bacteroidia;Bacteroidales;Bacteroidaceae;Bacteroides;Bacteroides dorei_vulgatus	0.547654	0.773561	.|X	Control	Bacteria	Bacteroidetes	Bacteroidia	Bacteroidales	Bacteroidaceae	Bacteroides	Bacteroidesdorei_vulgatus
81	Bacteria;Firmicutes;Clostridia;Clostridiales;Lachnospiraceae;Butyrivibrio;Butyrivibrio crossotus	0.571879	0.784705	X|.	Control	Bacteria	Firmicutes	Clostridia	Clostridiales	Lachnospiraceae	Butyrivibrio	Butyrivibriocrossotus
82	Bacteria;Bacteroidetes;Bacteroidia;Bacteroidales;Rikenellaceae;Alistipes;unnamed Alistipes sp. HGB5	0.58013	0.784705	X|.	Control	Bacteria	Bacteroidetes	Bacteroidia	Bacteroidales	Rikenellaceae	Alistipes	unnamedAlistipessp.HGB5
83	Bacteria;Proteobacteria;Betaproteobacteria;Burkholderiales;Sutterellaceae;Sutterella;Sutterella wadsworthensis	0.580731	0.784705	X|.	Control	Bacteria	Proteobacteria	Betaproteobacteria	Burkholderiales	Sutterellaceae	Sutterella	Sutterellawadsworthensis
84	Bacteria;Firmicutes;Clostridia;Clostridiales;Eubacteriaceae;Eubacterium;Eubacterium ventriosum	0.58332	0.784705	.|X	parkinson	Bacteria	Firmicutes	Clostridia	Clostridiales	Eubacteriaceae	Eubacterium	Eubacteriumventriosum
85	Bacteria;Firmicutes;Erysipelotrichi;Erysipelotrichales;Erysipelotrichaceae;Coprobacillus;unnamed Coprobacillus sp. 29_1	0.664471	0.883355	.|X	parkinson	Bacteria	Firmicutes	Erysipelotrichi	Erysipelotrichales	Erysipelotrichaceae	Coprobacillus	unnamedCoprobacillussp.29_1
86	Bacteria;Firmicutes;Erysipelotrichi;Erysipelotrichales;Erysipelotrichaceae;Coprobacillus;Clostridium ramosum	0.683076	0.89753	X|.	Control	Bacteria	Firmicutes	Erysipelotrichi	Erysipelotrichales	Erysipelotrichaceae	Coprobacillus	Clostridiumramosum
87	Bacteria;Firmicutes;Clostridia;Clostridiales;Lachnospiraceae;?;unnamed Lachnospiraceae bacterium 3_1_57FAA_CT1	0.702493	0.89973	.|.	parkinson	Bacteria	Firmicutes	Clostridia	Clostridiales	Lachnospiraceae	?	unnamedLachnospiraceaebacterium3_1_57FAA_CT1
88	Bacteria;Bacteroidetes;Bacteroidia;Bacteroidales;Porphyromonadaceae;Parabacteroides;Parabacteroides distasonis	0.708655	0.89973	X|.	Control	Bacteria	Bacteroidetes	Bacteroidia	Bacteroidales	Porphyromonadaceae	Parabacteroides	Parabacteroidesdistasonis
89	Bacteria;Firmicutes;Erysipelotrichi;Erysipelotrichales;Erysipelotrichaceae;Holdemania;Holdemania filiformis	0.722774	0.89973	X|X	Control	Bacteria	Firmicutes	Erysipelotrichi	Erysipelotrichales	Erysipelotrichaceae	Holdemania	Holdemaniafiliformis
90	Bacteria;Firmicutes;Clostridia;Clostridiales;Lachnospiraceae;Coprococcus;Coprococcus comes	0.723813	0.89973	X|.	Control	Bacteria	Firmicutes	Clostridia	Clostridiales	Lachnospiraceae	Coprococcus	Coprococcuscomes
91	Bacteria;Firmicutes;Clostridia;Clostridiales;Ruminococcaceae;Ruminococcus;unnamed Ruminococcus sp. SR1_5	0.733686	0.89973	X|.	Control	Bacteria	Firmicutes	Clostridia	Clostridiales	Ruminococcaceae	Ruminococcus	unnamedRuminococcussp.SR1_5
92	Bacteria;Firmicutes;Clostridia;Clostridiales;Lachnospiraceae;?;?	0.734119	0.89973	.|X	Control	Bacteria	Firmicutes	Clostridia	Clostridiales	Lachnospiraceae	?	?
93	Bacteria;Actinobacteria;Actinobacteria;Bifidobacteriales;Bifidobacteriaceae;Bifidobacterium;Bifidobacterium catenulatum-Bifidobacterium pseudocatenulatum complex	0.740486	0.89973	.|X	parkinson	Bacteria	Actinobacteria	Actinobacteria	Bifidobacteriales	Bifidobacteriaceae	Bifidobacterium	Bifidobacteriumcatenulatum-Bifidobacteriumpseudocatenulatumcomplex
94	Bacteria;Firmicutes;Clostridia;Clostridiales;Eubacteriaceae;Eubacterium;Eubacterium eligens	0.762287	0.916367	X|X	Control	Bacteria	Firmicutes	Clostridia	Clostridiales	Eubacteriaceae	Eubacterium	Eubacteriumeligens
95	Bacteria;Firmicutes;Clostridia;Clostridiales;Ruminococcaceae;?;unnamed Ruminococcaceae bacterium D16	0.778423	0.919727	X|.	parkinson	Bacteria	Firmicutes	Clostridia	Clostridiales	Ruminococcaceae	?	unnamedRuminococcaceaebacteriumD16
96	Bacteria;Actinobacteria;Actinobacteria;Coriobacteriales;Coriobacteriaceae;?;?	0.783273	0.919727	.|.	parkinson	Bacteria	Actinobacteria	Actinobacteria	Coriobacteriales	Coriobacteriaceae	?	?
97	Bacteria;Firmicutes;Bacilli;Lactobacillales;Streptococcaceae;Streptococcus;Streptococcus anginosus	0.789501	0.919727	.|X	parkinson	Bacteria	Firmicutes	Bacilli	Lactobacillales	Streptococcaceae	Streptococcus	Streptococcusanginosus
98	Bacteria;Bacteroidetes;Bacteroidia;Bacteroidales;Porphyromonadaceae;Parabacteroides;Parabacteroides merdae	0.805301	0.923653	.|.	parkinson	Bacteria	Bacteroidetes	Bacteroidia	Bacteroidales	Porphyromonadaceae	Parabacteroides	Parabacteroidesmerdae
99	Bacteria;Bacteroidetes;Bacteroidia;Bacteroidales;Bacteroidaceae;Bacteroides;Bacteroides uniformis	0.813541	0.923653	X|.	Control	Bacteria	Bacteroidetes	Bacteroidia	Bacteroidales	Bacteroidaceae	Bacteroides	Bacteroidesuniformis
100	Bacteria;Firmicutes;Clostridia;Clostridiales;Ruminococcaceae;Ruminococcus;Ruminococcus bromii	0.824016	0.923653	X|.	Control	Bacteria	Firmicutes	Clostridia	Clostridiales	Ruminococcaceae	Ruminococcus	Ruminococcusbromii
101	Bacteria;Firmicutes;Clostridia;Clostridiales;Lachnospiraceae;Roseburia;Roseburia inulinivorans	0.825566	0.923653	X|.	Control	Bacteria	Firmicutes	Clostridia	Clostridiales	Lachnospiraceae	Roseburia	Roseburiainulinivorans
102	Bacteria;Actinobacteria;Actinobacteria;Bifidobacteriales;Bifidobacteriaceae;Bifidobacterium;Bifidobacterium adolescentis	0.841143	0.928389	X|.	Control	Bacteria	Actinobacteria	Actinobacteria	Bifidobacteriales	Bifidobacteriaceae	Bifidobacterium	Bifidobacteriumadolescentis
103	Bacteria;Firmicutes;Clostridia;Clostridiales;Ruminococcaceae;Oscillibacter;?	0.847599	0.928389	NA|NA	two.sided	Bacteria	Firmicutes	Clostridia	Clostridiales	Ruminococcaceae	Oscillibacter	?
104	Bacteria;Firmicutes;Clostridia;Clostridiales;Ruminococcaceae;Subdoligranulum;Subdoligranulum variabile	0.854447	0.928389	.|.	Control	Bacteria	Firmicutes	Clostridia	Clostridiales	Ruminococcaceae	Subdoligranulum	Subdoligranulumvariabile
105	Bacteria;Bacteroidetes;Bacteroidia;Bacteroidales;Bacteroidaceae;Bacteroides;?	0.87809	0.944992	X|.	Control	Bacteria	Bacteroidetes	Bacteroidia	Bacteroidales	Bacteroidaceae	Bacteroides	?
106	Bacteria;Bacteroidetes;Bacteroidia;Bacteroidales;Bacteroidaceae;Bacteroides;Bacteroides fragilis	0.895351	0.954478	X|.	Control	Bacteria	Bacteroidetes	Bacteroidia	Bacteroidales	Bacteroidaceae	Bacteroides	Bacteroidesfragilis
107	Bacteria;Actinobacteria;Actinobacteria;Bifidobacteriales;Bifidobacteriaceae;Bifidobacterium;Bifidobacterium longum	0.916649	0.96805	X|X	Control	Bacteria	Actinobacteria	Actinobacteria	Bifidobacteriales	Bifidobacteriaceae	Bifidobacterium	Bifidobacteriumlongum
108	Bacteria;Firmicutes;Clostridia;Clostridiales;Peptostreptococcaceae;?;[Clostridium] bartlettii	0.949701	0.985615	X|.	parkinson	Bacteria	Firmicutes	Clostridia	Clostridiales	Peptostreptococcaceae	?	Clostridiumbartlettii
109	Bacteria;Proteobacteria;Betaproteobacteria;Burkholderiales;Sutterellaceae;Parasutterella;Parasutterella excrementihominis	0.950726	0.985615	X|X	parkinson	Bacteria	Proteobacteria	Betaproteobacteria	Burkholderiales	Sutterellaceae	Parasutterella	Parasutterellaexcrementihominis
110	Bacteria;Firmicutes;Clostridia;Clostridiales;Eubacteriaceae;Eubacterium;Eubacterium rectale	0.961534	0.987253	X|.	Control	Bacteria	Firmicutes	Clostridia	Clostridiales	Eubacteriaceae	Eubacterium	Eubacteriumrectale
111	Bacteria;Firmicutes;Clostridia;Clostridiales;Lachnospiraceae;?;[Ruminococcus] torques	0.974785	0.987253	.|X	parkinson	Bacteria	Firmicutes	Clostridia	Clostridiales	Lachnospiraceae	?	Ruminococcustorques
112	Bacteria;Firmicutes;Negativicutes;Selenomonadales;Veillonellaceae;Dialister;Dialister invisus	0.978516	0.987253	X|.	parkinson	Bacteria	Firmicutes	Negativicutes	Selenomonadales	Veillonellaceae	Dialister	Dialisterinvisus
113	Bacteria;Bacteroidetes;Bacteroidia;Bacteroidales;Bacteroidaceae;Bacteroides;Bacteroides xylanisolvens	0.993951	0.993951	X|X	Control	Bacteria	Bacteroidetes	Bacteroidia	Bacteroidales	Bacteroidaceae	Bacteroides	Bacteroidesxylanisolvens

## Sheet: Genus
Rank	Feature name	p-value	q-value	withinBlockDirection	Increased in	FeatureSum (%)	Superkingdom	Phylum	Class	Order	Family	Genus
1	Bacteria;Verrucomicrobia;Verrucomicrobiae;Verrucomicrobiales;Verrucomicrobiaceae;Akkermansia	0.000327333	0.0130616	.|.***	parkinson	2.10088	Bacteria	Verrucomicrobia	Verrucomicrobiae	Verrucomicrobiales	Verrucomicrobiaceae	Akkermansia
2	Bacteria;Firmicutes;Erysipelotrichi;Erysipelotrichales;Erysipelotrichaceae;Eubacterium	0.000401896	0.0130616	X|.***	Control	0.575284	Bacteria	Firmicutes	Erysipelotrichi	Erysipelotrichales	Erysipelotrichaceae	Eubacterium
3	Bacteria;?;?;?;?;?	0.00119033	0.0244146	.|.***	parkinson	3.08285	Bacteria	?	?	?	?	?
4	Bacteria;Firmicutes;?;?;?;?	0.00150244	0.0244146	.|.**	parkinson	2.26029	Bacteria	Firmicutes	?	?	?	?
5	Bacteria;Bacteroidetes;Bacteroidia;Bacteroidales;Prevotellaceae;Prevotella	0.00443191	0.0576149	.|.**	Control	5.34046	Bacteria	Bacteroidetes	Bacteroidia	Bacteroidales	Prevotellaceae	Prevotella
6	Bacteria;Actinobacteria;Actinobacteria;Actinomycetales;Micrococcaceae;Rothia	0.00977391	0.105884	X|.**	Control	0.00725793	Bacteria	Actinobacteria	Actinobacteria	Actinomycetales	Micrococcaceae	Rothia
7	Bacteria;Firmicutes;Clostridia;?;?;?	0.0125496	0.116532	X|.**	parkinson	4.46313	Bacteria	Firmicutes	Clostridia	?	?	?
8	Bacteria;Firmicutes;Bacilli;Lactobacillales;Streptococcaceae;Streptococcus	0.0153424	0.124657	.|.*	Control	0.472581	Bacteria	Firmicutes	Bacilli	Lactobacillales	Streptococcaceae	Streptococcus
9	Bacteria;Firmicutes;Clostridia;Clostridiales;?;?	0.0183485	0.130266	.|.*	parkinson	18.5381	Bacteria	Firmicutes	Clostridia	Clostridiales	?	?
10	Bacteria;Firmicutes;Negativicutes;Selenomonadales;Acidaminococcaceae;Phascolarctobacterium	0.020041	0.130266	X|.**	Control	0.223925	Bacteria	Firmicutes	Negativicutes	Selenomonadales	Acidaminococcaceae	Phascolarctobacterium
11	Bacteria;Bacteroidetes;Flavobacteriia;Flavobacteriales;Flavobacteriaceae;Capnocytophaga	0.0281573	0.164676	.|.*	Control	0.39096	Bacteria	Bacteroidetes	Flavobacteriia	Flavobacteriales	Flavobacteriaceae	Capnocytophaga
12	Bacteria;Firmicutes;Negativicutes;Selenomonadales;Veillonellaceae;Megasphaera	0.0317459	0.164676	.|.*	Control	0.0412252	Bacteria	Firmicutes	Negativicutes	Selenomonadales	Veillonellaceae	Megasphaera
13	Bacteria;Firmicutes;Negativicutes;Selenomonadales;Veillonellaceae;Mitsuokella	0.0346999	0.164676	X|.*	Control	0.0201436	Bacteria	Firmicutes	Negativicutes	Selenomonadales	Veillonellaceae	Mitsuokella
14	Bacteria;Bacteroidetes;?;?;?;?	0.0354686	0.164676	X|.*	Control	0.841374	Bacteria	Bacteroidetes	?	?	?	?
15	Bacteria;Proteobacteria;Gammaproteobacteria;Enterobacteriales;Enterobacteriaceae;Klebsiella	0.0433096	0.187675	.*|.	Control	0.0778522	Bacteria	Proteobacteria	Gammaproteobacteria	Enterobacteriales	Enterobacteriaceae	Klebsiella
16	Bacteria;Actinobacteria;Actinobacteria;Actinomycetales;Actinomycetaceae;Actinomyces	0.0691004	0.28072	.|.	Control	0.0274641	Bacteria	Actinobacteria	Actinobacteria	Actinomycetales	Actinomycetaceae	Actinomyces
17	Bacteria;Firmicutes;Clostridia;Clostridiales;Ruminococcaceae;Faecalibacterium	0.0769101	0.290409	.|.*	Control	7.12267	Bacteria	Firmicutes	Clostridia	Clostridiales	Ruminococcaceae	Faecalibacterium
18	Bacteria;Fusobacteria;Fusobacteriia;Fusobacteriales;Fusobacteriaceae;Fusobacterium	0.0829567	0.290409	X|.*	Control	0.0114082	Bacteria	Fusobacteria	Fusobacteriia	Fusobacteriales	Fusobacteriaceae	Fusobacterium
19	Bacteria;Firmicutes;Clostridia;Clostridiales;Lachnospiraceae;Roseburia	0.0848889	0.290409	X|.*	Control	1.38735	Bacteria	Firmicutes	Clostridia	Clostridiales	Lachnospiraceae	Roseburia
20	Bacteria;Firmicutes;Clostridia;Clostridiales;?;Pseudoflavonifractor	0.107333	0.328508	X|.*	parkinson	0.025735	Bacteria	Firmicutes	Clostridia	Clostridiales	?	Pseudoflavonifractor
21	Bacteria;Firmicutes;Erysipelotrichi;Erysipelotrichales;Erysipelotrichaceae;Coprobacillus	0.110786	0.328508	X|.*	Control	0.494608	Bacteria	Firmicutes	Erysipelotrichi	Erysipelotrichales	Erysipelotrichaceae	Coprobacillus
22	Bacteria;Bacteroidetes;Bacteroidia;Bacteroidales;Rikenellaceae;Alistipes	0.115784	0.328508	.|.*	parkinson	5.73373	Bacteria	Bacteroidetes	Bacteroidia	Bacteroidales	Rikenellaceae	Alistipes
23	Bacteria;Firmicutes;Bacilli;Lactobacillales;Enterococcaceae;Enterococcus	0.116241	0.328508	.*|.	Control	0.022975	Bacteria	Firmicutes	Bacilli	Lactobacillales	Enterococcaceae	Enterococcus
24	Bacteria;Firmicutes;Bacilli;Lactobacillales;Streptococcaceae;Lactococcus	0.129261	0.348529	X|.*	Control	0.104578	Bacteria	Firmicutes	Bacilli	Lactobacillales	Streptococcaceae	Lactococcus
25	Bacteria;Firmicutes;Bacilli;Lactobacillales;Lactobacillaceae;Lactobacillus	0.13405	0.348529	X|.*	Control	0.15514	Bacteria	Firmicutes	Bacilli	Lactobacillales	Lactobacillaceae	Lactobacillus
26	Bacteria;Firmicutes;Clostridia;Clostridiales;Lachnospiraceae;Coprococcus	0.139859	0.349648	X|.*	Control	1.36604	Bacteria	Firmicutes	Clostridia	Clostridiales	Lachnospiraceae	Coprococcus
27	Bacteria;Actinobacteria;Actinobacteria;Coriobacteriales;Coriobacteriaceae;Eggerthella	0.166254	0.38857	X|.	parkinson	0.040056	Bacteria	Actinobacteria	Actinobacteria	Coriobacteriales	Coriobacteriaceae	Eggerthella
28	Bacteria;Lentisphaerae;?;?;Victivallaceae;Victivallis	0.167384	0.38857	X|.	Control	0.022687	Bacteria	Lentisphaerae	?	?	Victivallaceae	Victivallis
29	Bacteria;Actinobacteria;Actinobacteria;Coriobacteriales;Coriobacteriaceae;Collinsella	0.194272	0.428165	X|.*	Control	0.585292	Bacteria	Actinobacteria	Actinobacteria	Coriobacteriales	Coriobacteriaceae	Collinsella
30	Bacteria;Bacteroidetes;Bacteroidia;Bacteroidales;Porphyromonadaceae;Odoribacter	0.197742	0.428165	.|.	Control	0.450733	Bacteria	Bacteroidetes	Bacteroidia	Bacteroidales	Porphyromonadaceae	Odoribacter
31	Bacteria;Proteobacteria;Gammaproteobacteria;Pasteurellales;Pasteurellaceae;Haemophilus	0.204202	0.428165	X|.	Control	0.0302416	Bacteria	Proteobacteria	Gammaproteobacteria	Pasteurellales	Pasteurellaceae	Haemophilus
32	Bacteria;Firmicutes;Clostridia;Clostridiales;Oscillospiraceae;?	0.217203	0.441194	.|.	parkinson	0.10292	Bacteria	Firmicutes	Clostridia	Clostridiales	Oscillospiraceae	?
33	Bacteria;Proteobacteria;Deltaproteobacteria;Desulfovibrionales;Desulfovibrionaceae;Bilophila	0.22789	0.44574	.|.	parkinson	0.143997	Bacteria	Proteobacteria	Deltaproteobacteria	Desulfovibrionales	Desulfovibrionaceae	Bilophila
34	Bacteria;Bacteroidetes;Bacteroidia;Bacteroidales;?;?	0.236122	0.44574	.|.	Control	1.7921	Bacteria	Bacteroidetes	Bacteroidia	Bacteroidales	?	?
35	Bacteria;Firmicutes;Clostridia;Clostridiales;Clostridiaceae;Clostridium	0.240014	0.44574	.|.	Control	0.214281	Bacteria	Firmicutes	Clostridia	Clostridiales	Clostridiaceae	Clostridium
36	Bacteria;Firmicutes;Clostridia;Clostridiales;Lachnospiraceae;Blautia	0.264026	0.476714	X|.*	Control	0.719221	Bacteria	Firmicutes	Clostridia	Clostridiales	Lachnospiraceae	Blautia
37	Bacteria;Bacteroidetes;Bacteroidia;Bacteroidales;Bacteroidaceae;Bacteroides	0.300135	0.517729	.|.	Control	16.6454	Bacteria	Bacteroidetes	Bacteroidia	Bacteroidales	Bacteroidaceae	Bacteroides
38	Bacteria;Firmicutes;Clostridia;Clostridiales;Ruminococcaceae;?	0.303648	0.517729	X|.*	parkinson	0.350509	Bacteria	Firmicutes	Clostridia	Clostridiales	Ruminococcaceae	?
39	Bacteria;Firmicutes;Negativicutes;Selenomonadales;Acidaminococcaceae;?	0.326804	0.517729	.|.	parkinson	0.533592	Bacteria	Firmicutes	Negativicutes	Selenomonadales	Acidaminococcaceae	?
40	Bacteria;Firmicutes;Clostridia;Clostridiales;Peptostreptococcaceae;?	0.330026	0.517729	.|.	parkinson	0.0502834	Bacteria	Firmicutes	Clostridia	Clostridiales	Peptostreptococcaceae	?
41	Bacteria;Proteobacteria;Gammaproteobacteria;Enterobacteriales;Enterobacteriaceae;Escherichia	0.331992	0.517729	X|X	parkinson	0.827886	Bacteria	Proteobacteria	Gammaproteobacteria	Enterobacteriales	Enterobacteriaceae	Escherichia
42	Bacteria;Proteobacteria;Betaproteobacteria;Burkholderiales;Sutterellaceae;?	0.334533	0.517729	.|X	parkinson	0.0386251	Bacteria	Proteobacteria	Betaproteobacteria	Burkholderiales	Sutterellaceae	?
43	Bacteria;Proteobacteria;Betaproteobacteria;Burkholderiales;Oxalobacteraceae;Oxalobacter	0.355494	0.537374	.|X	parkinson	0.0102696	Bacteria	Proteobacteria	Betaproteobacteria	Burkholderiales	Oxalobacteraceae	Oxalobacter
44	Bacteria;Firmicutes;Clostridia;Clostridiales;Lachnospiraceae;Dorea	0.377375	0.557486	X|.*	Control	0.588731	Bacteria	Firmicutes	Clostridia	Clostridiales	Lachnospiraceae	Dorea
45	Bacteria;Firmicutes;Clostridia;Clostridiales;bp_Clostridiales;bp_Clostridiales	0.440365	0.636082	X|.	Control	0.051902	Bacteria	Firmicutes	Clostridia	Clostridiales	bp_Clostridiales	bp_Clostridiales
46	Bacteria;Firmicutes;Clostridia;Clostridiales;Lachnospiraceae;?	0.470136	0.664322	.|.	Control	2.68165	Bacteria	Firmicutes	Clostridia	Clostridiales	Lachnospiraceae	?
47	Archaea;Euryarchaeota;Methanobacteria;Methanobacteriales;Methanobacteriaceae;Methanobrevibacter	0.50369	0.696592	.|.	parkinson	0.30145	Archaea	Euryarchaeota	Methanobacteria	Methanobacteriales	Methanobacteriaceae	Methanobrevibacter
48	Bacteria;Proteobacteria;Gammaproteobacteria;Pseudomonadales;Pseudomonadaceae;Pseudomonas	0.536031	0.725875	X|.	Control	0.0107902	Bacteria	Proteobacteria	Gammaproteobacteria	Pseudomonadales	Pseudomonadaceae	Pseudomonas
49	Bacteria;Firmicutes;Clostridia;Clostridiales;Lachnospiraceae;Butyrivibrio	0.571879	0.758616	X|.	Control	0.30514	Bacteria	Firmicutes	Clostridia	Clostridiales	Lachnospiraceae	Butyrivibrio
50	Bacteria;Firmicutes;Clostridia;Clostridiales;Eubacteriaceae;Eubacterium	0.635226	0.825794	X|X	Control	5.06901	Bacteria	Firmicutes	Clostridia	Clostridiales	Eubacteriaceae	Eubacterium
51	Bacteria;Firmicutes;Negativicutes;Selenomonadales;Veillonellaceae;Veillonella	0.649212	0.827427	X|.	Control	0.0548453	Bacteria	Firmicutes	Negativicutes	Selenomonadales	Veillonellaceae	Veillonella
52	Bacteria;Proteobacteria;Deltaproteobacteria;Desulfovibrionales;Desulfovibrionaceae;Desulfovibrio	0.716473	0.870631	X|.	Control	0.118091	Bacteria	Proteobacteria	Deltaproteobacteria	Desulfovibrionales	Desulfovibrionaceae	Desulfovibrio
53	Bacteria;Firmicutes;Erysipelotrichi;Erysipelotrichales;Erysipelotrichaceae;Holdemania	0.722774	0.870631	X|X	Control	0.015163	Bacteria	Firmicutes	Erysipelotrichi	Erysipelotrichales	Erysipelotrichaceae	Holdemania
54	Bacteria;Firmicutes;Erysipelotrichi;Erysipelotrichales;Erysipelotrichaceae;?	0.727479	0.870631	.|X	parkinson	0.0162594	Bacteria	Firmicutes	Erysipelotrichi	Erysipelotrichales	Erysipelotrichaceae	?
55	Bacteria;Firmicutes;Clostridia;Clostridiales;Ruminococcaceae;Ruminococcus	0.736688	0.870631	X|.	Control	3.524	Bacteria	Firmicutes	Clostridia	Clostridiales	Ruminococcaceae	Ruminococcus
56	Bacteria;Bacteroidetes;Bacteroidia;Bacteroidales;Porphyromonadaceae;Parabacteroides	0.76212	0.884604	X|.	Control	1.31588	Bacteria	Bacteroidetes	Bacteroidia	Bacteroidales	Porphyromonadaceae	Parabacteroides
57	Bacteria;Actinobacteria;Actinobacteria;Coriobacteriales;Coriobacteriaceae;?	0.783273	0.893206	.|.	parkinson	0.0231625	Bacteria	Actinobacteria	Actinobacteria	Coriobacteriales	Coriobacteriaceae	?
58	Bacteria;Actinobacteria;Actinobacteria;Bifidobacteriales;Bifidobacteriaceae;Bifidobacterium	0.83947	0.92025	X|.	Control	1.82092	Bacteria	Actinobacteria	Actinobacteria	Bifidobacteriales	Bifidobacteriaceae	Bifidobacterium
59	Bacteria;Firmicutes;Clostridia;Clostridiales;Ruminococcaceae;Oscillibacter	0.847599	0.92025	NA|NA	two.sided	2.33215	Bacteria	Firmicutes	Clostridia	Clostridiales	Ruminococcaceae	Oscillibacter
60	Bacteria;Firmicutes;Clostridia;Clostridiales;Ruminococcaceae;Subdoligranulum	0.854447	0.92025	.|.	Control	2.41514	Bacteria	Firmicutes	Clostridia	Clostridiales	Ruminococcaceae	Subdoligranulum
61	Bacteria;Firmicutes;Negativicutes;Selenomonadales;Acidaminococcaceae;Acidaminococcus	0.863619	0.92025	X|.	Control	0.145234	Bacteria	Firmicutes	Negativicutes	Selenomonadales	Acidaminococcaceae	Acidaminococcus
62	Bacteria;Proteobacteria;Betaproteobacteria;Burkholderiales;Sutterellaceae;Parasutterella	0.950726	0.978516	X|X	parkinson	0.0745352	Bacteria	Proteobacteria	Betaproteobacteria	Burkholderiales	Sutterellaceae	Parasutterella
63	Bacteria;Proteobacteria;Betaproteobacteria;Burkholderiales;Sutterellaceae;Sutterella	0.956941	0.978516	.|.	parkinson	0.646512	Bacteria	Proteobacteria	Betaproteobacteria	Burkholderiales	Sutterellaceae	Sutterella
64	Bacteria;Firmicutes;Clostridia;Clostridiales;Ruminococcaceae;Anaerotruncus	0.97773	0.978516	.|X	parkinson	0.0122531	Bacteria	Firmicutes	Clostridia	Clostridiales	Ruminococcaceae	Anaerotruncus
65	Bacteria;Firmicutes;Negativicutes;Selenomonadales;Veillonellaceae;Dialister	0.978516	0.978516	X|.	parkinson	1.03106	Bacteria	Firmicutes	Negativicutes	Selenomonadales	Veillonellaceae	Dialister

## Sheet: Family
Rank	Feature name	p-value	q-value	withinBlockDirection	Increased in	FeatureSum (%)	Superkingdom	Phylum	Class	Order	Family
1	Bacteria;Verrucomicrobia;Verrucomicrobiae;Verrucomicrobiales;Verrucomicrobiaceae	0.000327333	0.0124387	.|.***	parkinson	2.09815	Bacteria	Verrucomicrobia	Verrucomicrobiae	Verrucomicrobiales	Verrucomicrobiaceae
2	Bacteria;?;?;?;?	0.00119033	0.0190308	.|.***	parkinson	3.07883	Bacteria	?	?	?	?
3	Bacteria;Firmicutes;?;?;?	0.00150244	0.0190308	.|.**	parkinson	2.25735	Bacteria	Firmicutes	?	?	?
4	Bacteria;Bacteroidetes;Bacteroidia;Bacteroidales;Prevotellaceae	0.00402053	0.0381951	.|.**	Control	5.35482	Bacteria	Bacteroidetes	Bacteroidia	Bacteroidales	Prevotellaceae
5	Bacteria;Firmicutes;Erysipelotrichi;Erysipelotrichales;Erysipelotrichaceae	0.0062417	0.0474369	X|.***	Control	1.10729	Bacteria	Firmicutes	Erysipelotrichi	Erysipelotrichales	Erysipelotrichaceae
6	Bacteria;Actinobacteria;Actinobacteria;Actinomycetales;Micrococcaceae	0.00977391	0.0537981	X|.**	Control	0.00724847	Bacteria	Actinobacteria	Actinobacteria	Actinomycetales	Micrococcaceae
7	Bacteria;Firmicutes;Clostridia;?;?	0.0125496	0.0537981	X|.**	parkinson	4.45732	Bacteria	Firmicutes	Clostridia	?	?
8	Bacteria;Firmicutes;Clostridia;Clostridiales;Lachnospiraceae	0.0126169	0.0537981	.|.**	Control	7.06945	Bacteria	Firmicutes	Clostridia	Clostridiales	Lachnospiraceae
9	Bacteria;Firmicutes;Bacilli;Lactobacillales;Streptococcaceae	0.0127417	0.0537981	.|.*	Control	0.576407	Bacteria	Firmicutes	Bacilli	Lactobacillales	Streptococcaceae
10	Bacteria;Firmicutes;Clostridia;Clostridiales;?	0.0183485	0.0697242	.|.*	parkinson	18.5397	Bacteria	Firmicutes	Clostridia	Clostridiales	?
11	Bacteria;Bacteroidetes;Flavobacteriia;Flavobacteriales;Flavobacteriaceae	0.0281573	0.0972708	.|.*	Control	0.39045	Bacteria	Bacteroidetes	Flavobacteriia	Flavobacteriales	Flavobacteriaceae
12	Bacteria;Bacteroidetes;?;?;?	0.0354686	0.112317	X|.*	Control	0.840278	Bacteria	Bacteroidetes	?	?	?
13	Bacteria;Actinobacteria;Actinobacteria;Actinomycetales;Actinomycetaceae	0.0691004	0.201986	.|.	Control	0.0274283	Bacteria	Actinobacteria	Actinobacteria	Actinomycetales	Actinomycetaceae
14	Bacteria;Fusobacteria;Fusobacteriia;Fusobacteriales;Fusobacteriaceae	0.0829567	0.225168	X|.*	Control	0.0113934	Bacteria	Fusobacteria	Fusobacteriia	Fusobacteriales	Fusobacteriaceae
15	Bacteria;Firmicutes;Clostridia;Clostridiales;Ruminococcaceae	0.108554	0.274988	X|.*	Control	15.7362	Bacteria	Firmicutes	Clostridia	Clostridiales	Ruminococcaceae
16	Bacteria;Bacteroidetes;Bacteroidia;Bacteroidales;Rikenellaceae	0.115784	0.274988	.|.*	parkinson	5.72626	Bacteria	Bacteroidetes	Bacteroidia	Bacteroidales	Rikenellaceae
17	Bacteria;Proteobacteria;Gammaproteobacteria;Enterobacteriales;Enterobacteriaceae	0.14024	0.313477	.|.	Control	0.942578	Bacteria	Proteobacteria	Gammaproteobacteria	Enterobacteriales	Enterobacteriaceae
18	Bacteria;Firmicutes;Clostridia;Clostridiales;Oscillospiraceae	0.163747	0.318673	.|.	parkinson	0.103121	Bacteria	Firmicutes	Clostridia	Clostridiales	Oscillospiraceae
19	Bacteria;Lentisphaerae;?;?;Victivallaceae	0.167384	0.318673	X|.	Control	0.0226575	Bacteria	Lentisphaerae	?	?	Victivallaceae
20	Bacteria;Firmicutes;Bacilli;Lactobacillales;Enterococcaceae	0.167723	0.318673	.*|.	Control	0.0230452	Bacteria	Firmicutes	Bacilli	Lactobacillales	Enterococcaceae
21	Bacteria;Firmicutes;Bacilli;Lactobacillales;Lactobacillaceae	0.183286	0.331661	X|.	Control	0.155455	Bacteria	Firmicutes	Bacilli	Lactobacillales	Lactobacillaceae
22	Bacteria;Proteobacteria;Gammaproteobacteria;Pasteurellales;Pasteurellaceae	0.233779	0.380022	X|.	Control	0.0307802	Bacteria	Proteobacteria	Gammaproteobacteria	Pasteurellales	Pasteurellaceae
23	Bacteria;Bacteroidetes;Bacteroidia;Bacteroidales;?	0.236122	0.380022	.|.	Control	1.78976	Bacteria	Bacteroidetes	Bacteroidia	Bacteroidales	?
24	Bacteria;Firmicutes;Clostridia;Clostridiales;Clostridiaceae	0.240014	0.380022	.|.	Control	0.214002	Bacteria	Firmicutes	Clostridia	Clostridiales	Clostridiaceae
25	Bacteria;Actinobacteria;Actinobacteria;Coriobacteriales;Coriobacteriaceae	0.279134	0.424284	X|.*	Control	0.653607	Bacteria	Actinobacteria	Actinobacteria	Coriobacteriales	Coriobacteriaceae
26	Bacteria;Bacteroidetes;Bacteroidia;Bacteroidales;Bacteroidaceae	0.300135	0.438659	.|.	Control	16.6237	Bacteria	Bacteroidetes	Bacteroidia	Bacteroidales	Bacteroidaceae
27	Bacteria;Proteobacteria;Betaproteobacteria;Burkholderiales;Oxalobacteraceae	0.355494	0.500324	.|X	parkinson	0.0102562	Bacteria	Proteobacteria	Betaproteobacteria	Burkholderiales	Oxalobacteraceae
28	Bacteria;Firmicutes;Clostridia;Clostridiales;Peptostreptococcaceae	0.369283	0.50117	.|.	parkinson	0.0506159	Bacteria	Firmicutes	Clostridia	Clostridiales	Peptostreptococcaceae
29	Bacteria;Firmicutes;Clostridia;Clostridiales;bp_Clostridiales	0.440365	0.560673	X|.	Control	0.0518344	Bacteria	Firmicutes	Clostridia	Clostridiales	bp_Clostridiales
30	Bacteria;Bacteroidetes;Bacteroidia;Bacteroidales;Porphyromonadaceae	0.442637	0.560673	.|.	Control	1.76549	Bacteria	Bacteroidetes	Bacteroidia	Bacteroidales	Porphyromonadaceae
31	Bacteria;Proteobacteria;Deltaproteobacteria;Desulfovibrionales;Desulfovibrionaceae	0.474614	0.581785	.|.	parkinson	0.261747	Bacteria	Proteobacteria	Deltaproteobacteria	Desulfovibrionales	Desulfovibrionaceae
32	Archaea;Euryarchaeota;Methanobacteria;Methanobacteriales;Methanobacteriaceae	0.50369	0.598131	.|.	parkinson	0.301707	Archaea	Euryarchaeota	Methanobacteria	Methanobacteriales	Methanobacteriaceae
33	Bacteria;Proteobacteria;Gammaproteobacteria;Pseudomonadales;Pseudomonadaceae	0.536031	0.617247	X|.	Control	0.0107761	Bacteria	Proteobacteria	Gammaproteobacteria	Pseudomonadales	Pseudomonadaceae
34	Bacteria;Firmicutes;Negativicutes;Selenomonadales;Acidaminococcaceae	0.579227	0.634378	X|.	Control	0.901576	Bacteria	Firmicutes	Negativicutes	Selenomonadales	Acidaminococcaceae
35	Bacteria;Firmicutes;Negativicutes;Selenomonadales;Veillonellaceae	0.584295	0.634378	X|.	parkinson	1.16658	Bacteria	Firmicutes	Negativicutes	Selenomonadales	Veillonellaceae
36	Bacteria;Firmicutes;Clostridia;Clostridiales;Eubacteriaceae	0.635226	0.670517	X|X	Control	5.06252	Bacteria	Firmicutes	Clostridia	Clostridiales	Eubacteriaceae
37	Bacteria;Actinobacteria;Actinobacteria;Bifidobacteriales;Bifidobacteriaceae	0.827191	0.849547	X|.	Control	1.82093	Bacteria	Actinobacteria	Actinobacteria	Bifidobacteriales	Bifidobacteriaceae
38	Bacteria;Proteobacteria;Betaproteobacteria;Burkholderiales;Sutterellaceae	0.93843	0.93843	.|.	parkinson	0.758683	Bacteria	Proteobacteria	Betaproteobacteria	Burkholderiales	Sutterellaceae

## Sheet: Class
Rank	Feature name	p-value	q-value	Direction Control / parkinson	withinBlockDirection	Increased in	FeatureSum (%)	Superkingdom	Phylum	Class
1	Bacteria;Verrucomicrobia;Verrucomicrobiae	0.000327333	0.00556467	0.0628786	.|.***	parkinson	2.0976	Bacteria	Verrucomicrobia	Verrucomicrobiae
2	Bacteria;?;?	0.00119033	0.0085138	0.0868648	.|.***	parkinson	3.07802	Bacteria	?	?
3	Bacteria;Firmicutes;?	0.00150244	0.0085138	0.12176	.|.**	parkinson	2.25675	Bacteria	Firmicutes	?
4	Bacteria;Firmicutes;Erysipelotrichi	0.0062417	0.0265272	-0.751982	X|.***	Control	1.107	Bacteria	Firmicutes	Erysipelotrichi
5	Bacteria;Firmicutes;Bacilli	0.0173344	0.0589371	-0.711685	.|.*	Control	0.767293	Bacteria	Firmicutes	Bacilli
6	Bacteria;Bacteroidetes;Flavobacteriia	0.0281573	0.0797791	-1	.|.*	Control	0.390348	Bacteria	Bacteroidetes	Flavobacteriia
7	Bacteria;Bacteroidetes;?	0.0354686	0.0801417	-1	NA|.*	Control	0.840058	Bacteria	Bacteroidetes	?
8	Bacteria;Proteobacteria;Gammaproteobacteria	0.0377137	0.0801417	-0.730024	.|.	Control	0.984547	Bacteria	Proteobacteria	Gammaproteobacteria
9	Bacteria;Bacteroidetes;Bacteroidia	0.0470844	0.0889371	-0.584911	.|.*	Control	31.2519	Bacteria	Bacteroidetes	Bacteroidia
10	Bacteria;Fusobacteria;Fusobacteriia	0.0829567	0.141026	NA	NA|.*	Control	0.0113904	Bacteria	Fusobacteria	Fusobacteriia
11	Bacteria;Firmicutes;Clostridia	0.0938028	0.144968	0.462211	X|.	parkinson	51.2803	Bacteria	Firmicutes	Clostridia
12	Bacteria;Lentisphaerae;?	0.167384	0.237127	-1	NA|.	Control	0.0226515	Bacteria	Lentisphaerae	?
13	Bacteria;Actinobacteria;Actinobacteria	0.347554	0.454494	-0.571938	X|.*	Control	2.51217	Bacteria	Actinobacteria	Actinobacteria
14	Bacteria;Proteobacteria;Deltaproteobacteria	0.474614	0.568773	0.424835	.|.	parkinson	0.261678	Bacteria	Proteobacteria	Deltaproteobacteria
15	Archaea;Euryarchaeota;Methanobacteria	0.50369	0.568773	0.304971	NA|.	parkinson	0.301628	Archaea	Euryarchaeota	Methanobacteria
16	Bacteria;Firmicutes;Negativicutes	0.535316	0.568773	-0.528747	.|.	Control	2.06761	Bacteria	Firmicutes	Negativicutes
17	Bacteria;Proteobacteria;Betaproteobacteria	0.938753	0.938753	0.440894	.|.	parkinson	0.769088	Bacteria	Proteobacteria	Betaproteobacteria

## Sheet: permanova
	PERMANOVA
phylum	0.0002
class	0.0002
family	0.0002
genus	0.0002
species	0.0002
mOTU	0.0005999
