# Supplementary material for: Functional implications of microbial and viral gut metagenome changes in early stage L-DOPA-naïve Parkinson’s disease patients
Source: Genome Med. 2017 Apr 28;9:39. doi: 10.1186/s13073-017-0428-y (PMC5408370; doi:10.1186/s13073-017-0428-y)
Supplement: Supplementary file 3 — Statistics of sequencing. Sequencing statistics for all samples of this study, including the number of reads per sample and the number of reads per sample mapped to the gene catalogue. (XLSX 25 kb) [file 13073_2017_428_MOESM3_ESM.xlsx]

## Sheet: Sequencing statistics
Sample	Raw bases	Raw reads	Hg19 screened bases	Hg19 screened reads	Inserts	Max read length	Avg read length
Sum	458502128060	3854597740	317460562336	3261402318	1792621232	-	-
Average	7.77122e+09	6.53322e+07	5.38069e+09	5.5278e+07	3.03834e+07	118.712	99.8475
CO-01-11-0-0	8700180480	60417920	5104467377	47500395	27356017	138	107
CO-02-11-0-0	8179637184	56803036	5107272983	45812812	26098843	139	111
CO-03-11-0-0	9041225472	62786288	5748546922	50396954	28916648	140	114
CO-04-11-0-0	1535112872	16330988	1275855137	14935019	7822935	90	85
CO-05-11-0-0	7175793620	76338230	5822034612	68485157	36145821	90	85
CO-06-11-0-0	10761707232	74734078	6845251593	58576372	34477838	140	117
CO-07-11-0-0	6204096288	43084002	3968340597	34396869	19892557	140	115
CO-08-11-0-0	6470750004	68837766	5132484357	61095205	32507583	90	84
CO-09-11-0-0	8179408800	56801450	5081103720	45328242	25959417	139	112
CO-10-11-0-0	7647817248	53109842	4121767503	38265007	23475495	140	108
CO-11-11-0-0	8417685888	58456152	4690978927	43210515	25887957	142	109
CO-12-11-0-0	9524232288	66140502	5237782506	49959666	29087228	140	105
CO-13-11-0-0	7141365216	49592814	3936849934	36958002	21819357	140	107
DC-01-11-0-0	8963778816	62248464	5756108966	50885312	28716020	139	113
DC-02-11-0-0	10895811840	75665360	7086915688	60840760	35047769	140	116
DC-03-11-0-0	12260301984	85140986	8130246101	70662014	39625995	140	115
DC-04-11-0-0	7512538280	79920620	6409304082	73118135	38387626	93	88
DC-05-11-0-0	7093490604	75462666	5751953497	68223444	35994688	89	84
DC-06-11-0-0	6127968288	65191152	5021276903	59036210	31037587	90	85
DC-07-11-0-0	7754197804	82491466	6366576389	74739809	39257759	90	85
DC-08-11-0-0	7247357888	77099552	5875388161	69326413	36593838	90	85
DC-09-11-0-0	7441787808	51679082	4278499034	40550676	23197299	138	106
DC-10-11-0-0	7217670816	50122714	4135425024	39293278	22541595	138	105
DC-11-11-0-0	6454516032	44823028	3493682650	33585874	19651566	140	104
DC-12-11-0-0	5263907328	36554912	2700251332	26141307	15848863	140	103
DC-13-11-0-0	8076704256	56088224	4317330791	42030229	24500855	140	103
DC-14-11-0-0	6048321696	42002234	3025587177	29827460	17895535	140	101
DC-15-11-0-0	7190919648	49936942	3913684085	37567895	21852593	140	104
PD-01-11-0-0	8082103050	83320650	6506350847	75173426	39713473	93	87
PD-02-11-0-0	9063657108	93439764	7389443848	84431483	44492390	93	88
PD-03-11-0-0	8345400432	86035056	6489392771	75789866	40343200	93	86
PD-04-11-0-0	8190171138	84434754	6818039394	76560996	40269918	94	89
PD-05-11-0-0	7059236454	74253350	5531448370	66128580	35158522	93	84
PD-06-11-0-0	7072092618	74383762	5530506168	66217143	35117447	93	84
PD-07-11-0-0	6693816460	70406980	5274595547	62839690	33335003	93	84
PD-08-11-0-0	8339384104	85973032	6989985205	78771994	41138421	93	89
PD-11-11-0-0	8287705608	85440264	6883476223	78033361	40895063	93	88
PD-12-11-0-0	8238936336	84937488	6697797596	77075808	40671328	93	87
PD-13-11-0-0	8796239554	90682882	7153323911	82256757	43364612	96	87
PD-14-11-0-0	7536937248	77700384	6196651567	70505160	37083500	93	88
PD-15-11-0-0	8763075448	90340984	7232761744	82187371	43139717	93	88
PD-16-11-0-0	8544724762	88089946	6987225665	79896401	42023443	93	87
PD-17-11-0-0	6999700388	73619652	5478688353	65456241	34726151	93	84
PD-18-11-0-0	7692272466	79301778	6109508639	70793840	37339462	92	86
PD-19-11-0-0	7172332290	73941570	5959321246	67384801	35256036	93	88
PD-20-11-0-0	7431850368	51610072	4656283267	40641545	23660593	139	115
PD-21-11-0-0	8502571296	59045634	5811479943	49837749	27538183	140	117
PD-22-11-0-0	6782940340	69927220	5456242817	62988702	33205273	93	87
PD-23-11-0-0	9713094912	67452048	5945825139	52104749	30622194	140	114
PD-25-11-0-0	6469048224	44923946	3855687396	35497725	20287016	140	109
PD-26-11-0-0	7044750144	48921876	4480147793	39924964	22584904	138	112
PD-28-11-0-0	10293999264	71486106	6625372114	57218760	32844416	140	116
PD-30-11-0-0	8064464544	56003226	4980877758	44121853	25340331	141	113
PD-31-11-0-0	6608462688	45892102	4190572846	36462122	21152344	139	115
PD-36-11-0-0	6723094752	46688158	4124437649	37229104	21234386	138	111
PD-37-11-0-0	8892538848	61753742	5412637334	47615299	28335602	141	114
PD-38-11-0-0	7317161856	50813624	4697428910	40141398	23621440	140	117
PD-41-11-0-0	7774608672	53990338	5115466341	45790650	25078673	138	112
PD-42-11-0-0	7477471008	51926882	4544619887	41575749	23450907	138	109

## Sheet: Mapping statistics
Sample	Total inserts	Mapped inserts	% mapped inserts
Sum	1792621232	1.57964e+09	-
Average	3.03834e+07	2.67736e+07	0.879732
CO-01-11-0-0	27356017	2.41334e+07	0.882196
CO-02-11-0-0	26098843	2.33595e+07	0.89504
CO-03-11-0-0	28916648	2.53852e+07	0.877875
CO-04-11-0-0	7822935	7.10855e+06	0.908681
CO-05-11-0-0	36145821	3.33505e+07	0.922666
CO-06-11-0-0	34477838	3.05951e+07	0.887385
CO-07-11-0-0	19892557	1.73213e+07	0.870744
CO-08-11-0-0	32507583	2.84468e+07	0.875082
CO-09-11-0-0	25959417	2.2535e+07	0.868086
CO-10-11-0-0	23475495	1.96587e+07	0.837415
CO-11-11-0-0	25887957	2.29957e+07	0.888279
CO-12-11-0-0	29087228	2.51024e+07	0.863004
CO-13-11-0-0	21819357	1.96251e+07	0.899437
DC-01-11-0-0	28716020	2.57428e+07	0.89646
DC-02-11-0-0	35047769	3.02169e+07	0.862164
DC-03-11-0-0	39625995	3.18125e+07	0.80282
DC-04-11-0-0	38387626	3.3951e+07	0.884426
DC-05-11-0-0	35994688	3.13357e+07	0.870565
DC-06-11-0-0	31037587	2.93634e+07	0.94606
DC-07-11-0-0	39257759	3.50988e+07	0.894061
DC-08-11-0-0	36593838	3.20444e+07	0.875677
DC-09-11-0-0	23197299	1.96383e+07	0.846579
DC-10-11-0-0	22541595	1.95636e+07	0.867888
DC-11-11-0-0	19651566	1.72899e+07	0.879821
DC-12-11-0-0	15848863	1.37293e+07	0.866262
DC-13-11-0-0	24500855	2.16408e+07	0.883266
DC-14-11-0-0	17895535	1.65193e+07	0.923095
DC-15-11-0-0	21852593	1.8879e+07	0.863923
PD-01-11-0-0	39713473	3.53026e+07	0.888932
PD-02-11-0-0	44492390	3.91666e+07	0.880298
PD-03-11-0-0	40343200	3.61834e+07	0.896889
PD-04-11-0-0	40269918	3.69708e+07	0.918074
PD-05-11-0-0	35158522	3.18387e+07	0.905577
PD-06-11-0-0	35117447	3.18704e+07	0.907538
PD-07-11-0-0	33335003	2.96257e+07	0.888727
PD-08-11-0-0	41138421	3.61303e+07	0.878263
PD-11-11-0-0	40895063	3.66769e+07	0.896854
PD-12-11-0-0	40671328	3.70463e+07	0.910871
PD-13-11-0-0	43364612	3.65947e+07	0.843883
PD-14-11-0-0	37083500	3.44552e+07	0.929125
PD-15-11-0-0	43139717	3.916e+07	0.907749
PD-16-11-0-0	42023443	3.77241e+07	0.897692
PD-17-11-0-0	34726151	3.11862e+07	0.898061
PD-18-11-0-0	37339462	3.25474e+07	0.871663
PD-19-11-0-0	35256036	3.32468e+07	0.94301
PD-20-11-0-0	23660593	1.95217e+07	0.825073
PD-21-11-0-0	27538183	2.35753e+07	0.856093
PD-22-11-0-0	33205273	2.95691e+07	0.890493
PD-23-11-0-0	30622194	2.57369e+07	0.840467
PD-25-11-0-0	20287016	1.7134e+07	0.844579
PD-26-11-0-0	22584904	1.97633e+07	0.875065
PD-28-11-0-0	32844416	2.75308e+07	0.838218
PD-30-11-0-0	25340331	1.94453e+07	0.767366
PD-31-11-0-0	21152344	1.8716e+07	0.884821
PD-36-11-0-0	21234386	1.88324e+07	0.88688
PD-37-11-0-0	28335602	2.3895e+07	0.843287
PD-38-11-0-0	23621440	2.06695e+07	0.87503
PD-41-11-0-0	25078673	2.26029e+07	0.90128
PD-42-11-0-0	23450907	2.04812e+07	0.873367
