# Supplementary material for: Functional implications of microbial and viral gut metagenome changes in early stage L-DOPA-naïve Parkinson’s disease patients
Source: Genome Med. 2017 Apr 28;9:39. doi: 10.1186/s13073-017-0428-y (PMC5408370; doi:10.1186/s13073-017-0428-y)
Supplement: Supplementary file 4 — Feature weights. Features selected by the Lasso classifier, showing the weights of features at different taxonomic levels that the classifier was trained on. Positive numbers resemble positive association with PD. (XLSX 25 kb) [file 13073_2017_428_MOESM4_ESM.xlsx]

## Sheet: Class
	weight
Bacteria;Firmicutes;Erysipelotrichi	-29.1383
Bacteria;Bacteroidetes;?	-20.5488
Bacteria;Firmicutes;?	15.9322
Bacteria;Bacteroidetes;Flavobacteriia	-6.3462
Bacteria;Firmicutes;Bacilli	-6.07298
Bacteria;Verrucomicrobia;Verrucomicrobiae	5.306
Bacteria;Proteobacteria;Gammaproteobacteria	-4.95727
Bacteria;?;?	4.89981
Bacteria;Bacteroidetes;Bacteroidia	-1.85455
Bacteria;Firmicutes;Clostridia	1.37752
Archaea;Euryarchaeota;Methanobacteria	0
Bacteria;Actinobacteria;Actinobacteria	0
Bacteria;Firmicutes;Negativicutes	0
Bacteria;Proteobacteria;Deltaproteobacteria	0
Bacteria;Proteobacteria;Betaproteobacteria	0

## Sheet: Family
	weight
Bacteria;Bacteroidetes;?;?;?	-27.5982
Bacteria;Firmicutes;Erysipelotrichi;Erysipelotrichales;Erysipelotrichaceae	-26.2977
Bacteria;Firmicutes;Clostridia;Clostridiales;Eubacteriaceae	22.5952
Bacteria;Firmicutes;?;?;?	15.1299
Bacteria;Firmicutes;Clostridia;Clostridiales;Lachnospiraceae	-9.34118
Bacteria;Firmicutes;Clostridia;Clostridiales;?	8.72116
Bacteria;Bacteroidetes;Bacteroidia;Bacteroidales;Prevotellaceae	-8.23402
Bacteria;?;?;?;?	4.2243
Bacteria;Verrucomicrobia;Verrucomicrobiae;Verrucomicrobiales;Verrucomicrobiaceae	3.01294
Bacteria;Bacteroidetes;Bacteroidia;Bacteroidales;Rikenellaceae	1.66437
Bacteria;Firmicutes;Clostridia;Clostridiales;Ruminococcaceae	0.244766
Bacteria;Firmicutes;Clostridia;Clostridiales;Oscillospiraceae	0
Bacteria;Proteobacteria;Deltaproteobacteria;Desulfovibrionales;Desulfovibrionaceae	0
Bacteria;Bacteroidetes;Flavobacteriia;Flavobacteriales;Flavobacteriaceae	0
Bacteria;Bacteroidetes;Bacteroidia;Bacteroidales;Porphyromonadaceae	0
Bacteria;Actinobacteria;Actinobacteria;Bifidobacteriales;Bifidobacteriaceae	0
Bacteria;Bacteroidetes;Bacteroidia;Bacteroidales;Bacteroidaceae	0
Archaea;Euryarchaeota;Methanobacteria;Methanobacteriales;Methanobacteriaceae	0
Bacteria;Bacteroidetes;Bacteroidia;Bacteroidales;?	0
Bacteria;Firmicutes;Negativicutes;Selenomonadales;Veillonellaceae	0
Bacteria;Firmicutes;Negativicutes;Selenomonadales;Acidaminococcaceae	0
Bacteria;Actinobacteria;Actinobacteria;Coriobacteriales;Coriobacteriaceae	0
Bacteria;Firmicutes;Clostridia;Clostridiales;Clostridiaceae	0
Bacteria;Firmicutes;Bacilli;Lactobacillales;Streptococcaceae	0
Bacteria;Proteobacteria;Betaproteobacteria;Burkholderiales;Sutterellaceae	0
Bacteria;Firmicutes;Bacilli;Lactobacillales;Lactobacillaceae	0
Bacteria;Proteobacteria;Gammaproteobacteria;Enterobacteriales;Enterobacteriaceae	0
Bacteria;Firmicutes;Clostridia;?;?	0

## Sheet: Genus
	weight
Bacteria;Firmicutes;Negativicutes;Selenomonadales;Acidaminococcaceae;Phascolarctobacterium	-564.031
Bacteria;Bacteroidetes;Flavobacteriia;Flavobacteriales;Flavobacteriaceae;Capnocytophaga	-516.222
Bacteria;Firmicutes;Erysipelotrichi;Erysipelotrichales;Erysipelotrichaceae;Eubacterium	-400.492
Bacteria;Firmicutes;Clostridia;Clostridiales;Eubacteriaceae;Eubacterium	164.455
Bacteria;Firmicutes;?;?;?;?	160.619
Bacteria;Firmicutes;Clostridia;Clostridiales;Ruminococcaceae;Oscillibacter	-155.441
Bacteria;Firmicutes;Clostridia;Clostridiales;Lachnospiraceae;Coprococcus	-153.281
Bacteria;Firmicutes;Clostridia;Clostridiales;Ruminococcaceae;Subdoligranulum	115.747
Bacteria;?;?;?;?;?	88.6594
Bacteria;Firmicutes;Clostridia;Clostridiales;?;?	80.867
Bacteria;Firmicutes;Clostridia;Clostridiales;Lachnospiraceae;Roseburia	-79.7197
Bacteria;Firmicutes;Clostridia;Clostridiales;Lachnospiraceae;Butyrivibrio	-60.1109
Bacteria;Firmicutes;Bacilli;Lactobacillales;Lactobacillaceae;Lactobacillus	-47.52
Bacteria;Bacteroidetes;Bacteroidia;Bacteroidales;Rikenellaceae;Alistipes	43.3218
Bacteria;Firmicutes;Negativicutes;Selenomonadales;Veillonellaceae;Dialister	40.3616
Bacteria;Bacteroidetes;?;?;?;?	-36.8892
Bacteria;Firmicutes;Clostridia;Clostridiales;Ruminococcaceae;Ruminococcus	33.9522
Bacteria;Firmicutes;Negativicutes;Selenomonadales;Acidaminococcaceae;?	33.8007
Bacteria;Bacteroidetes;Bacteroidia;Bacteroidales;Bacteroidaceae;Bacteroides	30.8332
Bacteria;Firmicutes;Clostridia;Clostridiales;Ruminococcaceae;Faecalibacterium	18.7625
Bacteria;Bacteroidetes;Bacteroidia;Bacteroidales;Prevotellaceae;Prevotella	18.108
Bacteria;Firmicutes;Clostridia;Clostridiales;Lachnospiraceae;?	-16.3104
Bacteria;Verrucomicrobia;Verrucomicrobiae;Verrucomicrobiales;Verrucomicrobiaceae;Akkermansia	16.1451
Bacteria;Bacteroidetes;Bacteroidia;Bacteroidales;?;?	-15.8784
Bacteria;Firmicutes;Clostridia;?;?;?	6.54735
Bacteria;Firmicutes;Negativicutes;Selenomonadales;Acidaminococcaceae;Acidaminococcus	1.368
Bacteria;Firmicutes;Clostridia;Clostridiales;Ruminococcaceae;?	0
Bacteria;Proteobacteria;Deltaproteobacteria;Desulfovibrionales;Desulfovibrionaceae;Bilophila	0
Bacteria;Actinobacteria;Actinobacteria;Bifidobacteriales;Bifidobacteriaceae;Bifidobacterium	0
Bacteria;Bacteroidetes;Bacteroidia;Bacteroidales;Porphyromonadaceae;Parabacteroides	0
Archaea;Euryarchaeota;Methanobacteria;Methanobacteriales;Methanobacteriaceae;Methanobrevibacter	0
Bacteria;Bacteroidetes;Bacteroidia;Bacteroidales;Porphyromonadaceae;Odoribacter	0
Bacteria;Actinobacteria;Actinobacteria;Coriobacteriales;Coriobacteriaceae;Collinsella	0
Bacteria;Firmicutes;Erysipelotrichi;Erysipelotrichales;Erysipelotrichaceae;Coprobacillus	0
Bacteria;Firmicutes;Clostridia;Clostridiales;Lachnospiraceae;Dorea	0
Bacteria;Proteobacteria;Deltaproteobacteria;Desulfovibrionales;Desulfovibrionaceae;Desulfovibrio	0
Bacteria;Firmicutes;Clostridia;Clostridiales;Clostridiaceae;Clostridium	0
Bacteria;Firmicutes;Bacilli;Lactobacillales;Streptococcaceae;Lactococcus	0
Bacteria;Firmicutes;Bacilli;Lactobacillales;Streptococcaceae;Streptococcus	0
Bacteria;Proteobacteria;Betaproteobacteria;Burkholderiales;Sutterellaceae;Sutterella	0
Bacteria;Proteobacteria;Gammaproteobacteria;Enterobacteriales;Enterobacteriaceae;Escherichia	0
Bacteria;Firmicutes;Clostridia;Clostridiales;Lachnospiraceae;Blautia	0
Bacteria;Firmicutes;Clostridia;Clostridiales;Oscillospiraceae;?	0

## Sheet: Order
	weight
Bacteria;Firmicutes;Erysipelotrichi;Erysipelotrichales	-29.3821
Bacteria;Bacteroidetes;?;?	-21.1377
Bacteria;Firmicutes;?;?	16.9238
Bacteria;Bacteroidetes;Flavobacteriia;Flavobacteriales	-7.98899
Bacteria;Verrucomicrobia;Verrucomicrobiae;Verrucomicrobiales	5.86608
Bacteria;Firmicutes;Bacilli;Lactobacillales	-5.49154
Bacteria;?;?;?	4.9735
Bacteria;Proteobacteria;Gammaproteobacteria;Enterobacteriales	-3.98743
Bacteria;Bacteroidetes;Bacteroidia;Bacteroidales	-1.92472
Bacteria;Firmicutes;Clostridia;Clostridiales	1.46668
Bacteria;Firmicutes;Negativicutes;Selenomonadales	0
Bacteria;Proteobacteria;Deltaproteobacteria;Desulfovibrionales	0
Bacteria;Proteobacteria;Betaproteobacteria;Burkholderiales	0
Bacteria;Actinobacteria;Actinobacteria;Coriobacteriales	0
Archaea;Euryarchaeota;Methanobacteria;Methanobacteriales	0
Bacteria;Actinobacteria;Actinobacteria;Bifidobacteriales	0
Bacteria;Firmicutes;Clostridia;?	0

## Sheet: Phylum
	weight
Bacteria;Bacteroidetes	-2.51803
Bacteria;Actinobacteria	0
Bacteria;?	0
Bacteria;Firmicutes	0
Bacteria;Proteobacteria	0
Bacteria;Verrucomicrobia	0
Archaea;Euryarchaeota	0

## Sheet: motus
Motu	weight
Cluster1008	36.9073
Cluster1564	17.1819
Cluster1631	-16.413
motu_linkage_group_288	15.5069
motu_linkage_group_192	14.9635
motu_linkage_group_333	-12.8856
motu_linkage_group_379	-12.2116
motu_linkage_group_376	11.5265
motu_linkage_group_230	-11.0803
Cluster1569	8.30862
Cluster390	-6.60555
Cluster1610	-6.46916
motu_linkage_group_357	-5.56356
Cluster1107	-5.45332
motu_linkage_group_164	5.33705
Cluster1081	-4.20028
motu_linkage_group_281	3.62312
Cluster1097	-3.41444
Cluster1098	-2.55749
Cluster1100	-1.07338
Cluster1104	-0.364754
motu_linkage_group_310	0.0256351
Cluster1657	0
motu_linkage_group_103	0
Cluster1053	0
motu_linkage_group_101	0
Cluster973	0
Cluster1633	0
Cluster92	0
Cluster972	0
Cluster970	0
Cluster814	0
Cluster756	0
Cluster469	0
Cluster1659	0
motu_linkage_group_104	0
Cluster1089	0
motu_linkage_group_115	0
motu_linkage_group_14	0
motu_linkage_group_195	0
Cluster1052	0
motu_linkage_group_191	0
motu_linkage_group_177	0
motu_linkage_group_168	0
motu_linkage_group_158	0
motu_linkage_group_142	0
motu_linkage_group_135	0
motu_linkage_group_118	0
motu_linkage_group_134	0
motu_linkage_group_131	0
motu_linkage_group_127	0
motu_linkage_group_126	0
motu_linkage_group_124	0
Cluster1632	0
motu_linkage_group_120	0
motu_linkage_group_122	0
Cluster1628	0
Cluster1054	0
Cluster1115	0
Cluster1575	0
Cluster1574	0
Cluster1088	0
Cluster1377	0
Cluster1375	0
Cluster1275	0
Cluster1259	0
Cluster1106	0
Cluster1577	0
Cluster1105	0
Cluster1099	0
Cluster1096	0
Cluster1095	0
Cluster1094	0
Cluster1093	0
Cluster1092	0
Cluster1576	0
Cluster1592	0
Cluster1630	0
Cluster1618	0
Cluster1629	0
Cluster1090	0
Cluster1627	0
Cluster1621	0
motu_linkage_group_210	0
Cluster1086	0
Cluster1620	0
Cluster1616	0
Cluster1595	0
Cluster1611	0
Cluster1609	0
Cluster1608	0
Cluster1605	0
Cluster1604	0
Cluster1603	0
Cluster1597	0
motu_linkage_group_206	0
motu_linkage_group_771	0
motu_linkage_group_212	0
motu_linkage_group_470	0
motu_linkage_group_520	0
motu_linkage_group_517	0
motu_linkage_group_510	0
motu_linkage_group_508	0
motu_linkage_group_502	0
motu_linkage_group_498	0
motu_linkage_group_490	0
motu_linkage_group_474	0
motu_linkage_group_460	0
motu_linkage_group_536	0
motu_linkage_group_456	0
motu_linkage_group_45	0
motu_linkage_group_443	0
motu_linkage_group_439	0
motu_linkage_group_431	0
motu_linkage_group_430	0
motu_linkage_group_414	0
motu_linkage_group_407	0
motu_linkage_group_525	0
motu_linkage_group_54	0
motu_linkage_group_394	0
motu_linkage_group_624	0
motu_linkage_group_7	0
motu_linkage_group_672	0
motu_linkage_group_652	0
motu_linkage_group_65	0
motu_linkage_group_644	0
motu_linkage_group_638	0
motu_linkage_group_636	0
motu_linkage_group_63	0
motu_linkage_group_621	0
motu_linkage_group_548	0
motu_linkage_group_613	0
motu_linkage_group_611	0
motu_linkage_group_588	0
motu_linkage_group_585	0
motu_linkage_group_573	0
motu_linkage_group_559	0
motu_linkage_group_552	0
motu_linkage_group_551	0
motu_linkage_group_404	0
motu_linkage_group_391	0
motu_linkage_group_224	0
motu_linkage_group_251	0
motu_linkage_group_277	0
motu_linkage_group_274	0
motu_linkage_group_268	0
motu_linkage_group_265	0
motu_linkage_group_260	0
motu_linkage_group_258	0
motu_linkage_group_254	0
motu_linkage_group_253	0
motu_linkage_group_246	0
motu_linkage_group_284	0
motu_linkage_group_243	0
motu_linkage_group_241	0
motu_linkage_group_24	0
motu_linkage_group_238	0
motu_linkage_group_234	0
motu_linkage_group_233	0
motu_linkage_group_70	0
motu_linkage_group_225	0
motu_linkage_group_282	0
motu_linkage_group_289	0
motu_linkage_group_389	0
motu_linkage_group_325	0
motu_linkage_group_383	0
motu_linkage_group_366	0
motu_linkage_group_362	0
motu_linkage_group_349	0
motu_linkage_group_348	0
motu_linkage_group_346	0
motu_linkage_group_341	0
motu_linkage_group_327	0
motu_linkage_group_320	0
motu_linkage_group_290	0
motu_linkage_group_316	0
motu_linkage_group_308	0
motu_linkage_group_307	0
motu_linkage_group_306	0
motu_linkage_group_302	0
motu_linkage_group_301	0
motu_linkage_group_3	0
motu_linkage_group_297	0
motu_linkage_group_228	0

## Sheet: species.filtered
	weight
Bacteria;Firmicutes;?;?;?;?;?	22.7694
Bacteria;Bacteroidetes;Bacteroidia;Bacteroidales;Bacteroidaceae;Bacteroides;Bacteroides ovatus	16.784
Bacteria;Bacteroidetes;?;?;?;?;?	-15.3831
Bacteria;Firmicutes;Clostridia;Clostridiales;Eubacteriaceae;Eubacterium;Eubacterium siraeum	14.2366
Bacteria;Firmicutes;Clostridia;Clostridiales;Lachnospiraceae;Coprococcus;Coprococcus eutactus	-10.2919
Bacteria;Bacteroidetes;Bacteroidia;Bacteroidales;Prevotellaceae;Prevotella;Prevotella copri	-7.65065
Bacteria;Firmicutes;Clostridia;Clostridiales;Ruminococcaceae;Ruminococcus;Ruminococcus bromii	7.28502
Bacteria;Firmicutes;Clostridia;Clostridiales;?;?;?	6.91365
Bacteria;Firmicutes;Clostridia;Clostridiales;Ruminococcaceae;Oscillibacter;?	-6.73085
Bacteria;Verrucomicrobia;Verrucomicrobiae;Verrucomicrobiales;Verrucomicrobiaceae;Akkermansia;Akkermansia muciniphila	5.71074
Bacteria;?;?;?;?;?;?	5.4098
Bacteria;Firmicutes;Clostridia;Clostridiales;Lachnospiraceae;Roseburia;Roseburia intestinalis	-4.72746
Bacteria;Firmicutes;Clostridia;Clostridiales;Eubacteriaceae;Eubacterium;Eubacterium rectale	4.41805
Bacteria;Bacteroidetes;Bacteroidia;Bacteroidales;Bacteroidaceae;Bacteroides;Bacteroides dorei_vulgatus	-3.36676
Bacteria;Bacteroidetes;Bacteroidia;Bacteroidales;Bacteroidaceae;Bacteroides;Bacteroides stercoris	-2.38823
Bacteria;Bacteroidetes;Bacteroidia;Bacteroidales;Rikenellaceae;Alistipes;?	2.15025
Bacteria;Bacteroidetes;Bacteroidia;Bacteroidales;Prevotellaceae;Prevotella;?	-0.922059
Bacteria;Firmicutes;Bacilli;Lactobacillales;Streptococcaceae;Lactococcus;Lactococcus lactis	0
Bacteria;Firmicutes;Erysipelotrichi;Erysipelotrichales;Erysipelotrichaceae;Eubacterium;Eubacterium biforme	0
Bacteria;Firmicutes;Negativicutes;Selenomonadales;Veillonellaceae;Dialister;Dialister invisus	0
Bacteria;Firmicutes;Bacilli;Lactobacillales;Streptococcaceae;Streptococcus;Streptococcus salivarius	0
Bacteria;Firmicutes;Bacilli;Lactobacillales;Streptococcaceae;Streptococcus;Streptococcus thermophilus	0
Bacteria;Bacteroidetes;Bacteroidia;Bacteroidales;Bacteroidaceae;Bacteroides;Bacteroides coprocola	0
Bacteria;Firmicutes;Clostridia;Clostridiales;Ruminococcaceae;Faecalibacterium;Faecalibacterium prausnitzii	0
Bacteria;Firmicutes;Clostridia;Clostridiales;Ruminococcaceae;Subdoligranulum;Subdoligranulum variabile	0
Bacteria;Firmicutes;Clostridia;Clostridiales;Lachnospiraceae;?;butyrate-producing bacterium	0
Bacteria;Firmicutes;Clostridia;Clostridiales;Eubacteriaceae;Eubacterium;Eubacterium hallii	0
Bacteria;Bacteroidetes;Bacteroidia;Bacteroidales;Porphyromonadaceae;Odoribacter;Odoribacter splanchnicus	0
Bacteria;Bacteroidetes;Bacteroidia;Bacteroidales;Bacteroidaceae;Bacteroides;Bacteroides eggerthii	0
Bacteria;Bacteroidetes;Bacteroidia;Bacteroidales;Bacteroidaceae;Bacteroides;Bacteroides plebeius	0
Bacteria;Bacteroidetes;Bacteroidia;Bacteroidales;Bacteroidaceae;Bacteroides;Bacteroides uniformis	0
Bacteria;Bacteroidetes;Bacteroidia;Bacteroidales;Bacteroidaceae;Bacteroides;Bacteroides clarus	0
Bacteria;Firmicutes;Clostridia;Clostridiales;Lachnospiraceae;Dorea;Dorea formicigenerans	0
Bacteria;Bacteroidetes;Bacteroidia;Bacteroidales;Bacteroidaceae;Bacteroides;Bacteroides caccae	0
Bacteria;Bacteroidetes;Bacteroidia;Bacteroidales;Bacteroidaceae;Bacteroides;Bacteroides finegoldii	0
Bacteria;Bacteroidetes;Bacteroidia;Bacteroidales;Bacteroidaceae;Bacteroides;Bacteroides xylanisolvens	0
Bacteria;Bacteroidetes;Bacteroidia;Bacteroidales;Bacteroidaceae;Bacteroides;Bacteroides thetaiotaomicron	0
Bacteria;Bacteroidetes;Bacteroidia;Bacteroidales;Bacteroidaceae;Bacteroides;Bacteroides fragilis	0
Bacteria;Bacteroidetes;Bacteroidia;Bacteroidales;Porphyromonadaceae;Parabacteroides;Parabacteroides merdae	0
Bacteria;Bacteroidetes;Bacteroidia;Bacteroidales;Porphyromonadaceae;Parabacteroides;Parabacteroides distasonis	0
Bacteria;Bacteroidetes;Flavobacteriia;Flavobacteriales;Flavobacteriaceae;Capnocytophaga;unnamed Capnocytophaga sp. oral taxon 329	0
Bacteria;Bacteroidetes;Bacteroidia;Bacteroidales;Rikenellaceae;Alistipes;Alistipes putredinis	0
Bacteria;Bacteroidetes;Bacteroidia;Bacteroidales;Rikenellaceae;Alistipes;unnamed Alistipes sp. HGB5	0
Bacteria;Bacteroidetes;Bacteroidia;Bacteroidales;Rikenellaceae;Alistipes;Alistipes shahii	0
Bacteria;Firmicutes;Clostridia;Clostridiales;?;?;unnamed butyrate-producing bacterium SS3_4	0
Bacteria;Firmicutes;Clostridia;Clostridiales;Oscillospiraceae;?;?	0
Bacteria;Firmicutes;Clostridia;Clostridiales;Lachnospiraceae;Dorea;Dorea longicatena	0
Bacteria;Bacteroidetes;Bacteroidia;Bacteroidales;?;?;?	0
Bacteria;Actinobacteria;Actinobacteria;Bifidobacteriales;Bifidobacteriaceae;Bifidobacterium;Bifidobacterium longum	0
Bacteria;Actinobacteria;Actinobacteria;Bifidobacteriales;Bifidobacteriaceae;Bifidobacterium;Bifidobacterium adolescentis	0
Bacteria;Actinobacteria;Actinobacteria;Bifidobacteriales;Bifidobacteriaceae;Bifidobacterium;Bifidobacterium catenulatum-Bifidobacterium pseudocatenulatum complex	0
Bacteria;Firmicutes;Clostridia;?;?;?;?	0
Bacteria;Bacteroidetes;Bacteroidia;Bacteroidales;Bacteroidaceae;Bacteroides;?	0
Bacteria;Bacteroidetes;Bacteroidia;Bacteroidales;Rikenellaceae;Alistipes;Alistipes sp. HGB5	0
Bacteria;Firmicutes;Clostridia;Clostridiales;Ruminococcaceae;Ruminococcus;?	0
Bacteria;Actinobacteria;Actinobacteria;Coriobacteriales;Coriobacteriaceae;Collinsella;Collinsella aerofaciens	0
Bacteria;Firmicutes;Clostridia;Clostridiales;Eubacteriaceae;Eubacterium;?	0
Bacteria;Firmicutes;Clostridia;Clostridiales;Lachnospiraceae;?;?	0
Bacteria;Firmicutes;Erysipelotrichi;Erysipelotrichales;Erysipelotrichaceae;Coprobacillus;?	0
Bacteria;Proteobacteria;Betaproteobacteria;Burkholderiales;Sutterellaceae;Sutterella;?	0
Bacteria;Firmicutes;Negativicutes;Selenomonadales;Acidaminococcaceae;?;?	0
Bacteria;Bacteroidetes;Flavobacteriia;Flavobacteriales;Flavobacteriaceae;Capnocytophaga;Capnocytophaga sp. oral taxon 329	0
Archaea;Euryarchaeota;Methanobacteria;Methanobacteriales;Methanobacteriaceae;Methanobrevibacter;Methanobrevibacter smithii	0
Bacteria;Proteobacteria;Deltaproteobacteria;Desulfovibrionales;Desulfovibrionaceae;Bilophila;Bilophila wadsworthia	0
Bacteria;Firmicutes;Clostridia;Clostridiales;Lachnospiraceae;?;[Ruminococcus] torques	0
Bacteria;Firmicutes;Clostridia;Clostridiales;Ruminococcaceae;Ruminococcus;unnamed Ruminococcus sp. SR1_5	0
Bacteria;Firmicutes;Clostridia;Clostridiales;Ruminococcaceae;Ruminococcus;Ruminococcus lactaris	0
Bacteria;Firmicutes;Clostridia;Clostridiales;Lachnospiraceae;Blautia;[Ruminococcus] torques	0
Bacteria;Firmicutes;Clostridia;Clostridiales;Ruminococcaceae;?;?	0
Bacteria;Firmicutes;Clostridia;Clostridiales;Lachnospiraceae;Coprococcus;Coprococcus comes	0
Bacteria;Firmicutes;Clostridia;Clostridiales;Lachnospiraceae;Blautia;[Ruminococcus] obeum	0
Bacteria;Firmicutes;Clostridia;Clostridiales;Ruminococcaceae;Ruminococcus;unnamed Ruminococcus sp. 5_1_39BFAA	0
Bacteria;Firmicutes;Clostridia;Clostridiales;Eubacteriaceae;Eubacterium;Eubacterium eligens	0
Bacteria;Proteobacteria;Betaproteobacteria;Burkholderiales;Sutterellaceae;Sutterella;Sutterella wadsworthensis	0
Bacteria;Firmicutes;Clostridia;Clostridiales;Lachnospiraceae;Butyrivibrio;Butyrivibrio crossotus	0
Bacteria;Firmicutes;Clostridia;Clostridiales;Eubacteriaceae;Eubacterium;Eubacterium ventriosum	0
Bacteria;Firmicutes;Clostridia;Clostridiales;Lachnospiraceae;Roseburia;Roseburia inulinivorans	0
Bacteria;Firmicutes;Clostridia;Clostridiales;Lachnospiraceae;Roseburia;Roseburia hominis	0
Bacteria;Firmicutes;Negativicutes;Selenomonadales;Acidaminococcaceae;Phascolarctobacterium;Phascolarctobacterium succinatutens	0
Bacteria;Proteobacteria;Gammaproteobacteria;Enterobacteriales;Enterobacteriaceae;Escherichia;Escherichia coli	0
Bacteria;Firmicutes;Clostridia;Clostridiales;Lachnospiraceae;?;[Ruminococcus] gnavus	0

## Sheet: motus_filter_norm
	weight
Cluster1008	36.4849
Cluster1631	-17.6328
Cluster1564	17.6008
motu_linkage_group_192	17.1571
motu_linkage_group_288	15.1465
motu_linkage_group_333	-13.8863
motu_linkage_group_379	-12.5664
motu_linkage_group_230	-11.927
motu_linkage_group_376	8.95333
Cluster1569	8.21063
Cluster1107	-6.48968
Cluster1610	-6.33798
motu_linkage_group_357	-5.57059
Cluster390	-4.0259
Cluster1081	-3.86172
Cluster1097	-3.53734
motu_linkage_group_281	3.37219
Cluster1098	-2.71621
motu_linkage_group_638	-2.53725
Cluster1100	-1.66539
motu_linkage_group_310	0.674292
Cluster756	0
Cluster970	0
Cluster92	0
Cluster1054	0
Cluster1629	0
Cluster814	0
Cluster469	0
Cluster751	0
Cluster1632	0
Cluster1630	0
Cluster972	0
Cluster1633	0
Cluster1659	0
Cluster1089	0
Cluster973	0
motu_linkage_group_134	0
Cluster1052	0
motu_linkage_group_191	0
motu_linkage_group_168	0
Cluster1053	0
motu_linkage_group_158	0
motu_linkage_group_142	0
motu_linkage_group_135	0
motu_linkage_group_131	0
motu_linkage_group_103	0
motu_linkage_group_127	0
motu_linkage_group_126	0
motu_linkage_group_124	0
motu_linkage_group_122	0
motu_linkage_group_118	0
motu_linkage_group_115	0
Cluster1628	0
motu_linkage_group_104	0
Cluster1620	0
Cluster1627	0
Cluster1621	0
Cluster1574	0
Cluster1088	0
Cluster1377	0
Cluster1375	0
Cluster1275	0
Cluster1259	0
Cluster1115	0
Cluster1105	0
Cluster1104	0
Cluster1099	0
Cluster1096	0
Cluster1095	0
Cluster1094	0
Cluster1093	0
Cluster1092	0
Cluster1575	0
Cluster1576	0
Cluster1577	0
Cluster1609	0
Cluster1090	0
Cluster1618	0
Cluster1616	0
Cluster1611	0
motu_linkage_group_206	0
Cluster1086	0
Cluster1608	0
Cluster1592	0
Cluster1605	0
Cluster1604	0
Cluster1603	0
Cluster1597	0
Cluster1595	0
Cluster1593	0
motu_linkage_group_195	0
motu_linkage_group_771	0
motu_linkage_group_210	0
motu_linkage_group_517	0
motu_linkage_group_508	0
motu_linkage_group_502	0
motu_linkage_group_498	0
motu_linkage_group_490	0
motu_linkage_group_474	0
motu_linkage_group_470	0
motu_linkage_group_460	0
motu_linkage_group_456	0
motu_linkage_group_45	0
motu_linkage_group_443	0
motu_linkage_group_439	0
motu_linkage_group_431	0
motu_linkage_group_430	0
motu_linkage_group_414	0
motu_linkage_group_407	0
motu_linkage_group_404	0
motu_linkage_group_394	0
motu_linkage_group_510	0
motu_linkage_group_520	0
motu_linkage_group_212	0
motu_linkage_group_525	0
motu_linkage_group_672	0
motu_linkage_group_652	0
motu_linkage_group_644	0
motu_linkage_group_636	0
motu_linkage_group_63	0
motu_linkage_group_624	0
motu_linkage_group_621	0
motu_linkage_group_613	0
motu_linkage_group_611	0
motu_linkage_group_588	0
motu_linkage_group_585	0
motu_linkage_group_573	0
motu_linkage_group_559	0
motu_linkage_group_552	0
motu_linkage_group_551	0
motu_linkage_group_548	0
motu_linkage_group_536	0
motu_linkage_group_391	0
motu_linkage_group_389	0
motu_linkage_group_383	0
motu_linkage_group_366	0
motu_linkage_group_274	0
motu_linkage_group_268	0
motu_linkage_group_265	0
motu_linkage_group_260	0
motu_linkage_group_258	0
motu_linkage_group_254	0
motu_linkage_group_246	0
motu_linkage_group_244	0
motu_linkage_group_243	0
motu_linkage_group_241	0
motu_linkage_group_24	0
motu_linkage_group_238	0
motu_linkage_group_234	0
motu_linkage_group_233	0
motu_linkage_group_7	0
motu_linkage_group_225	0
motu_linkage_group_224	0
motu_linkage_group_277	0
motu_linkage_group_282	0
motu_linkage_group_284	0
motu_linkage_group_320	0
motu_linkage_group_362	0
motu_linkage_group_349	0
motu_linkage_group_348	0
motu_linkage_group_346	0
motu_linkage_group_341	0
motu_linkage_group_327	0
motu_linkage_group_325	0
motu_linkage_group_316	0
motu_linkage_group_289	0
motu_linkage_group_308	0
motu_linkage_group_307	0
motu_linkage_group_306	0
motu_linkage_group_302	0
motu_linkage_group_301	0
motu_linkage_group_297	0
motu_linkage_group_290	0
motu_linkage_group_228	0
