# Supplementary material for: Functional implications of microbial and viral gut metagenome changes in early stage L-DOPA-naïve Parkinson’s disease patients
Source: Genome Med. 2017 Apr 28;9:39. doi: 10.1186/s13073-017-0428-y (PMC5408370; doi:10.1186/s13073-017-0428-y)
Supplement: Supplementary file 5 — Structural equation model (SEM). Estimated parameters of the SEM model and the significance of features to PD. (XLSX 9 kb) [file 13073_2017_428_MOESM5_ESM.xlsx]

## Sheet: Tabelle1
			Estimate	S.E.	C.R.	P	Label
Parkinson	<---	MaoBHemmer	0.933	0.048	19.271	***
M00061	<---	Parkinson	-1178.73	291.398	-4.045	***
Firmicutes	<---	M00061	-0.003	0.001	-2.597	0.009
Eubacterium	<---	Parkinson	2.493	0.835	2.984	0.003
Bacteria	<---	Parkinson	7.689	2.886	2.664	0.008
Firmicutes	<---	Parkinson	5.627	2.681	2.099	0.036
Clostridiumsaccharolyticum	<---	Parkinson	-0.966	0.406	-2.38	0.017
Eubacteriumbiforme	<---	Parkinson	-4.528	1.62	-2.796	0.005
Standardized Regression Weights: (Group number 1 - Default model)
			Estimate
Parkinson	<---	MaoBHemmer	0.932
M00061	<---	Parkinson	-0.476
Firmicutes	<---	M00061	-0.306
Eubacterium	<---	Parkinson	0.37
Bacteria	<---	Parkinson	0.335
Firmicutes	<---	Parkinson	0.271
Clostridiumsaccharolyticum	<---	Parkinson	-0.303
Eubacteriumbiforme	<---	Parkinson	-0.35
Means: (Group number 1 - Default model)
			Estimate	S.E.	C.R.	P	Label
MaoBHemmer			0.474	0.067	7.099	***
Intercepts: (Group number 1 - Default model)
			Estimate	S.E.	C.R.	P	Label
Parkinson			0.067	0.033	2	0.046
M00061			5576.12	207.849	26.828	***
Clostridiumsaccharolyticum			1.288	0.29	4.449	***
Firmicutes			22.697	5.785	3.924	***
Bacteria			9.188	2.058	4.464	***
Eubacterium			2.826	0.596	4.742	***
Eubacteriumbiforme			7.072	1.155	6.122	***
CMIN
Model	NPAR	CMIN	DF	P	CMIN/DF
Default model	30	8.642	14	0.853	0.617
Saturated model	44	0	0
Independence model	16	194.358	28	0	6.941
RMSEA
Model	RMSEA	LO 90	HI 90	PCLOSE
Default model	0	0	0.072	0.912
Independence model	0.326	0.283	0.37	0
Model	NPAR	CMIN	DF	P	CMIN/DF
Default model	30	8.642	14	0.853	0.617
Saturated model	44	0	0
Independence model	16	194.358	28	0	6.941
Baseline Comparisons
