# Supplementary material for: Functional implications of microbial and viral gut metagenome changes in early stage L-DOPA-naïve Parkinson’s disease patients
Source: Genome Med. 2017 Apr 28;9:39. doi: 10.1186/s13073-017-0428-y (PMC5408370; doi:10.1186/s13073-017-0428-y)
Supplement: Supplementary file 6 — Permanova test. Permanova test for compositional differences between PD and control patients showed significant differences at all taxonomic levels. In contrast, the compositional dispersion as tested with a betadisper test showed significant differences at no levels, with the exception of the species level (P = 0.045). (XLSX 8 kb) [file 13073_2017_428_MOESM6_ESM.xlsx]

## Sheet: PD_Ctrl
	PERMANOVA	betadisper
phylum	0.0002	0.6183
class	0.0002	0.3437
family	0.0002	0.47
genus	0.0003999	0.1446
species	0.0002	0.04257
mOTU	0.0012	0.1051
