# Supplementary material for: Functional implications of microbial and viral gut metagenome changes in early stage L-DOPA-naïve Parkinson’s disease patients
Source: Genome Med. 2017 Apr 28;9:39. doi: 10.1186/s13073-017-0428-y (PMC5408370; doi:10.1186/s13073-017-0428-y)
Supplement: Supplementary file 8 — Univariate Testing. Significant taxa differences between PD participants and controls. (XLSX 34 kb) [file 13073_2017_428_MOESM8_ESM.xlsx]

## Sheet: Species
Rank	Feature name	p-value	q-value	Increased in	FeatureSum (%)	Superkingdom	Phylum	Class	Order	Family	Genus	OTU
1	Bacteria;Verrucomicrobia;Verrucomicrobiae;Verrucomicrobiales;Verrucomicrobiaceae;Akkermansia;Akkermansia muciniphila	0.000493637	0.055781	parkinson	2.12213	Bacteria	Verrucomicrobia	Verrucomicrobiae	Verrucomicrobiales	Verrucomicrobiaceae	Akkermansia	Akkermansiamuciniphila
2	Bacteria;?;?;?;?;?;?	0.00125615	0.0612432	parkinson	3.11402	Bacteria	?	?	?	?	?	?
3	Bacteria;Firmicutes;Erysipelotrichi;Erysipelotrichales;Erysipelotrichaceae;Eubacterium;Eubacterium biforme	0.00162593	0.0612432	Control	0.540892	Bacteria	Firmicutes	Erysipelotrichi	Erysipelotrichales	Erysipelotrichaceae	Eubacterium	Eubacteriumbiforme
4	Bacteria;Firmicutes;?;?;?;?;?	0.00233726	0.0660276	parkinson	2.28315	Bacteria	Firmicutes	?	?	?	?	?
5	Bacteria;Bacteroidetes;Bacteroidia;Bacteroidales;Rikenellaceae;Alistipes;Alistipes shahii	0.00354619	0.0801438	parkinson	0.44686	Bacteria	Bacteroidetes	Bacteroidia	Bacteroidales	Rikenellaceae	Alistipes	Alistipesshahii
6	Bacteria;Bacteroidetes;Bacteroidia;Bacteroidales;Prevotellaceae;Prevotella;Prevotella copri	0.00473077	0.0890961	Control	4.21043	Bacteria	Bacteroidetes	Bacteroidia	Bacteroidales	Prevotellaceae	Prevotella	Prevotellacopri
7	Bacteria;Firmicutes;Clostridia;Clostridiales;Clostridiaceae;Clostridium;Clostridium saccharolyticum	0.00604677	0.0976121	Control	0.0265814	Bacteria	Firmicutes	Clostridia	Clostridiales	Clostridiaceae	Clostridium	Clostridiumsaccharolyticum
8	Bacteria;Bacteroidetes;Bacteroidia;Bacteroidales;Prevotellaceae;Prevotella;?	0.00945627	0.13357	Control	1.18002	Bacteria	Bacteroidetes	Bacteroidia	Bacteroidales	Prevotellaceae	Prevotella	?
9	Bacteria;Firmicutes;Clostridia;Clostridiales;Eubacteriaceae;Eubacterium;?	0.0110505	0.135191	parkinson	0.236074	Bacteria	Firmicutes	Clostridia	Clostridiales	Eubacteriaceae	Eubacterium	?
10	Bacteria;Proteobacteria;Gammaproteobacteria;Enterobacteriales;Enterobacteriaceae;Klebsiella;Klebsiella variicola_pneumoniae	0.0119638	0.135191	Control	0.0783517	Bacteria	Proteobacteria	Gammaproteobacteria	Enterobacteriales	Enterobacteriaceae	Klebsiella	Klebsiellavariicola_pneumoniae
11	Bacteria;Firmicutes;Clostridia;?;?;?;?	0.0174589	0.17935	parkinson	4.50827	Bacteria	Firmicutes	Clostridia	?	?	?	?
12	Bacteria;Firmicutes;Bacilli;Lactobacillales;Streptococcaceae;Streptococcus;Streptococcus thermophilus	0.0203988	0.180174	Control	0.12476	Bacteria	Firmicutes	Bacilli	Lactobacillales	Streptococcaceae	Streptococcus	Streptococcusthermophilus
13	Bacteria;Firmicutes;Clostridia;Clostridiales;?;?;?	0.0215486	0.180174	parkinson	18.5722	Bacteria	Firmicutes	Clostridia	Clostridiales	?	?	?
14	Bacteria;Firmicutes;Clostridia;Clostridiales;Lachnospiraceae;Blautia;[Ruminococcus] torques	0.0223224	0.180174	Control	0.407308	Bacteria	Firmicutes	Clostridia	Clostridiales	Lachnospiraceae	Blautia	Ruminococcustorques
15	Bacteria;Bacteroidetes;Flavobacteriia;Flavobacteriales;Flavobacteriaceae;Capnocytophaga;unnamed Capnocytophaga sp. oral taxon 329	0.0253196	0.185241	Control	0.190311	Bacteria	Bacteroidetes	Flavobacteriia	Flavobacteriales	Flavobacteriaceae	Capnocytophaga	unnamedCapnocytophagasp.oraltaxon329
16	Bacteria;Firmicutes;Negativicutes;Selenomonadales;Acidaminococcaceae;Phascolarctobacterium;Phascolarctobacterium succinatutens	0.0262288	0.185241	Control	0.22619	Bacteria	Firmicutes	Negativicutes	Selenomonadales	Acidaminococcaceae	Phascolarctobacterium	Phascolarctobacteriumsuccinatutens
17	Bacteria;Firmicutes;Bacilli;Lactobacillales;Streptococcaceae;Streptococcus;Streptococcus vestibularis	0.0313824	0.208601	Control	0.0229282	Bacteria	Firmicutes	Bacilli	Lactobacillales	Streptococcaceae	Streptococcus	Streptococcusvestibularis
18	Bacteria;Bacteroidetes;?;?;?;?;?	0.0381511	0.226898	Control	0.849883	Bacteria	Bacteroidetes	?	?	?	?	?
19	Bacteria;Bacteroidetes;Flavobacteriia;Flavobacteriales;Flavobacteriaceae;Capnocytophaga;Capnocytophaga sp. oral taxon 329	0.0381511	0.226898	Control	0.204603	Bacteria	Bacteroidetes	Flavobacteriia	Flavobacteriales	Flavobacteriaceae	Capnocytophaga	Capnocytophagasp.oraltaxon329
20	Bacteria;Firmicutes;Clostridia;Clostridiales;Ruminococcaceae;Ruminococcus;Ruminococcus lactaris	0.0441122	0.249234	parkinson	0.200843	Bacteria	Firmicutes	Clostridia	Clostridiales	Ruminococcaceae	Ruminococcus	Ruminococcuslactaris
21	Bacteria;Firmicutes;Clostridia;Clostridiales;Lachnospiraceae;Roseburia;?	0.0480463	0.258535	Control	0.0908447	Bacteria	Firmicutes	Clostridia	Clostridiales	Lachnospiraceae	Roseburia	?
22	Bacteria;Firmicutes;Bacilli;Lactobacillales;Streptococcaceae;Streptococcus;Streptococcus parasanguinis	0.0527501	0.270944	Control	0.0448399	Bacteria	Firmicutes	Bacilli	Lactobacillales	Streptococcaceae	Streptococcus	Streptococcusparasanguinis
23	Bacteria;Firmicutes;Clostridia;Clostridiales;Clostridiaceae;Clostridium;Clostridium leptum	0.0587649	0.288715	Control	0.0364334	Bacteria	Firmicutes	Clostridia	Clostridiales	Clostridiaceae	Clostridium	Clostridiumleptum
24	Bacteria;Bacteroidetes;Bacteroidia;Bacteroidales;Bacteroidaceae;Bacteroides;Bacteroides eggerthii	0.0648156	0.293137	Control	0.612383	Bacteria	Bacteroidetes	Bacteroidia	Bacteroidales	Bacteroidaceae	Bacteroides	Bacteroideseggerthii
25	Bacteria;Firmicutes;Clostridia;Clostridiales;Ruminococcaceae;?;?	0.0648533	0.293137	parkinson	0.279025	Bacteria	Firmicutes	Clostridia	Clostridiales	Ruminococcaceae	?	?
26	Bacteria;Firmicutes;Bacilli;Lactobacillales;Streptococcaceae;Streptococcus;Streptococcus salivarius	0.0719109	0.310655	Control	0.138712	Bacteria	Firmicutes	Bacilli	Lactobacillales	Streptococcaceae	Streptococcus	Streptococcussalivarius
27	Bacteria;Firmicutes;Clostridia;Clostridiales;Ruminococcaceae;Faecalibacterium;Faecalibacterium prausnitzii	0.076894	0.310655	Control	7.1947	Bacteria	Firmicutes	Clostridia	Clostridiales	Ruminococcaceae	Faecalibacterium	Faecalibacteriumprausnitzii
28	Bacteria;Bacteroidetes;Bacteroidia;Bacteroidales;Rikenellaceae;Alistipes;?	0.0769764	0.310655	parkinson	1.19803	Bacteria	Bacteroidetes	Bacteroidia	Bacteroidales	Rikenellaceae	Alistipes	?
29	Bacteria;Firmicutes;Clostridia;Clostridiales;?;Pseudoflavonifractor;Pseudoflavonifractor capillosus	0.105677	0.411776	parkinson	0.0259953	Bacteria	Firmicutes	Clostridia	Clostridiales	?	Pseudoflavonifractor	Pseudoflavonifractorcapillosus
30	Bacteria;Actinobacteria;Actinobacteria;Bifidobacteriales;Bifidobacteriaceae;Bifidobacterium;Bifidobacterium dentium	0.118691	0.438352	Control	0.0163519	Bacteria	Actinobacteria	Actinobacteria	Bifidobacteriales	Bifidobacteriaceae	Bifidobacterium	Bifidobacteriumdentium
31	Bacteria;Firmicutes;Clostridia;Clostridiales;Clostridiaceae;Clostridium;unnamed Clostridium sp. L2-50	0.123172	0.438352	parkinson	0.089392	Bacteria	Firmicutes	Clostridia	Clostridiales	Clostridiaceae	Clostridium	unnamedClostridiumsp.L2-50
32	Bacteria;Actinobacteria;Actinobacteria;Bifidobacteriales;Bifidobacteriaceae;Bifidobacterium;Bifidobacterium angulatum	0.124135	0.438352	parkinson	0.0288009	Bacteria	Actinobacteria	Actinobacteria	Bifidobacteriales	Bifidobacteriaceae	Bifidobacterium	Bifidobacteriumangulatum
33	Bacteria;Firmicutes;Bacilli;Lactobacillales;Streptococcaceae;Lactococcus;Lactococcus lactis	0.130588	0.447164	Control	0.105635	Bacteria	Firmicutes	Bacilli	Lactobacillales	Streptococcaceae	Lactococcus	Lactococcuslactis
34	Bacteria;Bacteroidetes;Bacteroidia;Bacteroidales;Rikenellaceae;Alistipes;Alistipes sp. HGB5	0.14923	0.488448	parkinson	1.68906	Bacteria	Bacteroidetes	Bacteroidia	Bacteroidales	Rikenellaceae	Alistipes	Alistipessp.HGB5
35	Bacteria;Bacteroidetes;Bacteroidia;Bacteroidales;Bacteroidaceae;Bacteroides;Bacteroides finegoldii	0.156234	0.488448	parkinson	0.168928	Bacteria	Bacteroidetes	Bacteroidia	Bacteroidales	Bacteroidaceae	Bacteroides	Bacteroidesfinegoldii
36	Bacteria;Firmicutes;Clostridia;Clostridiales;Ruminococcaceae;Ruminococcus;?	0.167116	0.488448	parkinson	0.378717	Bacteria	Firmicutes	Clostridia	Clostridiales	Ruminococcaceae	Ruminococcus	?
37	Bacteria;Firmicutes;Clostridia;Clostridiales;Clostridiaceae;Clostridium;Clostridium bolteae	0.169235	0.488448	Control	0.0373265	Bacteria	Firmicutes	Clostridia	Clostridiales	Clostridiaceae	Clostridium	Clostridiumbolteae
38	Bacteria;Firmicutes;Clostridia;Clostridiales;Lachnospiraceae;Dorea;Dorea formicigenerans	0.169399	0.488448	Control	0.168769	Bacteria	Firmicutes	Clostridia	Clostridiales	Lachnospiraceae	Dorea	Doreaformicigenerans
39	Bacteria;Firmicutes;Clostridia;Clostridiales;Ruminococcaceae;Ruminococcus;unnamed Ruminococcus sp. 5_1_39BFAA	0.17077	0.488448	Control	0.555192	Bacteria	Firmicutes	Clostridia	Clostridiales	Ruminococcaceae	Ruminococcus	unnamedRuminococcussp.5_1_39BFAA
40	Bacteria;Actinobacteria;Actinobacteria;Coriobacteriales;Coriobacteriaceae;Eggerthella;Eggerthella lenta	0.180057	0.488448	parkinson	0.0394344	Bacteria	Actinobacteria	Actinobacteria	Coriobacteriales	Coriobacteriaceae	Eggerthella	Eggerthellalenta
41	Bacteria;Actinobacteria;Actinobacteria;Actinomycetales;Actinomycetaceae;Actinomyces;Actinomyces odontolyticus	0.18369	0.488448	Control	0.0175358	Bacteria	Actinobacteria	Actinobacteria	Actinomycetales	Actinomycetaceae	Actinomyces	Actinomycesodontolyticus
42	Bacteria;Firmicutes;Clostridia;Clostridiales;Peptostreptococcaceae;?;?	0.187864	0.488448	parkinson	0.0257177	Bacteria	Firmicutes	Clostridia	Clostridiales	Peptostreptococcaceae	?	?
43	Bacteria;Bacteroidetes;Bacteroidia;Bacteroidales;Porphyromonadaceae;Odoribacter;Odoribacter splanchnicus	0.190657	0.488448	Control	0.455292	Bacteria	Bacteroidetes	Bacteroidia	Bacteroidales	Porphyromonadaceae	Odoribacter	Odoribactersplanchnicus
44	Bacteria;Firmicutes;Clostridia;Clostridiales;Lachnospiraceae;Coprococcus;Coprococcus catus	0.195882	0.488448	Control	0.0918788	Bacteria	Firmicutes	Clostridia	Clostridiales	Lachnospiraceae	Coprococcus	Coprococcuscatus
45	Bacteria;Lentisphaerae;?;?;Victivallaceae;Victivallis;Victivallis vadensis	0.197641	0.488448	Control	0.0229165	Bacteria	Lentisphaerae	?	?	Victivallaceae	Victivallis	Victivallisvadensis
46	Bacteria;Proteobacteria;Gammaproteobacteria;Pasteurellales;Pasteurellaceae;Haemophilus;Haemophilus parainfluenzae	0.20435	0.488448	Control	0.0252168	Bacteria	Proteobacteria	Gammaproteobacteria	Pasteurellales	Pasteurellaceae	Haemophilus	Haemophilusparainfluenzae
47	Bacteria;Firmicutes;Clostridia;Clostridiales;Lachnospiraceae;Roseburia;Roseburia intestinalis	0.210086	0.488448	Control	0.672736	Bacteria	Firmicutes	Clostridia	Clostridiales	Lachnospiraceae	Roseburia	Roseburiaintestinalis
48	Bacteria;Firmicutes;Clostridia;Clostridiales;Lachnospiraceae;Roseburia;Roseburia hominis	0.215907	0.488448	parkinson	0.192742	Bacteria	Firmicutes	Clostridia	Clostridiales	Lachnospiraceae	Roseburia	Roseburiahominis
49	Bacteria;Firmicutes;Clostridia;Clostridiales;Oscillospiraceae;?;?	0.219359	0.488448	parkinson	0.103961	Bacteria	Firmicutes	Clostridia	Clostridiales	Oscillospiraceae	?	?
50	Bacteria;Bacteroidetes;Bacteroidia;Bacteroidales;Rikenellaceae;Alistipes;Alistipes putredinis	0.221702	0.488448	parkinson	2.05693	Bacteria	Bacteroidetes	Bacteroidia	Bacteroidales	Rikenellaceae	Alistipes	Alistipesputredinis
51	Bacteria;Proteobacteria;Deltaproteobacteria;Desulfovibrionales;Desulfovibrionaceae;Bilophila;Bilophila wadsworthia	0.224043	0.488448	parkinson	0.145453	Bacteria	Proteobacteria	Deltaproteobacteria	Desulfovibrionales	Desulfovibrionaceae	Bilophila	Bilophilawadsworthia
52	Bacteria;Firmicutes;Clostridia;Clostridiales;Eubacteriaceae;Eubacterium;Eubacterium siraeum	0.227496	0.488448	parkinson	1.4089	Bacteria	Firmicutes	Clostridia	Clostridiales	Eubacteriaceae	Eubacterium	Eubacteriumsiraeum
53	Bacteria;Bacteroidetes;Bacteroidia;Bacteroidales;?;?;?	0.230453	0.488448	Control	1.81022	Bacteria	Bacteroidetes	Bacteroidia	Bacteroidales	?	?	?
54	Bacteria;Bacteroidetes;Bacteroidia;Bacteroidales;Bacteroidaceae;Bacteroides;Bacteroides thetaiotaomicron	0.233417	0.488448	Control	0.578871	Bacteria	Bacteroidetes	Bacteroidia	Bacteroidales	Bacteroidaceae	Bacteroides	Bacteroidesthetaiotaomicron
55	Bacteria;Firmicutes;Bacilli;Lactobacillales;Lactobacillaceae;Lactobacillus;Lactobacillus gasseri	0.245324	0.504029	Control	0.0222217	Bacteria	Firmicutes	Bacilli	Lactobacillales	Lactobacillaceae	Lactobacillus	Lactobacillusgasseri
56	Bacteria;Firmicutes;Clostridia;Clostridiales;?;?;unnamed butyrate-producing bacterium SS3_4	0.270719	0.546271	Control	0.132087	Bacteria	Firmicutes	Clostridia	Clostridiales	?	?	unnamedbutyrate-producingbacteriumSS3_4
57	Bacteria;Bacteroidetes;Bacteroidia;Bacteroidales;Bacteroidaceae;Bacteroides;Bacteroides stercoris	0.288743	0.564773	Control	0.838082	Bacteria	Bacteroidetes	Bacteroidia	Bacteroidales	Bacteroidaceae	Bacteroides	Bacteroidesstercoris
58	Bacteria;Bacteroidetes;Bacteroidia;Bacteroidales;Bacteroidaceae;Bacteroides;Bacteroides caccae	0.289884	0.564773	Control	0.679045	Bacteria	Bacteroidetes	Bacteroidia	Bacteroidales	Bacteroidaceae	Bacteroides	Bacteroidescaccae
59	Bacteria;Firmicutes;Erysipelotrichi;Erysipelotrichales;Erysipelotrichaceae;Coprobacillus;?	0.312626	0.568694	Control	0.437794	Bacteria	Firmicutes	Erysipelotrichi	Erysipelotrichales	Erysipelotrichaceae	Coprobacillus	?
60	Bacteria;Firmicutes;Clostridia;Clostridiales;Lachnospiraceae;?;butyrate-producing bacterium	0.31274	0.568694	parkinson	0.390997	Bacteria	Firmicutes	Clostridia	Clostridiales	Lachnospiraceae	?	butyrate-producingbacterium
61	Bacteria;Firmicutes;Clostridia;Clostridiales;Lachnospiraceae;?;[Ruminococcus] gnavus	0.315465	0.568694	Control	0.286432	Bacteria	Firmicutes	Clostridia	Clostridiales	Lachnospiraceae	?	Ruminococcusgnavus
62	Bacteria;Bacteroidetes;Bacteroidia;Bacteroidales;Bacteroidaceae;Bacteroides;Bacteroides plebeius	0.326051	0.568694	parkinson	0.255994	Bacteria	Bacteroidetes	Bacteroidia	Bacteroidales	Bacteroidaceae	Bacteroides	Bacteroidesplebeius
63	Bacteria;Proteobacteria;Gammaproteobacteria;Enterobacteriales;Enterobacteriaceae;Escherichia;Escherichia coli	0.331061	0.568694	Control	0.835869	Bacteria	Proteobacteria	Gammaproteobacteria	Enterobacteriales	Enterobacteriaceae	Escherichia	Escherichiacoli
64	Bacteria;Proteobacteria;Betaproteobacteria;Burkholderiales;Sutterellaceae;?;?	0.332256	0.568694	parkinson	0.0390157	Bacteria	Proteobacteria	Betaproteobacteria	Burkholderiales	Sutterellaceae	?	?
65	Bacteria;Firmicutes;Clostridia;Clostridiales;Eubacteriaceae;Eubacterium;Eubacterium hallii	0.334958	0.568694	parkinson	0.355788	Bacteria	Firmicutes	Clostridia	Clostridiales	Eubacteriaceae	Eubacterium	Eubacteriumhallii
66	Bacteria;Actinobacteria;Actinobacteria;Coriobacteriales;Coriobacteriaceae;Collinsella;Collinsella aerofaciens	0.335071	0.568694	Control	0.58341	Bacteria	Actinobacteria	Actinobacteria	Coriobacteriales	Coriobacteriaceae	Collinsella	Collinsellaaerofaciens
67	Bacteria;Bacteroidetes;Bacteroidia;Bacteroidales;Bacteroidaceae;Bacteroides;Bacteroides clarus	0.340249	0.568694	Control	0.183866	Bacteria	Bacteroidetes	Bacteroidia	Bacteroidales	Bacteroidaceae	Bacteroides	Bacteroidesclarus
68	Bacteria;Firmicutes;Negativicutes;Selenomonadales;Acidaminococcaceae;?;?	0.342223	0.568694	parkinson	0.538989	Bacteria	Firmicutes	Negativicutes	Selenomonadales	Acidaminococcaceae	?	?
69	Bacteria;Bacteroidetes;Bacteroidia;Bacteroidales;Bacteroidaceae;Bacteroides;Bacteroides coprocola	0.358578	0.587237	Control	0.644239	Bacteria	Bacteroidetes	Bacteroidia	Bacteroidales	Bacteroidaceae	Bacteroides	Bacteroidescoprocola
70	Bacteria;Proteobacteria;Deltaproteobacteria;Desulfovibrionales;Desulfovibrionaceae;Desulfovibrio;Desulfovibrio piger	0.38357	0.619192	Control	0.09525	Bacteria	Proteobacteria	Deltaproteobacteria	Desulfovibrionales	Desulfovibrionaceae	Desulfovibrio	Desulfovibriopiger
71	Bacteria;Firmicutes;Clostridia;Clostridiales;Lachnospiraceae;Blautia;[Ruminococcus] obeum	0.410895	0.65396	parkinson	0.316355	Bacteria	Firmicutes	Clostridia	Clostridiales	Lachnospiraceae	Blautia	Ruminococcusobeum
72	Bacteria;Proteobacteria;Betaproteobacteria;Burkholderiales;Sutterellaceae;Sutterella;?	0.433667	0.67759	parkinson	0.272271	Bacteria	Proteobacteria	Betaproteobacteria	Burkholderiales	Sutterellaceae	Sutterella	?
73	Bacteria;Firmicutes;Clostridia;Clostridiales;bp_Clostridiales;bp_Clostridiales;butyrate-producing bacterium SS3_4	0.437735	0.67759	Control	0.0524269	Bacteria	Firmicutes	Clostridia	Clostridiales	bp_Clostridiales	bp_Clostridiales	butyrate-producingbacteriumSS3_4
74	Bacteria;Bacteroidetes;Bacteroidia;Bacteroidales;Bacteroidaceae;Bacteroides;Bacteroides intestinalis	0.464857	0.709848	Control	0.0707221	Bacteria	Bacteroidetes	Bacteroidia	Bacteroidales	Bacteroidaceae	Bacteroides	Bacteroidesintestinalis
75	Bacteria;Actinobacteria;Actinobacteria;Bifidobacteriales;Bifidobacteriaceae;Bifidobacterium;Bifidobacterium bifidum	0.479154	0.721926	parkinson	0.0651182	Bacteria	Actinobacteria	Actinobacteria	Bifidobacteriales	Bifidobacteriaceae	Bifidobacterium	Bifidobacteriumbifidum
76	Bacteria;Bacteroidetes;Bacteroidia;Bacteroidales;Bacteroidaceae;Bacteroides;Bacteroides ovatus	0.504195	0.747205	parkinson	0.752875	Bacteria	Bacteroidetes	Bacteroidia	Bacteroidales	Bacteroidaceae	Bacteroides	Bacteroidesovatus
77	Archaea;Euryarchaeota;Methanobacteria;Methanobacteriales;Methanobacteriaceae;Methanobrevibacter;Methanobrevibacter smithii	0.509157	0.747205	parkinson	0.304499	Archaea	Euryarchaeota	Methanobacteria	Methanobacteriales	Methanobacteriaceae	Methanobrevibacter	Methanobrevibactersmithii
78	Bacteria;Firmicutes;Clostridia;Clostridiales;Lachnospiraceae;Coprococcus;Coprococcus eutactus	0.517962	0.750381	Control	0.93691	Bacteria	Firmicutes	Clostridia	Clostridiales	Lachnospiraceae	Coprococcus	Coprococcuseutactus
79	Bacteria;Bacteroidetes;Bacteroidia;Bacteroidales;Bacteroidaceae;Bacteroides;Bacteroides dorei_vulgatus	0.541461	0.768015	two.sided	4.65467	Bacteria	Bacteroidetes	Bacteroidia	Bacteroidales	Bacteroidaceae	Bacteroides	Bacteroidesdorei_vulgatus
80	Bacteria;Firmicutes;Clostridia;Clostridiales;Lachnospiraceae;Dorea;Dorea longicatena	0.543728	0.768015	Control	0.425916	Bacteria	Firmicutes	Clostridia	Clostridiales	Lachnospiraceae	Dorea	Dorealongicatena
81	Bacteria;Bacteroidetes;Bacteroidia;Bacteroidales;Rikenellaceae;Alistipes;unnamed Alistipes sp. HGB5	0.578321	0.802343	Control	0.400841	Bacteria	Bacteroidetes	Bacteroidia	Bacteroidales	Rikenellaceae	Alistipes	unnamedAlistipessp.HGB5
82	Bacteria;Firmicutes;Clostridia;Clostridiales;Eubacteriaceae;Eubacterium;Eubacterium ventriosum	0.582231	0.802343	parkinson	0.118729	Bacteria	Firmicutes	Clostridia	Clostridiales	Eubacteriaceae	Eubacterium	Eubacteriumventriosum
83	Bacteria;Proteobacteria;Betaproteobacteria;Burkholderiales;Sutterellaceae;Sutterella;Sutterella wadsworthensis	0.594285	0.808299	Control	0.38078	Bacteria	Proteobacteria	Betaproteobacteria	Burkholderiales	Sutterellaceae	Sutterella	Sutterellawadsworthensis
84	Bacteria;Firmicutes;Clostridia;Clostridiales;Lachnospiraceae;Butyrivibrio;Butyrivibrio crossotus	0.60086	0.808299	Control	0.308226	Bacteria	Firmicutes	Clostridia	Clostridiales	Lachnospiraceae	Butyrivibrio	Butyrivibriocrossotus
85	Bacteria;Firmicutes;Erysipelotrichi;Erysipelotrichales;Erysipelotrichaceae;Coprobacillus;unnamed Coprobacillus sp. 29_1	0.662669	0.88096	parkinson	0.0203238	Bacteria	Firmicutes	Erysipelotrichi	Erysipelotrichales	Erysipelotrichaceae	Coprobacillus	unnamedCoprobacillussp.29_1
86	Bacteria;Firmicutes;Erysipelotrichi;Erysipelotrichales;Erysipelotrichaceae;Coprobacillus;Clostridium ramosum	0.676552	0.888958	Control	0.0321192	Bacteria	Firmicutes	Erysipelotrichi	Erysipelotrichales	Erysipelotrichaceae	Coprobacillus	Clostridiumramosum
87	Bacteria;Firmicutes;Clostridia;Clostridiales;Lachnospiraceae;?;unnamed Lachnospiraceae bacterium 3_1_57FAA_CT1	0.69736	0.905766	parkinson	0.0355197	Bacteria	Firmicutes	Clostridia	Clostridiales	Lachnospiraceae	?	unnamedLachnospiraceaebacterium3_1_57FAA_CT1
88	Bacteria;Bacteroidetes;Bacteroidia;Bacteroidales;Porphyromonadaceae;Parabacteroides;Parabacteroides distasonis	0.709954	0.90741	Control	0.80039	Bacteria	Bacteroidetes	Bacteroidia	Bacteroidales	Porphyromonadaceae	Parabacteroides	Parabacteroidesdistasonis
89	Bacteria;Firmicutes;Clostridia;Clostridiales;Lachnospiraceae;Coprococcus;Coprococcus comes	0.721289	0.90741	Control	0.351065	Bacteria	Firmicutes	Clostridia	Clostridiales	Lachnospiraceae	Coprococcus	Coprococcuscomes
90	Bacteria;Firmicutes;Erysipelotrichi;Erysipelotrichales;Erysipelotrichaceae;Holdemania;Holdemania filiformis	0.723206	0.90741	parkinson	0.0153163	Bacteria	Firmicutes	Erysipelotrichi	Erysipelotrichales	Erysipelotrichaceae	Holdemania	Holdemaniafiliformis
91	Bacteria;Firmicutes;Clostridia;Clostridiales;Lachnospiraceae;?;?	0.734609	0.90741	Control	1.77793	Bacteria	Firmicutes	Clostridia	Clostridiales	Lachnospiraceae	?	?
92	Bacteria;Firmicutes;Clostridia;Clostridiales;Ruminococcaceae;Ruminococcus;unnamed Ruminococcus sp. SR1_5	0.74415	0.90741	Control	0.240346	Bacteria	Firmicutes	Clostridia	Clostridiales	Ruminococcaceae	Ruminococcus	unnamedRuminococcussp.SR1_5
93	Bacteria;Actinobacteria;Actinobacteria;Bifidobacteriales;Bifidobacteriaceae;Bifidobacterium;Bifidobacterium catenulatum-Bifidobacterium pseudocatenulatum complex	0.746806	0.90741	parkinson	0.125204	Bacteria	Actinobacteria	Actinobacteria	Bifidobacteriales	Bifidobacteriaceae	Bifidobacterium	Bifidobacteriumcatenulatum-Bifidobacteriumpseudocatenulatumcomplex
94	Bacteria;Firmicutes;Clostridia;Clostridiales;Eubacteriaceae;Eubacterium;Eubacterium eligens	0.761323	0.915208	parkinson	0.858839	Bacteria	Firmicutes	Clostridia	Clostridiales	Eubacteriaceae	Eubacterium	Eubacteriumeligens
95	Bacteria;Firmicutes;Clostridia;Clostridiales;Ruminococcaceae;?;unnamed Ruminococcaceae bacterium D16	0.778739	0.921372	parkinson	0.075029	Bacteria	Firmicutes	Clostridia	Clostridiales	Ruminococcaceae	?	unnamedRuminococcaceaebacteriumD16
96	Bacteria;Actinobacteria;Actinobacteria;Coriobacteriales;Coriobacteriaceae;?;?	0.782759	0.921372	parkinson	0.0233968	Bacteria	Actinobacteria	Actinobacteria	Coriobacteriales	Coriobacteriaceae	?	?
97	Bacteria;Firmicutes;Bacilli;Lactobacillales;Streptococcaceae;Streptococcus;Streptococcus anginosus	0.804581	0.926369	parkinson	0.0328874	Bacteria	Firmicutes	Bacilli	Lactobacillales	Streptococcaceae	Streptococcus	Streptococcusanginosus
98	Bacteria;Bacteroidetes;Bacteroidia;Bacteroidales;Porphyromonadaceae;Parabacteroides;Parabacteroides merdae	0.813841	0.926369	parkinson	0.528799	Bacteria	Bacteroidetes	Bacteroidia	Bacteroidales	Porphyromonadaceae	Parabacteroides	Parabacteroidesmerdae
99	Bacteria;Bacteroidetes;Bacteroidia;Bacteroidales;Bacteroidaceae;Bacteroides;Bacteroides uniformis	0.815375	0.926369	Control	3.52098	Bacteria	Bacteroidetes	Bacteroidia	Bacteroidales	Bacteroidaceae	Bacteroides	Bacteroidesuniformis
100	Bacteria;Firmicutes;Clostridia;Clostridiales;Ruminococcaceae;Ruminococcus;Ruminococcus bromii	0.819796	0.926369	Control	2.17165	Bacteria	Firmicutes	Clostridia	Clostridiales	Ruminococcaceae	Ruminococcus	Ruminococcusbromii
101	Bacteria;Firmicutes;Clostridia;Clostridiales;Lachnospiraceae;Roseburia;Roseburia inulinivorans	0.831623	0.929316	Control	0.445061	Bacteria	Firmicutes	Clostridia	Clostridiales	Lachnospiraceae	Roseburia	Roseburiainulinivorans
102	Bacteria;Firmicutes;Clostridia;Clostridiales;Ruminococcaceae;Subdoligranulum;Subdoligranulum variabile	0.838852	0.929316	Control	2.43956	Bacteria	Firmicutes	Clostridia	Clostridiales	Ruminococcaceae	Subdoligranulum	Subdoligranulumvariabile
103	Bacteria;Actinobacteria;Actinobacteria;Bifidobacteriales;Bifidobacteriaceae;Bifidobacterium;Bifidobacterium adolescentis	0.849328	0.931787	Control	1.16715	Bacteria	Actinobacteria	Actinobacteria	Bifidobacteriales	Bifidobacteriaceae	Bifidobacterium	Bifidobacteriumadolescentis
104	Bacteria;Bacteroidetes;Bacteroidia;Bacteroidales;Bacteroidaceae;Bacteroides;?	0.885337	0.947738	Control	3.04095	Bacteria	Bacteroidetes	Bacteroidia	Bacteroidales	Bacteroidaceae	Bacteroides	?
105	Bacteria;Firmicutes;Clostridia;Clostridiales;Ruminococcaceae;Oscillibacter;?	0.886212	0.947738	parkinson	2.35574	Bacteria	Firmicutes	Clostridia	Clostridiales	Ruminococcaceae	Oscillibacter	?
106	Bacteria;Bacteroidetes;Bacteroidia;Bacteroidales;Bacteroidaceae;Bacteroides;Bacteroides fragilis	0.889029	0.947738	Control	0.133221	Bacteria	Bacteroidetes	Bacteroidia	Bacteroidales	Bacteroidaceae	Bacteroides	Bacteroidesfragilis
107	Bacteria;Actinobacteria;Actinobacteria;Bifidobacteriales;Bifidobacteriaceae;Bifidobacterium;Bifidobacterium longum	0.945496	0.989315	parkinson	0.422198	Bacteria	Actinobacteria	Actinobacteria	Bifidobacteriales	Bifidobacteriaceae	Bifidobacterium	Bifidobacteriumlongum
108	Bacteria;Firmicutes;Clostridia;Clostridiales;Eubacteriaceae;Eubacterium;Eubacterium rectale	0.94554	0.989315	Control	2.14016	Bacteria	Firmicutes	Clostridia	Clostridiales	Eubacteriaceae	Eubacterium	Eubacteriumrectale
109	Bacteria;Proteobacteria;Betaproteobacteria;Burkholderiales;Sutterellaceae;Parasutterella;Parasutterella excrementihominis	0.955446	0.990508	Control	0.075289	Bacteria	Proteobacteria	Betaproteobacteria	Burkholderiales	Sutterellaceae	Parasutterella	Parasutterellaexcrementihominis
110	Bacteria;Firmicutes;Clostridia;Clostridiales;Peptostreptococcaceae;?;[Clostridium] bartlettii	0.968792	0.993943	parkinson	0.0250728	Bacteria	Firmicutes	Clostridia	Clostridiales	Peptostreptococcaceae	?	Clostridiumbartlettii
111	Bacteria;Firmicutes;Negativicutes;Selenomonadales;Veillonellaceae;Dialister;Dialister invisus	0.981684	0.993943	parkinson	1.04149	Bacteria	Firmicutes	Negativicutes	Selenomonadales	Veillonellaceae	Dialister	Dialisterinvisus
112	Bacteria;Firmicutes;Clostridia;Clostridiales;Lachnospiraceae;?;[Ruminococcus] torques	0.987808	0.993943	parkinson	0.181704	Bacteria	Firmicutes	Clostridia	Clostridiales	Lachnospiraceae	?	Ruminococcustorques
113	Bacteria;Bacteroidetes;Bacteroidia;Bacteroidales;Bacteroidaceae;Bacteroides;Bacteroides xylanisolvens	0.993943	0.993943	parkinson	0.490462	Bacteria	Bacteroidetes	Bacteroidia	Bacteroidales	Bacteroidaceae	Bacteroides	Bacteroidesxylanisolvens

## Sheet: Genus
Rank	Feature name	p-value	q-value	Increased in	FeatureSum (%)	Superkingdom	Phylum	Class	Order	Family	Genus
1	Bacteria;Verrucomicrobia;Verrucomicrobiae;Verrucomicrobiales;Verrucomicrobiaceae;Akkermansia	0.000493637	0.0318223	parkinson	2.09873	Bacteria	Verrucomicrobia	Verrucomicrobiae	Verrucomicrobiales	Verrucomicrobiaceae	Akkermansia
2	Bacteria;Firmicutes;Erysipelotrichi;Erysipelotrichales;Erysipelotrichaceae;Eubacterium	0.000880256	0.0318223	Control	0.574693	Bacteria	Firmicutes	Erysipelotrichi	Erysipelotrichales	Erysipelotrichaceae	Eubacterium
3	Bacteria;?;?;?;?;?	0.00125615	0.0318223	parkinson	3.07968	Bacteria	?	?	?	?	?
4	Bacteria;Firmicutes;?;?;?;?	0.00233726	0.0444079	parkinson	2.25797	Bacteria	Firmicutes	?	?	?	?
5	Bacteria;Bacteroidetes;Bacteroidia;Bacteroidales;Prevotellaceae;Prevotella	0.00570856	0.0867702	Control	5.33498	Bacteria	Bacteroidetes	Bacteroidia	Bacteroidales	Prevotellaceae	Prevotella
6	Bacteria;Actinobacteria;Actinobacteria;Coriobacteriales;Coriobacteriaceae;Atopobium	0.00934637	0.118387	Control	0.00455424	Bacteria	Actinobacteria	Actinobacteria	Coriobacteriales	Coriobacteriaceae	Atopobium
7	Bacteria;Actinobacteria;Actinobacteria;Actinomycetales;Micrococcaceae;Rothia	0.0143402	0.145744	Control	0.00725047	Bacteria	Actinobacteria	Actinobacteria	Actinomycetales	Micrococcaceae	Rothia
8	Bacteria;Firmicutes;Bacilli;Lactobacillales;Streptococcaceae;Streptococcus	0.0153414	0.145744	Control	0.472096	Bacteria	Firmicutes	Bacilli	Lactobacillales	Streptococcaceae	Streptococcus
9	Bacteria;Firmicutes;Clostridia;?;?;?	0.0174589	0.14743	parkinson	4.45854	Bacteria	Firmicutes	Clostridia	?	?	?
10	Bacteria;Firmicutes;Clostridia;Clostridiales;?;?	0.0206707	0.157097	parkinson	18.5191	Bacteria	Firmicutes	Clostridia	Clostridiales	?	?
11	Bacteria;Firmicutes;Negativicutes;Selenomonadales;Acidaminococcaceae;Phascolarctobacterium	0.0262288	0.167486	Control	0.223695	Bacteria	Firmicutes	Negativicutes	Selenomonadales	Acidaminococcaceae	Phascolarctobacterium
12	Bacteria;Bacteroidetes;Flavobacteriia;Flavobacteriales;Flavobacteriaceae;Capnocytophaga	0.0264451	0.167486	Control	0.390558	Bacteria	Bacteroidetes	Flavobacteriia	Flavobacteriales	Flavobacteriaceae	Capnocytophaga
13	Bacteria;Firmicutes;Negativicutes;Selenomonadales;Veillonellaceae;Megasphaera	0.0302149	0.176641	Control	0.0411829	Bacteria	Firmicutes	Negativicutes	Selenomonadales	Veillonellaceae	Megasphaera
14	Bacteria;Bacteroidetes;?;?;?;?	0.0381511	0.195969	Control	0.84051	Bacteria	Bacteroidetes	?	?	?	?
15	Bacteria;Firmicutes;Negativicutes;Selenomonadales;Veillonellaceae;Mitsuokella	0.0386782	0.195969	Control	0.0201229	Bacteria	Firmicutes	Negativicutes	Selenomonadales	Veillonellaceae	Mitsuokella
16	Bacteria;Proteobacteria;Gammaproteobacteria;Enterobacteriales;Enterobacteriaceae;Klebsiella	0.0427597	0.203109	Control	0.0777723	Bacteria	Proteobacteria	Gammaproteobacteria	Enterobacteriales	Enterobacteriaceae	Klebsiella
17	Bacteria;Firmicutes;Bacilli;Lactobacillales;Carnobacteriaceae;Granulicatella	0.058122	0.259839	Control	0.00447725	Bacteria	Firmicutes	Bacilli	Lactobacillales	Carnobacteriaceae	Granulicatella
18	Bacteria;Actinobacteria;Actinobacteria;Actinomycetales;Actinomycetaceae;Actinomyces	0.0696859	0.294229	Control	0.0274359	Bacteria	Actinobacteria	Actinobacteria	Actinomycetales	Actinomycetaceae	Actinomyces
19	Bacteria;Firmicutes;Clostridia;Clostridiales;Ruminococcaceae;Faecalibacterium	0.076894	0.307576	Control	7.11535	Bacteria	Firmicutes	Clostridia	Clostridiales	Ruminococcaceae	Faecalibacterium
20	Bacteria;Firmicutes;Clostridia;Clostridiales;Lachnospiraceae;Roseburia	0.0821863	0.312308	Control	1.38593	Bacteria	Firmicutes	Clostridia	Clostridiales	Lachnospiraceae	Roseburia
21	Bacteria;Actinobacteria;Actinobacteria;Actinomycetales;Propionibacteriaceae;Propionibacterium	0.0892788	0.31866	Control	0.00361144	Bacteria	Actinobacteria	Actinobacteria	Actinomycetales	Propionibacteriaceae	Propionibacterium
22	Bacteria;Fusobacteria;Fusobacteriia;Fusobacteriales;Fusobacteriaceae;Fusobacterium	0.0922436	0.31866	Control	0.0113965	Bacteria	Fusobacteria	Fusobacteriia	Fusobacteriales	Fusobacteriaceae	Fusobacterium
23	Bacteria;Firmicutes;Clostridia;Clostridiales;?;Pseudoflavonifractor	0.105677	0.335336	parkinson	0.0257086	Bacteria	Firmicutes	Clostridia	Clostridiales	?	Pseudoflavonifractor
24	Bacteria;Firmicutes;Erysipelotrichi;Erysipelotrichales;Erysipelotrichaceae;Coprobacillus	0.10969	0.335336	Control	0.4941	Bacteria	Firmicutes	Erysipelotrichi	Erysipelotrichales	Erysipelotrichaceae	Coprobacillus
25	Bacteria;Bacteroidetes;Bacteroidia;Bacteroidales;Rikenellaceae;Alistipes	0.113142	0.335336	parkinson	5.72784	Bacteria	Bacteroidetes	Bacteroidia	Bacteroidales	Rikenellaceae	Alistipes
26	Bacteria;Firmicutes;Bacilli;Lactobacillales;Enterococcaceae;Enterococcus	0.11472	0.335336	Control	0.0229514	Bacteria	Firmicutes	Bacilli	Lactobacillales	Enterococcaceae	Enterococcus
27	Bacteria;Firmicutes;Bacilli;Lactobacillales;Streptococcaceae;Lactococcus	0.130588	0.356311	Control	0.10447	Bacteria	Firmicutes	Bacilli	Lactobacillales	Streptococcaceae	Lactococcus
28	Bacteria;Firmicutes;Bacilli;Lactobacillales;Lactobacillaceae;Lactobacillus	0.131272	0.356311	Control	0.154981	Bacteria	Firmicutes	Bacilli	Lactobacillales	Lactobacillaceae	Lactobacillus
29	Bacteria;Firmicutes;Clostridia;Clostridiales;Lachnospiraceae;Coprococcus	0.143871	0.37704	Control	1.36464	Bacteria	Firmicutes	Clostridia	Clostridiales	Lachnospiraceae	Coprococcus
30	Bacteria;Actinobacteria;Actinobacteria;Coriobacteriales;Coriobacteriaceae;Eggerthella	0.180057	0.449089	parkinson	0.0400149	Bacteria	Actinobacteria	Actinobacteria	Coriobacteriales	Coriobacteriaceae	Eggerthella
31	?;?;?;?;?;?	0.186903	0.449089	parkinson	0.0692303	?	?	?	?	?	?
32	Bacteria;Bacteroidetes;Bacteroidia;Bacteroidales;Porphyromonadaceae;Odoribacter	0.190657	0.449089	Control	0.45027	Bacteria	Bacteroidetes	Bacteroidia	Bacteroidales	Porphyromonadaceae	Odoribacter
33	Bacteria;Lentisphaerae;?;?;Victivallaceae;Victivallis	0.197641	0.449089	Control	0.0226637	Bacteria	Lentisphaerae	?	?	Victivallaceae	Victivallis
34	Bacteria;Proteobacteria;Gammaproteobacteria;Pasteurellales;Pasteurellaceae;Haemophilus	0.20435	0.449089	Control	0.0302105	Bacteria	Proteobacteria	Gammaproteobacteria	Pasteurellales	Pasteurellaceae	Haemophilus
35	Bacteria;Firmicutes;Erysipelotrichi;Erysipelotrichales;Erysipelotrichaceae;Solobacterium	0.21827	0.449089	Control	0.00373346	Bacteria	Firmicutes	Erysipelotrichi	Erysipelotrichales	Erysipelotrichaceae	Solobacterium
36	Bacteria;Firmicutes;Clostridia;Clostridiales;Oscillospiraceae;?	0.219359	0.449089	parkinson	0.102814	Bacteria	Firmicutes	Clostridia	Clostridiales	Oscillospiraceae	?
37	Bacteria;Proteobacteria;Deltaproteobacteria;Desulfovibrionales;Desulfovibrionaceae;Bilophila	0.224043	0.449089	parkinson	0.143849	Bacteria	Proteobacteria	Deltaproteobacteria	Desulfovibrionales	Desulfovibrionaceae	Bilophila
38	Bacteria;Actinobacteria;Actinobacteria;Coriobacteriales;Coriobacteriaceae;Collinsella	0.224606	0.449089	Control	0.584691	Bacteria	Actinobacteria	Actinobacteria	Coriobacteriales	Coriobacteriaceae	Collinsella
39	Bacteria;Bacteroidetes;Bacteroidia;Bacteroidales;?;?	0.230453	0.449089	Control	1.79026	Bacteria	Bacteroidetes	Bacteroidia	Bacteroidales	?	?
40	Bacteria;Firmicutes;Clostridia;Clostridiales;Clostridiaceae;Clostridium	0.241418	0.458694	Control	0.214061	Bacteria	Firmicutes	Clostridia	Clostridiales	Clostridiaceae	Clostridium
41	Bacteria;Firmicutes;Clostridia;Clostridiales;Lachnospiraceae;Blautia	0.273348	0.506693	Control	0.718483	Bacteria	Firmicutes	Clostridia	Clostridiales	Lachnospiraceae	Blautia
42	Bacteria;Bacteroidetes;Bacteroidia;Bacteroidales;Bacteroidaceae;Bacteroides	0.300853	0.544401	Control	16.6283	Bacteria	Bacteroidetes	Bacteroidia	Bacteroidales	Bacteroidaceae	Bacteroides
43	Bacteria;Firmicutes;Clostridia;Clostridiales;Ruminococcaceae;?	0.322634	0.553382	parkinson	0.350149	Bacteria	Firmicutes	Clostridia	Clostridiales	Ruminococcaceae	?
44	Bacteria;Proteobacteria;Gammaproteobacteria;Enterobacteriales;Enterobacteriaceae;Escherichia	0.331061	0.553382	Control	0.827036	Bacteria	Proteobacteria	Gammaproteobacteria	Enterobacteriales	Enterobacteriaceae	Escherichia
45	Bacteria;Proteobacteria;Betaproteobacteria;Burkholderiales;Sutterellaceae;?	0.332256	0.553382	parkinson	0.0385854	Bacteria	Proteobacteria	Betaproteobacteria	Burkholderiales	Sutterellaceae	?
46	Bacteria;Firmicutes;Clostridia;Clostridiales;Peptostreptococcaceae;?	0.336939	0.553382	parkinson	0.0502318	Bacteria	Firmicutes	Clostridia	Clostridiales	Peptostreptococcaceae	?
47	Bacteria;Firmicutes;Negativicutes;Selenomonadales;Acidaminococcaceae;?	0.342223	0.553382	parkinson	0.533044	Bacteria	Firmicutes	Negativicutes	Selenomonadales	Acidaminococcaceae	?
48	Bacteria;Proteobacteria;Betaproteobacteria;Burkholderiales;Oxalobacteraceae;Oxalobacter	0.369352	0.580808	parkinson	0.010259	Bacteria	Proteobacteria	Betaproteobacteria	Burkholderiales	Oxalobacteraceae	Oxalobacter
49	Bacteria;Firmicutes;Bacilli;Bacillales;Staphylococcaceae;Staphylococcus	0.374469	0.580808	parkinson	0.00151082	Bacteria	Firmicutes	Bacilli	Bacillales	Staphylococcaceae	Staphylococcus
50	Bacteria;Firmicutes;Clostridia;Clostridiales;Lachnospiraceae;Dorea	0.385528	0.586003	Control	0.588127	Bacteria	Firmicutes	Clostridia	Clostridiales	Lachnospiraceae	Dorea
51	Bacteria;Firmicutes;Erysipelotrichi;Erysipelotrichales;Erysipelotrichaceae;Turicibacter	0.399016	0.594612	Control	0.00297515	Bacteria	Firmicutes	Erysipelotrichi	Erysipelotrichales	Erysipelotrichaceae	Turicibacter
52	Bacteria;Firmicutes;Clostridia;Clostridiales;bp_Clostridiales;bp_Clostridiales	0.437735	0.639767	Control	0.0518487	Bacteria	Firmicutes	Clostridia	Clostridiales	bp_Clostridiales	bp_Clostridiales
53	Bacteria;Firmicutes;Clostridia;Clostridiales;Lachnospiraceae;?	0.464459	0.666017	Control	2.6789	Bacteria	Firmicutes	Clostridia	Clostridiales	Lachnospiraceae	?
54	Bacteria;Firmicutes;Clostridia;Clostridiales;Clostridiales Family XI. Incertae Sedis;?	0.495599	0.69751	parkinson	0.0025219	Bacteria	Firmicutes	Clostridia	Clostridiales	ClostridialesFamilyXI.IncertaeSedis	?
55	Archaea;Euryarchaeota;Methanobacteria;Methanobacteriales;Methanobacteriaceae;Methanobrevibacter	0.509157	0.703563	parkinson	0.301141	Archaea	Euryarchaeota	Methanobacteria	Methanobacteriales	Methanobacteriaceae	Methanobrevibacter
56	Bacteria;Proteobacteria;Gammaproteobacteria;Pseudomonadales;Pseudomonadaceae;Pseudomonas	0.560375	0.754726	Control	0.0107791	Bacteria	Proteobacteria	Gammaproteobacteria	Pseudomonadales	Pseudomonadaceae	Pseudomonas
57	Bacteria;Firmicutes;Bacilli;Lactobacillales;Leuconostocaceae;Leuconostoc	0.566044	0.754726	parkinson	0.00137862	Bacteria	Firmicutes	Bacilli	Lactobacillales	Leuconostocaceae	Leuconostoc
58	Bacteria;Firmicutes;Clostridia;Clostridiales;Lachnospiraceae;Butyrivibrio	0.60086	0.787333	Control	0.304826	Bacteria	Firmicutes	Clostridia	Clostridiales	Lachnospiraceae	Butyrivibrio
59	Bacteria;Firmicutes;Clostridia;Clostridiales;Eubacteriaceae;Eubacterium	0.634975	0.817934	parkinson	5.0638	Bacteria	Firmicutes	Clostridia	Clostridiales	Eubacteriaceae	Eubacterium
60	Bacteria;Firmicutes;Negativicutes;Selenomonadales;Veillonellaceae;Veillonella	0.648543	0.821488	Control	0.0547889	Bacteria	Firmicutes	Negativicutes	Selenomonadales	Veillonellaceae	Veillonella
61	Bacteria;Firmicutes;Erysipelotrichi;Erysipelotrichales;Erysipelotrichaceae;?	0.714455	0.886195	parkinson	0.0162427	Bacteria	Firmicutes	Erysipelotrichi	Erysipelotrichales	Erysipelotrichaceae	?
62	Bacteria;Firmicutes;Erysipelotrichi;Erysipelotrichales;Erysipelotrichaceae;Holdemania	0.723206	0.886195	parkinson	0.0151474	Bacteria	Firmicutes	Erysipelotrichi	Erysipelotrichales	Erysipelotrichaceae	Holdemania
63	Bacteria;Firmicutes;Clostridia;Clostridiales;Ruminococcaceae;Ruminococcus	0.734609	0.886195	Control	3.52038	Bacteria	Firmicutes	Clostridia	Clostridiales	Ruminococcaceae	Ruminococcus
64	Bacteria;Proteobacteria;Deltaproteobacteria;Desulfovibrionales;Desulfovibrionaceae;Desulfovibrio	0.749042	0.889488	Control	0.11797	Bacteria	Proteobacteria	Deltaproteobacteria	Desulfovibrionales	Desulfovibrionaceae	Desulfovibrio
65	Bacteria;Bacteroidetes;Bacteroidia;Bacteroidales;Porphyromonadaceae;Parabacteroides	0.761438	0.890297	Control	1.31453	Bacteria	Bacteroidetes	Bacteroidia	Bacteroidales	Porphyromonadaceae	Parabacteroides
66	Bacteria;Actinobacteria;Actinobacteria;Coriobacteriales;Coriobacteriaceae;?	0.782759	0.901358	parkinson	0.0231388	Bacteria	Actinobacteria	Actinobacteria	Coriobacteriales	Coriobacteriaceae	?
67	Bacteria;Firmicutes;Clostridia;Clostridiales;Ruminococcaceae;Subdoligranulum	0.838852	0.951002	Control	2.41266	Bacteria	Firmicutes	Clostridia	Clostridiales	Ruminococcaceae	Subdoligranulum
68	Bacteria;Actinobacteria;Actinobacteria;Bifidobacteriales;Bifidobacteriaceae;Bifidobacterium	0.862471	0.951002	Control	1.81905	Bacteria	Actinobacteria	Actinobacteria	Bifidobacteriales	Bifidobacteriaceae	Bifidobacterium
69	Bacteria;Proteobacteria;Gammaproteobacteria;Enterobacteriales;Enterobacteriaceae;Enterobacter	0.873546	0.951002	Control	0.003594	Bacteria	Proteobacteria	Gammaproteobacteria	Enterobacteriales	Enterobacteriaceae	Enterobacter
70	Bacteria;Firmicutes;Clostridia;Clostridiales;Ruminococcaceae;Oscillibacter	0.886212	0.951002	parkinson	2.32976	Bacteria	Firmicutes	Clostridia	Clostridiales	Ruminococcaceae	Oscillibacter
71	Bacteria;Firmicutes;Negativicutes;Selenomonadales;Acidaminococcaceae;Acidaminococcus	0.888436	0.951002	Control	0.145085	Bacteria	Firmicutes	Negativicutes	Selenomonadales	Acidaminococcaceae	Acidaminococcus
72	Bacteria;Proteobacteria;Betaproteobacteria;Burkholderiales;Sutterellaceae;Parasutterella	0.955446	0.987004	Control	0.0744586	Bacteria	Proteobacteria	Betaproteobacteria	Burkholderiales	Sutterellaceae	Parasutterella
73	Bacteria;Proteobacteria;Betaproteobacteria;Burkholderiales;Sutterellaceae;Sutterella	0.957403	0.987004	parkinson	0.645848	Bacteria	Proteobacteria	Betaproteobacteria	Burkholderiales	Sutterellaceae	Sutterella
74	Bacteria;Firmicutes;Clostridia;Clostridiales;Ruminococcaceae;Anaerotruncus	0.961031	0.987004	parkinson	0.0122405	Bacteria	Firmicutes	Clostridia	Clostridiales	Ruminococcaceae	Anaerotruncus
75	Bacteria;Firmicutes;Negativicutes;Selenomonadales;Veillonellaceae;Dialister	0.981684	0.994773	parkinson	1.03001	Bacteria	Firmicutes	Negativicutes	Selenomonadales	Veillonellaceae	Dialister
76	Bacteria;Firmicutes;Bacilli;Bacillales;?;Gemella	1	1	parkinson	0.00511354	Bacteria	Firmicutes	Bacilli	Bacillales	?	Gemella

## Sheet: Family
Rank	Feature name	p-value	q-value	Increased in	FeatureSum (%)	Superkingdom	Phylum	Class	Order	Family
1	Bacteria;Verrucomicrobia;Verrucomicrobiae;Verrucomicrobiales;Verrucomicrobiaceae	0.000493637	0.0227073	parkinson	2.09623	Bacteria	Verrucomicrobia	Verrucomicrobiae	Verrucomicrobiales	Verrucomicrobiaceae
2	Bacteria;?;?;?;?	0.00125615	0.0288913	parkinson	3.07602	Bacteria	?	?	?	?
3	Bacteria;Firmicutes;?;?;?	0.00233726	0.035838	parkinson	2.25528	Bacteria	Firmicutes	?	?	?
4	Bacteria;Bacteroidetes;Bacteroidia;Bacteroidales;Prevotellaceae	0.00519893	0.0534834	Control	5.34993	Bacteria	Bacteroidetes	Bacteroidia	Bacteroidales	Prevotellaceae
5	Bacteria;Firmicutes;Erysipelotrichi;Erysipelotrichales;Erysipelotrichaceae	0.00581341	0.0534834	Control	1.10628	Bacteria	Firmicutes	Erysipelotrichi	Erysipelotrichales	Erysipelotrichaceae
6	Bacteria;Firmicutes;Clostridia;Clostridiales;Lachnospiraceae	0.0107461	0.082387	Control	7.06299	Bacteria	Firmicutes	Clostridia	Clostridiales	Lachnospiraceae
7	Bacteria;Firmicutes;Bacilli;Lactobacillales;Streptococcaceae	0.0128663	0.082456	Control	0.57588	Bacteria	Firmicutes	Bacilli	Lactobacillales	Streptococcaceae
8	Bacteria;Actinobacteria;Actinobacteria;Actinomycetales;Micrococcaceae	0.0143402	0.082456	Control	0.00724185	Bacteria	Actinobacteria	Actinobacteria	Actinomycetales	Micrococcaceae
9	Bacteria;Firmicutes;Clostridia;?;?	0.0174589	0.0892342	parkinson	4.45324	Bacteria	Firmicutes	Clostridia	?	?
10	Bacteria;Firmicutes;Clostridia;Clostridiales;?	0.0206707	0.0950851	parkinson	18.5227	Bacteria	Firmicutes	Clostridia	Clostridiales	?
11	Bacteria;Bacteroidetes;Flavobacteriia;Flavobacteriales;Flavobacteriaceae	0.0264451	0.110589	Control	0.390094	Bacteria	Bacteroidetes	Flavobacteriia	Flavobacteriales	Flavobacteriaceae
12	Bacteria;Bacteroidetes;?;?;?	0.0381511	0.146246	Control	0.839511	Bacteria	Bacteroidetes	?	?	?
13	Bacteria;Firmicutes;Bacilli;Lactobacillales;Carnobacteriaceae	0.058122	0.205662	Control	0.00447193	Bacteria	Firmicutes	Bacilli	Lactobacillales	Carnobacteriaceae
14	Bacteria;Actinobacteria;Actinobacteria;Actinomycetales;Actinomycetaceae	0.0696859	0.228968	Control	0.0274032	Bacteria	Actinobacteria	Actinobacteria	Actinomycetales	Actinomycetaceae
15	Bacteria;Actinobacteria;Actinobacteria;Actinomycetales;Propionibacteriaceae	0.0892788	0.2652	Control	0.00360714	Bacteria	Actinobacteria	Actinobacteria	Actinomycetales	Propionibacteriaceae
16	Bacteria;Fusobacteria;Fusobacteriia;Fusobacteriales;Fusobacteriaceae	0.0922436	0.2652	Control	0.011383	Bacteria	Fusobacteria	Fusobacteriia	Fusobacteriales	Fusobacteriaceae
17	Bacteria;Firmicutes;Clostridia;Clostridiales;Ruminococcaceae	0.106319	0.287688	Control	15.7218	Bacteria	Firmicutes	Clostridia	Clostridiales	Ruminococcaceae
18	Bacteria;Bacteroidetes;Bacteroidia;Bacteroidales;Rikenellaceae	0.113142	0.289141	parkinson	5.72103	Bacteria	Bacteroidetes	Bacteroidia	Bacteroidales	Rikenellaceae
19	Bacteria;Proteobacteria;Gammaproteobacteria;Enterobacteriales;Enterobacteriaceae	0.138817	0.336084	Control	0.941716	Bacteria	Proteobacteria	Gammaproteobacteria	Enterobacteriales	Enterobacteriaceae
20	Bacteria;Firmicutes;Clostridia;Clostridiales;Oscillospiraceae	0.166826	0.373806	parkinson	0.103027	Bacteria	Firmicutes	Clostridia	Clostridiales	Oscillospiraceae
21	Bacteria;Firmicutes;Bacilli;Lactobacillales;Enterococcaceae	0.17167	0.373806	Control	0.0230242	Bacteria	Firmicutes	Bacilli	Lactobacillales	Enterococcaceae
22	Bacteria;Firmicutes;Bacilli;Lactobacillales;Lactobacillaceae	0.180338	0.373806	Control	0.155313	Bacteria	Firmicutes	Bacilli	Lactobacillales	Lactobacillaceae
23	?;?;?;?;?	0.186903	0.373806	parkinson	0.069148	?	?	?	?	?
24	Bacteria;Lentisphaerae;?;?;Victivallaceae	0.197641	0.378811	Control	0.0226368	Bacteria	Lentisphaerae	?	?	Victivallaceae
25	Bacteria;Bacteroidetes;Bacteroidia;Bacteroidales;?	0.230453	0.411305	Control	1.78813	Bacteria	Bacteroidetes	Bacteroidia	Bacteroidales	?
26	Bacteria;Proteobacteria;Gammaproteobacteria;Pasteurellales;Pasteurellaceae	0.234671	0.411305	Control	0.0307521	Bacteria	Proteobacteria	Gammaproteobacteria	Pasteurellales	Pasteurellaceae
27	Bacteria;Firmicutes;Clostridia;Clostridiales;Clostridiaceae	0.241418	0.411305	Control	0.213807	Bacteria	Firmicutes	Clostridia	Clostridiales	Clostridiaceae
28	Bacteria;Actinobacteria;Actinobacteria;Coriobacteriales;Coriobacteriaceae	0.286881	0.461308	Control	0.65301	Bacteria	Actinobacteria	Actinobacteria	Coriobacteriales	Coriobacteriaceae
29	Bacteria;Proteobacteria;Epsilonproteobacteria;Campylobacterales;Campylobacteraceae	0.290867	0.461308	Control	0.00116659	Bacteria	Proteobacteria	Epsilonproteobacteria	Campylobacterales	Campylobacteraceae
30	Bacteria;Bacteroidetes;Bacteroidia;Bacteroidales;Bacteroidaceae	0.300853	0.461308	Control	16.6085	Bacteria	Bacteroidetes	Bacteroidia	Bacteroidales	Bacteroidaceae
31	Bacteria;Proteobacteria;Betaproteobacteria;Burkholderiales;Oxalobacteraceae	0.369352	0.525534	parkinson	0.0102468	Bacteria	Proteobacteria	Betaproteobacteria	Burkholderiales	Oxalobacteraceae
32	Bacteria;Firmicutes;Bacilli;Bacillales;Staphylococcaceae	0.374469	0.525534	parkinson	0.00150902	Bacteria	Firmicutes	Bacilli	Bacillales	Staphylococcaceae
33	Bacteria;Firmicutes;Clostridia;Clostridiales;Peptostreptococcaceae	0.377013	0.525534	parkinson	0.0505696	Bacteria	Firmicutes	Clostridia	Clostridiales	Peptostreptococcaceae
34	Bacteria;Bacteroidetes;Bacteroidia;Bacteroidales;Porphyromonadaceae	0.437213	0.575309	Control	1.76388	Bacteria	Bacteroidetes	Bacteroidia	Bacteroidales	Porphyromonadaceae
35	Bacteria;Firmicutes;Clostridia;Clostridiales;bp_Clostridiales	0.437735	0.575309	Control	0.051787	Bacteria	Firmicutes	Clostridia	Clostridiales	bp_Clostridiales
36	Bacteria;Proteobacteria;Deltaproteobacteria;Desulfovibrionales;Desulfovibrionaceae	0.470532	0.601236	parkinson	0.261508	Bacteria	Proteobacteria	Deltaproteobacteria	Desulfovibrionales	Desulfovibrionaceae
37	Archaea;Euryarchaeota;Methanobacteria;Methanobacteriales;Methanobacteriaceae	0.509157	0.633006	parkinson	0.301431	Archaea	Euryarchaeota	Methanobacteria	Methanobacteriales	Methanobacteriaceae
38	Bacteria;Proteobacteria;Gammaproteobacteria;Pseudomonadales;Pseudomonadaceae	0.560375	0.678349	Control	0.0107663	Bacteria	Proteobacteria	Gammaproteobacteria	Pseudomonadales	Pseudomonadaceae
39	Bacteria;Firmicutes;Negativicutes;Selenomonadales;Acidaminococcaceae	0.577514	0.681171	Control	0.900752	Bacteria	Firmicutes	Negativicutes	Selenomonadales	Acidaminococcaceae
40	Bacteria;Firmicutes;Negativicutes;Selenomonadales;Veillonellaceae	0.600196	0.690225	parkinson	1.16551	Bacteria	Firmicutes	Negativicutes	Selenomonadales	Veillonellaceae
41	Bacteria;Firmicutes;Clostridia;Clostridiales;Eubacteriaceae	0.634975	0.712411	parkinson	5.05789	Bacteria	Firmicutes	Clostridia	Clostridiales	Eubacteriaceae
42	Bacteria;Firmicutes;Bacilli;Lactobacillales;Leuconostocaceae	0.836615	0.909992	parkinson	0.00148726	Bacteria	Firmicutes	Bacilli	Lactobacillales	Leuconostocaceae
43	Bacteria;Actinobacteria;Actinobacteria;Bifidobacteriales;Bifidobacteriaceae	0.850645	0.909992	Control	1.81927	Bacteria	Actinobacteria	Actinobacteria	Bifidobacteriales	Bifidobacteriaceae
44	Bacteria;Proteobacteria;Betaproteobacteria;Burkholderiales;Sutterellaceae	0.9395	0.982205	parkinson	0.75799	Bacteria	Proteobacteria	Betaproteobacteria	Burkholderiales	Sutterellaceae
45	Bacteria;Firmicutes;Clostridia;Clostridiales;Clostridiales Family XI. Incertae Sedis	0.962147	0.983528	parkinson	0.00488546	Bacteria	Firmicutes	Clostridia	Clostridiales	ClostridialesFamilyXI.IncertaeSedis
46	Bacteria;Firmicutes;Bacilli;Bacillales;?	1	1	parkinson	0.00510746	Bacteria	Firmicutes	Bacilli	Bacillales	?
