# Supplementary material for: Functional implications of microbial and viral gut metagenome changes in early stage L-DOPA-naïve Parkinson’s disease patients
Source: Genome Med. 2017 Apr 28;9:39. doi: 10.1186/s13073-017-0428-y (PMC5408370; doi:10.1186/s13073-017-0428-y)
Supplement: Supplementary file 10 — Correlation of microbiota with clinical scores. Correlation of GSRS, UPDRS III and bilirubin to taxa with spearman correlation test and Benjamini–Hochberg false discovery rate correction. Species correlating strongest to PD disease severity are shown in Fig. 1d. (XLSX 97 kb) [file 13073_2017_428_MOESM10_ESM.xlsx]

## Sheet: UPDRS Species
Rank	Feature name	p-value	q-value	Rho	FeatureSum (%)	Superkingdom	Phylum	Class	Order	Family	Genus	OTU
1	Bacteria;Firmicutes;Erysipelotrichi;Erysipelotrichales;Erysipelotrichaceae;Coprobacillus;?	0.00176295	0.162752	0.489711	0.314125	Bacteria	Firmicutes	Erysipelotrichi	Erysipelotrichales	Erysipelotrichaceae	Coprobacillus	?
2	Bacteria;Firmicutes;Clostridia;Clostridiales;Ruminococcaceae;Ruminococcus;?	0.00288058	0.162752	0.468906	0.417786	Bacteria	Firmicutes	Clostridia	Clostridiales	Ruminococcaceae	Ruminococcus	?
3	Bacteria;Bacteroidetes;Bacteroidia;Bacteroidales;Bacteroidaceae;Bacteroides;Bacteroides stercoris	0.00720264	0.222512	-0.426573	0.745978	Bacteria	Bacteroidetes	Bacteroidia	Bacteroidales	Bacteroidaceae	Bacteroides	Bacteroidesstercoris
4	Bacteria;Firmicutes;Clostridia;Clostridiales;Eubacteriaceae;Eubacterium;Eubacterium hallii	0.00856731	0.222512	0.417976	0.409627	Bacteria	Firmicutes	Clostridia	Clostridiales	Eubacteriaceae	Eubacterium	Eubacteriumhallii
5	Bacteria;Firmicutes;Clostridia;Clostridiales;Eubacteriaceae;Eubacterium;Eubacterium rectale	0.00984566	0.222512	0.410937	1.93796	Bacteria	Firmicutes	Clostridia	Clostridiales	Eubacteriaceae	Eubacterium	Eubacteriumrectale
6	Bacteria;Firmicutes;Clostridia;Clostridiales;Eubacteriaceae;Eubacterium;Eubacterium eligens	0.015883	0.29913	0.385644	0.733487	Bacteria	Firmicutes	Clostridia	Clostridiales	Eubacteriaceae	Eubacterium	Eubacteriumeligens
7	Bacteria;Firmicutes;Clostridia;Clostridiales;Lachnospiraceae;Dorea;Dorea longicatena	0.0219462	0.32501	0.367492	0.386855	Bacteria	Firmicutes	Clostridia	Clostridiales	Lachnospiraceae	Dorea	Dorealongicatena
8	Bacteria;Bacteroidetes;?;?;?;?;?	0.0230095	0.32501	-0.364758	0.727969	Bacteria	Bacteroidetes	?	?	?	?	?
9	Bacteria;Firmicutes;Clostridia;Clostridiales;Ruminococcaceae;?;unnamed Ruminococcaceae bacterium D16	0.0272702	0.325728	-0.354768	0.0840001	Bacteria	Firmicutes	Clostridia	Clostridiales	Ruminococcaceae	?	unnamedRuminococcaceaebacteriumD16
10	Bacteria;Firmicutes;Clostridia;Clostridiales;Lachnospiraceae;?;butyrate-producing bacterium	0.0315737	0.325728	0.345923	0.416608	Bacteria	Firmicutes	Clostridia	Clostridiales	Lachnospiraceae	?	butyrate-producingbacterium
11	Bacteria;Actinobacteria;Actinobacteria;Actinomycetales;Actinomycetaceae;Actinomyces;Actinomyces odontolyticus	0.034186	0.325728	-0.341032	0.0205959	Bacteria	Actinobacteria	Actinobacteria	Actinomycetales	Actinomycetaceae	Actinomyces	Actinomycesodontolyticus
12	Bacteria;Bacteroidetes;Bacteroidia;Bacteroidales;Prevotellaceae;Prevotella;Prevotella copri	0.0345905	0.325728	-0.340302	3.46659	Bacteria	Bacteroidetes	Bacteroidia	Bacteroidales	Prevotellaceae	Prevotella	Prevotellacopri
13	Bacteria;Firmicutes;?;?;?;?;?	0.0472353	0.410584	0.320416	2.73159	Bacteria	Firmicutes	?	?	?	?	?
14	Bacteria;Firmicutes;Erysipelotrichi;Erysipelotrichales;Erysipelotrichaceae;Eubacterium;Eubacterium biforme	0.0529112	0.427069	-0.312886	0.339154	Bacteria	Firmicutes	Erysipelotrichi	Erysipelotrichales	Erysipelotrichaceae	Eubacterium	Eubacteriumbiforme
15	Bacteria;Firmicutes;Clostridia;Clostridiales;Eubacteriaceae;Eubacterium;?	0.0613013	0.461803	0.302872	0.295655	Bacteria	Firmicutes	Clostridia	Clostridiales	Eubacteriaceae	Eubacterium	?
16	Bacteria;Firmicutes;Bacilli;Lactobacillales;Streptococcaceae;Streptococcus;Streptococcus vestibularis	0.0811544	0.544085	-0.282943	0.0183923	Bacteria	Firmicutes	Bacilli	Lactobacillales	Streptococcaceae	Streptococcus	Streptococcusvestibularis
17	Bacteria;Proteobacteria;Gammaproteobacteria;Enterobacteriales;Enterobacteriaceae;Klebsiella;Klebsiella variicola_pneumoniae	0.0818535	0.544085	-0.282315	0.106753	Bacteria	Proteobacteria	Gammaproteobacteria	Enterobacteriales	Enterobacteriaceae	Klebsiella	Klebsiellavariicola_pneumoniae
18	Bacteria;?;?;?;?;?;?	0.0914922	0.547865	0.27406	3.01829	Bacteria	?	?	?	?	?	?
19	Bacteria;Bacteroidetes;Bacteroidia;Bacteroidales;Bacteroidaceae;Bacteroides;Bacteroides finegoldii	0.0938613	0.547865	0.272136	0.157505	Bacteria	Bacteroidetes	Bacteroidia	Bacteroidales	Bacteroidaceae	Bacteroides	Bacteroidesfinegoldii
20	Bacteria;Firmicutes;Clostridia;Clostridiales;Ruminococcaceae;Ruminococcus;Ruminococcus bromii	0.0969672	0.547865	0.269669	2.14382	Bacteria	Firmicutes	Clostridia	Clostridiales	Ruminococcaceae	Ruminococcus	Ruminococcusbromii
21	Bacteria;Firmicutes;Clostridia;Clostridiales;Lachnospiraceae;Blautia;[Ruminococcus] torques	0.103843	0.558774	0.264418	0.235659	Bacteria	Firmicutes	Clostridia	Clostridiales	Lachnospiraceae	Blautia	Ruminococcustorques
22	Bacteria;Firmicutes;Clostridia;Clostridiales;Lachnospiraceae;Blautia;[Ruminococcus] obeum	0.116608	0.57658	0.25534	0.385944	Bacteria	Firmicutes	Clostridia	Clostridiales	Lachnospiraceae	Blautia	Ruminococcusobeum
23	Bacteria;Bacteroidetes;Bacteroidia;Bacteroidales;Bacteroidaceae;Bacteroides;Bacteroides eggerthii	0.117357	0.57658	-0.254832	0.815955	Bacteria	Bacteroidetes	Bacteroidia	Bacteroidales	Bacteroidaceae	Bacteroides	Bacteroideseggerthii
24	Bacteria;Verrucomicrobia;Verrucomicrobiae;Verrucomicrobiales;Verrucomicrobiaceae;Akkermansia;Akkermansia muciniphila	0.12287	0.578512	0.251162	2.8761	Bacteria	Verrucomicrobia	Verrucomicrobiae	Verrucomicrobiales	Verrucomicrobiaceae	Akkermansia	Akkermansiamuciniphila
25	Bacteria;Bacteroidetes;Bacteroidia;Bacteroidales;Bacteroidaceae;Bacteroides;Bacteroides caccae	0.169535	0.766298	-0.224201	0.640489	Bacteria	Bacteroidetes	Bacteroidia	Bacteroidales	Bacteroidaceae	Bacteroides	Bacteroidescaccae
26	Bacteria;Actinobacteria;Actinobacteria;Bifidobacteriales;Bifidobacteriaceae;Bifidobacterium;Bifidobacterium angulatum	0.206933	0.85139	0.206294	0.0246176	Bacteria	Actinobacteria	Actinobacteria	Bifidobacteriales	Bifidobacteriaceae	Bifidobacterium	Bifidobacteriumangulatum
27	Bacteria;Firmicutes;Clostridia;Clostridiales;Ruminococcaceae;Ruminococcus;Ruminococcus lactaris	0.209419	0.85139	0.205188	0.20265	Bacteria	Firmicutes	Clostridia	Clostridiales	Ruminococcaceae	Ruminococcus	Ruminococcuslactaris
28	Bacteria;Firmicutes;Bacilli;Lactobacillales;Streptococcaceae;Streptococcus;Streptococcus thermophilus	0.210964	0.85139	-0.204505	0.128261	Bacteria	Firmicutes	Bacilli	Lactobacillales	Streptococcaceae	Streptococcus	Streptococcusthermophilus
29	Bacteria;Firmicutes;Erysipelotrichi;Erysipelotrichales;Erysipelotrichaceae;Holdemania;Holdemania filiformis	0.221501	0.863089	-0.19994	0.0131526	Bacteria	Firmicutes	Erysipelotrichi	Erysipelotrichales	Erysipelotrichaceae	Holdemania	Holdemaniafiliformis
30	Bacteria;Bacteroidetes;Flavobacteriia;Flavobacteriales;Flavobacteriaceae;Capnocytophaga;unnamed Capnocytophaga sp. oral taxon 329	0.231878	0.873409	-0.195589	0.163274	Bacteria	Bacteroidetes	Flavobacteriia	Flavobacteriales	Flavobacteriaceae	Capnocytophaga	unnamedCapnocytophagasp.oraltaxon329
31	Bacteria;Bacteroidetes;Bacteroidia;Bacteroidales;Rikenellaceae;Alistipes;Alistipes shahii	0.247347	0.901618	0.189346	0.455904	Bacteria	Bacteroidetes	Bacteroidia	Bacteroidales	Rikenellaceae	Alistipes	Alistipesshahii
32	Bacteria;Firmicutes;Clostridia;Clostridiales;Ruminococcaceae;Ruminococcus;unnamed Ruminococcus sp. SR1_5	0.25819	0.905251	0.185126	0.24512	Bacteria	Firmicutes	Clostridia	Clostridiales	Ruminococcaceae	Ruminococcus	unnamedRuminococcussp.SR1_5
33	Bacteria;Firmicutes;Bacilli;Lactobacillales;Streptococcaceae;Lactococcus;Lactococcus lactis	0.265417	0.905251	-0.182379	0.0432004	Bacteria	Firmicutes	Bacilli	Lactobacillales	Streptococcaceae	Lactococcus	Lactococcuslactis
34	Bacteria;Actinobacteria;Actinobacteria;Bifidobacteriales;Bifidobacteriaceae;Bifidobacterium;Bifidobacterium dentium	0.275568	0.905251	-0.178604	0.0187378	Bacteria	Actinobacteria	Actinobacteria	Bifidobacteriales	Bifidobacteriaceae	Bifidobacterium	Bifidobacteriumdentium
35	Bacteria;Firmicutes;Clostridia;Clostridiales;bp_Clostridiales;bp_Clostridiales;butyrate-producing bacterium SS3_4	0.284118	0.905251	0.175495	0.0482851	Bacteria	Firmicutes	Clostridia	Clostridiales	bp_Clostridiales	bp_Clostridiales	butyrate-producingbacteriumSS3_4
36	Bacteria;Firmicutes;Bacilli;Lactobacillales;Streptococcaceae;Streptococcus;Streptococcus parasanguinis	0.297203	0.905251	-0.170853	0.0383282	Bacteria	Firmicutes	Bacilli	Lactobacillales	Streptococcaceae	Streptococcus	Streptococcusparasanguinis
37	Bacteria;Firmicutes;Clostridia;Clostridiales;Eubacteriaceae;Eubacterium;Eubacterium siraeum	0.313103	0.905251	0.165389	1.6988	Bacteria	Firmicutes	Clostridia	Clostridiales	Eubacteriaceae	Eubacterium	Eubacteriumsiraeum
38	Bacteria;Firmicutes;Clostridia;Clostridiales;?;Pseudoflavonifractor;Pseudoflavonifractor capillosus	0.318022	0.905251	-0.163734	0.0294366	Bacteria	Firmicutes	Clostridia	Clostridiales	?	Pseudoflavonifractor	Pseudoflavonifractorcapillosus
39	Bacteria;Bacteroidetes;Flavobacteriia;Flavobacteriales;Flavobacteriaceae;Capnocytophaga;Capnocytophaga sp. oral taxon 329	0.322664	0.905251	-0.162187	0.1823	Bacteria	Bacteroidetes	Flavobacteriia	Flavobacteriales	Flavobacteriaceae	Capnocytophaga	Capnocytophagasp.oraltaxon329
40	Bacteria;Firmicutes;Clostridia;Clostridiales;Clostridiaceae;Clostridium;Clostridium bolteae	0.327647	0.905251	-0.160543	0.0435126	Bacteria	Firmicutes	Clostridia	Clostridiales	Clostridiaceae	Clostridium	Clostridiumbolteae
41	Bacteria;Firmicutes;Clostridia;Clostridiales;Lachnospiraceae;Coprococcus;Coprococcus comes	0.328454	0.905251	0.160278	0.332878	Bacteria	Firmicutes	Clostridia	Clostridiales	Lachnospiraceae	Coprococcus	Coprococcuscomes
42	Archaea;Euryarchaeota;Methanobacteria;Methanobacteriales;Methanobacteriaceae;Methanobrevibacter;Methanobrevibacter smithii	0.341091	0.908698	0.156182	0.296104	Archaea	Euryarchaeota	Methanobacteria	Methanobacteriales	Methanobacteriaceae	Methanobrevibacter	Methanobrevibactersmithii
43	Bacteria;Bacteroidetes;Bacteroidia;Bacteroidales;Porphyromonadaceae;Parabacteroides;Parabacteroides distasonis	0.354774	0.908698	0.151852	0.749165	Bacteria	Bacteroidetes	Bacteroidia	Bacteroidales	Porphyromonadaceae	Parabacteroides	Parabacteroidesdistasonis
44	Bacteria;Firmicutes;Clostridia;Clostridiales;Ruminococcaceae;Faecalibacterium;Faecalibacterium prausnitzii	0.355289	0.908698	-0.151691	7.20431	Bacteria	Firmicutes	Clostridia	Clostridiales	Ruminococcaceae	Faecalibacterium	Faecalibacteriumprausnitzii
45	Bacteria;Firmicutes;Clostridia;?;?;?;?	0.361871	0.908698	0.149647	5.28569	Bacteria	Firmicutes	Clostridia	?	?	?	?
46	Bacteria;Firmicutes;Clostridia;Clostridiales;Eubacteriaceae;Eubacterium;Eubacterium ventriosum	0.38878	0.943774	0.141514	0.111187	Bacteria	Firmicutes	Clostridia	Clostridiales	Eubacteriaceae	Eubacterium	Eubacteriumventriosum
47	Bacteria;Firmicutes;Bacilli;Lactobacillales;Streptococcaceae;Streptococcus;Streptococcus salivarius	0.399598	0.943774	-0.138339	0.136996	Bacteria	Firmicutes	Bacilli	Lactobacillales	Streptococcaceae	Streptococcus	Streptococcussalivarius
48	Bacteria;Bacteroidetes;Bacteroidia;Bacteroidales;Rikenellaceae;Alistipes;Alistipes putredinis	0.404919	0.943774	0.136795	1.9143	Bacteria	Bacteroidetes	Bacteroidia	Bacteroidales	Rikenellaceae	Alistipes	Alistipesputredinis
49	Bacteria;Actinobacteria;Actinobacteria;Bifidobacteriales;Bifidobacteriaceae;Bifidobacterium;Bifidobacterium longum	0.429577	0.943774	0.129791	0.279854	Bacteria	Actinobacteria	Actinobacteria	Bifidobacteriales	Bifidobacteriaceae	Bifidobacterium	Bifidobacteriumlongum
50	Bacteria;Firmicutes;Clostridia;Clostridiales;?;?;?	0.448373	0.943774	0.124604	19.8625	Bacteria	Firmicutes	Clostridia	Clostridiales	?	?	?
51	Bacteria;Actinobacteria;Actinobacteria;Coriobacteriales;Coriobacteriaceae;?;?	0.466506	0.943774	0.119711	0.0124129	Bacteria	Actinobacteria	Actinobacteria	Coriobacteriales	Coriobacteriaceae	?	?
52	Bacteria;Firmicutes;Clostridia;Clostridiales;Lachnospiraceae;Dorea;Dorea formicigenerans	0.467234	0.943774	0.119517	0.128636	Bacteria	Firmicutes	Clostridia	Clostridiales	Lachnospiraceae	Dorea	Doreaformicigenerans
53	Bacteria;Bacteroidetes;Bacteroidia;Bacteroidales;Bacteroidaceae;Bacteroides;Bacteroides ovatus	0.482574	0.943774	0.115461	0.877014	Bacteria	Bacteroidetes	Bacteroidia	Bacteroidales	Bacteroidaceae	Bacteroides	Bacteroidesovatus
54	Bacteria;Bacteroidetes;Bacteroidia;Bacteroidales;Bacteroidaceae;Bacteroides;?	0.482791	0.943774	0.115404	2.70081	Bacteria	Bacteroidetes	Bacteroidia	Bacteroidales	Bacteroidaceae	Bacteroides	?
55	Bacteria;Bacteroidetes;Bacteroidia;Bacteroidales;Bacteroidaceae;Bacteroides;Bacteroides fragilis	0.504747	0.943774	-0.109716	0.112843	Bacteria	Bacteroidetes	Bacteroidia	Bacteroidales	Bacteroidaceae	Bacteroides	Bacteroidesfragilis
56	Bacteria;Proteobacteria;Betaproteobacteria;Burkholderiales;Sutterellaceae;Sutterella;?	0.511987	0.943774	0.107868	0.296319	Bacteria	Proteobacteria	Betaproteobacteria	Burkholderiales	Sutterellaceae	Sutterella	?
57	Bacteria;Firmicutes;Clostridia;Clostridiales;Lachnospiraceae;Roseburia;Roseburia hominis	0.524555	0.943774	0.104692	0.178028	Bacteria	Firmicutes	Clostridia	Clostridiales	Lachnospiraceae	Roseburia	Roseburiahominis
58	Bacteria;Proteobacteria;Gammaproteobacteria;Pasteurellales;Pasteurellaceae;Haemophilus;Haemophilus parainfluenzae	0.526525	0.943774	0.104198	0.0138169	Bacteria	Proteobacteria	Gammaproteobacteria	Pasteurellales	Pasteurellaceae	Haemophilus	Haemophilusparainfluenzae
59	Bacteria;Firmicutes;Clostridia;Clostridiales;Ruminococcaceae;Ruminococcus;unnamed Ruminococcus sp. 5_1_39BFAA	0.5279	0.943774	0.103853	0.56467	Bacteria	Firmicutes	Clostridia	Clostridiales	Ruminococcaceae	Ruminococcus	unnamedRuminococcussp.5_1_39BFAA
60	Bacteria;Firmicutes;Erysipelotrichi;Erysipelotrichales;Erysipelotrichaceae;Coprobacillus;Clostridium ramosum	0.53205	0.943774	-0.102816	0.0433222	Bacteria	Firmicutes	Erysipelotrichi	Erysipelotrichales	Erysipelotrichaceae	Coprobacillus	Clostridiumramosum
61	Bacteria;Bacteroidetes;Bacteroidia;Bacteroidales;Rikenellaceae;Alistipes;?	0.532994	0.943774	0.102581	1.3136	Bacteria	Bacteroidetes	Bacteroidia	Bacteroidales	Rikenellaceae	Alistipes	?
62	Bacteria;Bacteroidetes;Bacteroidia;Bacteroidales;Bacteroidaceae;Bacteroides;Bacteroides clarus	0.554764	0.943774	0.0972077	0.105531	Bacteria	Bacteroidetes	Bacteroidia	Bacteroidales	Bacteroidaceae	Bacteroides	Bacteroidesclarus
63	Bacteria;Firmicutes;Clostridia;Clostridiales;Lachnospiraceae;Butyrivibrio;Butyrivibrio crossotus	0.562232	0.943774	-0.0953879	0.0919794	Bacteria	Firmicutes	Clostridia	Clostridiales	Lachnospiraceae	Butyrivibrio	Butyrivibriocrossotus
64	Bacteria;Bacteroidetes;Bacteroidia;Bacteroidales;Porphyromonadaceae;Odoribacter;Odoribacter splanchnicus	0.567791	0.943774	0.0940405	0.405169	Bacteria	Bacteroidetes	Bacteroidia	Bacteroidales	Porphyromonadaceae	Odoribacter	Odoribactersplanchnicus
65	Bacteria;Bacteroidetes;Bacteroidia;Bacteroidales;Bacteroidaceae;Bacteroides;Bacteroides thetaiotaomicron	0.570311	0.943774	-0.0934319	0.469285	Bacteria	Bacteroidetes	Bacteroidia	Bacteroidales	Bacteroidaceae	Bacteroides	Bacteroidesthetaiotaomicron
66	Bacteria;Actinobacteria;Actinobacteria;Coriobacteriales;Coriobacteriaceae;Collinsella;Collinsella aerofaciens	0.571948	0.943774	-0.0930371	0.627443	Bacteria	Actinobacteria	Actinobacteria	Coriobacteriales	Coriobacteriaceae	Collinsella	Collinsellaaerofaciens
67	Bacteria;Firmicutes;Clostridia;Clostridiales;Lachnospiraceae;?;[Ruminococcus] torques	0.605075	0.943774	0.0851551	0.150031	Bacteria	Firmicutes	Clostridia	Clostridiales	Lachnospiraceae	?	Ruminococcustorques
68	Bacteria;Firmicutes;Negativicutes;Selenomonadales;Veillonellaceae;Dialister;Dialister invisus	0.612971	0.943774	0.0833047	1.02843	Bacteria	Firmicutes	Negativicutes	Selenomonadales	Veillonellaceae	Dialister	Dialisterinvisus
69	Bacteria;Bacteroidetes;Bacteroidia;Bacteroidales;Bacteroidaceae;Bacteroides;Bacteroides dorei_vulgatus	0.613834	0.943774	0.0831031	4.74571	Bacteria	Bacteroidetes	Bacteroidia	Bacteroidales	Bacteroidaceae	Bacteroides	Bacteroidesdorei_vulgatus
70	Bacteria;Actinobacteria;Actinobacteria;Coriobacteriales;Coriobacteriaceae;Eggerthella;Eggerthella lenta	0.628123	0.943774	-0.0797824	0.0480747	Bacteria	Actinobacteria	Actinobacteria	Coriobacteriales	Coriobacteriaceae	Eggerthella	Eggerthellalenta
71	Bacteria;Firmicutes;Clostridia;Clostridiales;Peptostreptococcaceae;?;?	0.638199	0.943774	0.0774596	0.0351481	Bacteria	Firmicutes	Clostridia	Clostridiales	Peptostreptococcaceae	?	?
72	Bacteria;Lentisphaerae;?;?;Victivallaceae;Victivallis;Victivallis vadensis	0.638967	0.943774	0.0772831	0.0247505	Bacteria	Lentisphaerae	?	?	Victivallaceae	Victivallis	Victivallisvadensis
73	Bacteria;Bacteroidetes;Bacteroidia;Bacteroidales;Bacteroidaceae;Bacteroides;Bacteroides uniformis	0.643452	0.943774	0.0762545	3.28333	Bacteria	Bacteroidetes	Bacteroidia	Bacteroidales	Bacteroidaceae	Bacteroides	Bacteroidesuniformis
74	Bacteria;Proteobacteria;Betaproteobacteria;Burkholderiales;Sutterellaceae;Parasutterella;Parasutterella excrementihominis	0.654065	0.943774	0.0738319	0.0939725	Bacteria	Proteobacteria	Betaproteobacteria	Burkholderiales	Sutterellaceae	Parasutterella	Parasutterellaexcrementihominis
75	Bacteria;Firmicutes;Clostridia;Clostridiales;Ruminococcaceae;Oscillibacter;?	0.660952	0.943774	0.072268	2.09315	Bacteria	Firmicutes	Clostridia	Clostridiales	Ruminococcaceae	Oscillibacter	?
76	Bacteria;Firmicutes;Clostridia;Clostridiales;Oscillospiraceae;?;?	0.662744	0.943774	0.0718621	0.123509	Bacteria	Firmicutes	Clostridia	Clostridiales	Oscillospiraceae	?	?
77	Bacteria;Bacteroidetes;Bacteroidia;Bacteroidales;Rikenellaceae;Alistipes;Alistipes sp. HGB5	0.66631	0.943774	0.0710558	2.03601	Bacteria	Bacteroidetes	Bacteroidia	Bacteroidales	Rikenellaceae	Alistipes	Alistipessp.HGB5
78	Bacteria;Firmicutes;Negativicutes;Selenomonadales;Acidaminococcaceae;Phascolarctobacterium;Phascolarctobacterium succinatutens	0.684995	0.943774	-0.0668571	0.122807	Bacteria	Firmicutes	Negativicutes	Selenomonadales	Acidaminococcaceae	Phascolarctobacterium	Phascolarctobacteriumsuccinatutens
79	Bacteria;Bacteroidetes;Bacteroidia;Bacteroidales;Bacteroidaceae;Bacteroides;Bacteroides xylanisolvens	0.691288	0.943774	-0.0654526	0.53241	Bacteria	Bacteroidetes	Bacteroidia	Bacteroidales	Bacteroidaceae	Bacteroides	Bacteroidesxylanisolvens
80	Bacteria;Firmicutes;Clostridia;Clostridiales;Lachnospiraceae;?;?	0.69557	0.943774	-0.0644995	1.9649	Bacteria	Firmicutes	Clostridia	Clostridiales	Lachnospiraceae	?	?
81	Bacteria;Firmicutes;Clostridia;Clostridiales;Lachnospiraceae;Coprococcus;Coprococcus catus	0.705836	0.943774	-0.0622228	0.096258	Bacteria	Firmicutes	Clostridia	Clostridiales	Lachnospiraceae	Coprococcus	Coprococcuscatus
82	Bacteria;Firmicutes;Clostridia;Clostridiales;Lachnospiraceae;Roseburia;Roseburia intestinalis	0.708202	0.943774	0.0616999	0.414697	Bacteria	Firmicutes	Clostridia	Clostridiales	Lachnospiraceae	Roseburia	Roseburiaintestinalis
83	Bacteria;Firmicutes;Negativicutes;Selenomonadales;Acidaminococcaceae;?;?	0.7311	0.943774	-0.0566683	0.636534	Bacteria	Firmicutes	Negativicutes	Selenomonadales	Acidaminococcaceae	?	?
84	Bacteria;Firmicutes;Bacilli;Lactobacillales;Lactobacillaceae;Lactobacillus;Lactobacillus gasseri	0.748619	0.943774	-0.0528535	0.0063515	Bacteria	Firmicutes	Bacilli	Lactobacillales	Lactobacillaceae	Lactobacillus	Lactobacillusgasseri
85	Bacteria;Actinobacteria;Actinobacteria;Bifidobacteriales;Bifidobacteriaceae;Bifidobacterium;Bifidobacterium catenulatum-Bifidobacterium pseudocatenulatum complex	0.755803	0.943774	0.051297	0.115078	Bacteria	Actinobacteria	Actinobacteria	Bifidobacteriales	Bifidobacteriaceae	Bifidobacterium	Bifidobacteriumcatenulatum-Bifidobacteriumpseudocatenulatumcomplex
86	Bacteria;Firmicutes;Erysipelotrichi;Erysipelotrichales;Erysipelotrichaceae;Coprobacillus;unnamed Coprobacillus sp. 29_1	0.770724	0.943774	0.0480785	0.0200931	Bacteria	Firmicutes	Erysipelotrichi	Erysipelotrichales	Erysipelotrichaceae	Coprobacillus	unnamedCoprobacillussp.29_1
87	Bacteria;Proteobacteria;Deltaproteobacteria;Desulfovibrionales;Desulfovibrionaceae;Bilophila;Bilophila wadsworthia	0.773045	0.943774	0.0475795	0.138265	Bacteria	Proteobacteria	Deltaproteobacteria	Desulfovibrionales	Desulfovibrionaceae	Bilophila	Bilophilawadsworthia
88	Bacteria;Firmicutes;Clostridia;Clostridiales;Clostridiaceae;Clostridium;unnamed Clostridium sp. L2-50	0.779406	0.943774	0.046214	0.116185	Bacteria	Firmicutes	Clostridia	Clostridiales	Clostridiaceae	Clostridium	unnamedClostridiumsp.L2-50
89	Bacteria;Bacteroidetes;Bacteroidia;Bacteroidales;Bacteroidaceae;Bacteroides;Bacteroides plebeius	0.784434	0.943774	-0.0451367	0.106166	Bacteria	Bacteroidetes	Bacteroidia	Bacteroidales	Bacteroidaceae	Bacteroides	Bacteroidesplebeius
90	Bacteria;Firmicutes;Clostridia;Clostridiales;Clostridiaceae;Clostridium;Clostridium leptum	0.785653	0.943774	-0.0448759	0.0274589	Bacteria	Firmicutes	Clostridia	Clostridiales	Clostridiaceae	Clostridium	Clostridiumleptum
91	Bacteria;Firmicutes;Clostridia;Clostridiales;Lachnospiraceae;Coprococcus;Coprococcus eutactus	0.787954	0.943774	-0.0443839	0.934558	Bacteria	Firmicutes	Clostridia	Clostridiales	Lachnospiraceae	Coprococcus	Coprococcuseutactus
92	Bacteria;Bacteroidetes;Bacteroidia;Bacteroidales;Rikenellaceae;Alistipes;unnamed Alistipes sp. HGB5	0.795143	0.943774	-0.0428487	0.406299	Bacteria	Bacteroidetes	Bacteroidia	Bacteroidales	Rikenellaceae	Alistipes	unnamedAlistipessp.HGB5
93	Bacteria;Firmicutes;Bacilli;Lactobacillales;Streptococcaceae;Streptococcus;Streptococcus anginosus	0.796724	0.943774	0.0425116	0.00691401	Bacteria	Firmicutes	Bacilli	Lactobacillales	Streptococcaceae	Streptococcus	Streptococcusanginosus
94	Bacteria;Bacteroidetes;Bacteroidia;Bacteroidales;Bacteroidaceae;Bacteroides;Bacteroides intestinalis	0.79935	0.943774	-0.0419522	0.0831652	Bacteria	Bacteroidetes	Bacteroidia	Bacteroidales	Bacteroidaceae	Bacteroides	Bacteroidesintestinalis
95	Bacteria;Proteobacteria;Betaproteobacteria;Burkholderiales;Sutterellaceae;Sutterella;Sutterella wadsworthensis	0.802967	0.943774	-0.0411822	0.313868	Bacteria	Proteobacteria	Betaproteobacteria	Burkholderiales	Sutterellaceae	Sutterella	Sutterellawadsworthensis
96	Bacteria;Proteobacteria;Betaproteobacteria;Burkholderiales;Sutterellaceae;?;?	0.8079	0.943774	0.0401335	0.0143684	Bacteria	Proteobacteria	Betaproteobacteria	Burkholderiales	Sutterellaceae	?	?
97	Bacteria;Bacteroidetes;Bacteroidia;Bacteroidales;Porphyromonadaceae;Parabacteroides;Parabacteroides merdae	0.818232	0.943774	-0.037942	0.492299	Bacteria	Bacteroidetes	Bacteroidia	Bacteroidales	Porphyromonadaceae	Parabacteroides	Parabacteroidesmerdae
98	Bacteria;Firmicutes;Clostridia;Clostridiales;Lachnospiraceae;?;[Ruminococcus] gnavus	0.818494	0.943774	-0.0378865	0.401719	Bacteria	Firmicutes	Clostridia	Clostridiales	Lachnospiraceae	?	Ruminococcusgnavus
99	Bacteria;Firmicutes;Clostridia;Clostridiales;Lachnospiraceae;Roseburia;?	0.827093	0.944055	-0.036068	0.0369419	Bacteria	Firmicutes	Clostridia	Clostridiales	Lachnospiraceae	Roseburia	?
100	Bacteria;Proteobacteria;Deltaproteobacteria;Desulfovibrionales;Desulfovibrionaceae;Desulfovibrio;Desulfovibrio piger	0.842954	0.952538	0.0327243	0.106388	Bacteria	Proteobacteria	Deltaproteobacteria	Desulfovibrionales	Desulfovibrionaceae	Desulfovibrio	Desulfovibriopiger
101	Bacteria;Proteobacteria;Gammaproteobacteria;Enterobacteriales;Enterobacteriaceae;Escherichia;Escherichia coli	0.86101	0.963309	0.0289335	0.474684	Bacteria	Proteobacteria	Gammaproteobacteria	Enterobacteriales	Enterobacteriaceae	Escherichia	Escherichiacoli
102	Bacteria;Bacteroidetes;Bacteroidia;Bacteroidales;?;?;?	0.896529	0.983031	-0.021518	1.79988	Bacteria	Bacteroidetes	Bacteroidia	Bacteroidales	?	?	?
103	Bacteria;Firmicutes;Clostridia;Clostridiales;Ruminococcaceae;Subdoligranulum;Subdoligranulum variabile	0.904152	0.983031	0.0199325	2.47987	Bacteria	Firmicutes	Clostridia	Clostridiales	Ruminococcaceae	Subdoligranulum	Subdoligranulumvariabile
104	Bacteria;Firmicutes;Clostridia;Clostridiales;Lachnospiraceae;?;unnamed Lachnospiraceae bacterium 3_1_57FAA_CT1	0.906603	0.983031	0.019423	0.0152144	Bacteria	Firmicutes	Clostridia	Clostridiales	Lachnospiraceae	?	unnamedLachnospiraceaebacterium3_1_57FAA_CT1
105	Bacteria;Actinobacteria;Actinobacteria;Bifidobacteriales;Bifidobacteriaceae;Bifidobacterium;Bifidobacterium bifidum	0.913436	0.983031	-0.0180038	0.0723845	Bacteria	Actinobacteria	Actinobacteria	Bifidobacteriales	Bifidobacteriaceae	Bifidobacterium	Bifidobacteriumbifidum
106	Bacteria;Bacteroidetes;Bacteroidia;Bacteroidales;Prevotellaceae;Prevotella;?	0.927837	0.989109	-0.0150167	0.89084	Bacteria	Bacteroidetes	Bacteroidia	Bacteroidales	Prevotellaceae	Prevotella	?
107	Bacteria;Firmicutes;Clostridia;Clostridiales;Ruminococcaceae;?;?	0.941119	0.993892	-0.0122661	0.327009	Bacteria	Firmicutes	Clostridia	Clostridiales	Ruminococcaceae	?	?
108	Bacteria;Firmicutes;Clostridia;Clostridiales;?;?;unnamed butyrate-producing bacterium SS3_4	0.96087	0.996436	-0.00818157	0.108585	Bacteria	Firmicutes	Clostridia	Clostridiales	?	?	unnamedbutyrate-producingbacteriumSS3_4
109	Bacteria;Firmicutes;Clostridia;Clostridiales;Lachnospiraceae;Roseburia;Roseburia inulinivorans	0.979188	0.996436	-0.00439759	0.466897	Bacteria	Firmicutes	Clostridia	Clostridiales	Lachnospiraceae	Roseburia	Roseburiainulinivorans
110	Bacteria;Firmicutes;Clostridia;Clostridiales;Peptostreptococcaceae;?;[Clostridium] bartlettii	0.986548	0.996436	-0.00287804	0.0253019	Bacteria	Firmicutes	Clostridia	Clostridiales	Peptostreptococcaceae	?	Clostridiumbartlettii
111	Bacteria;Actinobacteria;Actinobacteria;Bifidobacteriales;Bifidobacteriaceae;Bifidobacterium;Bifidobacterium adolescentis	0.988076	0.996436	0.00256272	1.3296	Bacteria	Actinobacteria	Actinobacteria	Bifidobacteriales	Bifidobacteriaceae	Bifidobacterium	Bifidobacteriumadolescentis
112	Bacteria;Bacteroidetes;Bacteroidia;Bacteroidales;Bacteroidaceae;Bacteroides;Bacteroides coprocola	0.993703	0.996436	0.00140105	0.368923	Bacteria	Bacteroidetes	Bacteroidia	Bacteroidales	Bacteroidaceae	Bacteroides	Bacteroidescoprocola
113	Bacteria;Firmicutes;Clostridia;Clostridiales;Clostridiaceae;Clostridium;Clostridium saccharolyticum	0.996436	0.996436	-0.000836978	0.00869677	Bacteria	Firmicutes	Clostridia	Clostridiales	Clostridiaceae	Clostridium	Clostridiumsaccharolyticum

## Sheet: UPDRS genus
Rank	Feature name	p-value	q-value	Rho	FeatureSum (%)	Superkingdom	Phylum	Class	Order	Family	Genus
1	Bacteria;Firmicutes;Clostridia;Clostridiales;Eubacteriaceae;Eubacterium	0.0123278	0.652993	0.399263	5.13982	Bacteria	Firmicutes	Clostridia	Clostridiales	Eubacteriaceae	Eubacterium
2	Bacteria;Bacteroidetes;?;?;?;?	0.0230095	0.652993	-0.364758	0.721013	Bacteria	Bacteroidetes	?	?	?	?
3	Bacteria;Firmicutes;Clostridia;Clostridiales;Lachnospiraceae;Dorea	0.0295277	0.652993	0.349994	0.510566	Bacteria	Firmicutes	Clostridia	Clostridiales	Lachnospiraceae	Dorea
4	Bacteria;Firmicutes;Erysipelotrichi;Erysipelotrichales;Erysipelotrichaceae;Solobacterium	0.0362959	0.652993	-0.337302	0.00337715	Bacteria	Firmicutes	Erysipelotrichi	Erysipelotrichales	Erysipelotrichaceae	Solobacterium
5	Bacteria;Firmicutes;?;?;?;?	0.0472353	0.652993	0.320416	2.7055	Bacteria	Firmicutes	?	?	?	?
6	Bacteria;Actinobacteria;Actinobacteria;Actinomycetales;Actinomycetaceae;Actinomyces	0.051306	0.652993	-0.314946	0.0295608	Bacteria	Actinobacteria	Actinobacteria	Actinomycetales	Actinomycetaceae	Actinomyces
7	Bacteria;Firmicutes;Erysipelotrichi;Erysipelotrichales;Erysipelotrichaceae;Coprobacillus	0.0604886	0.652993	0.303792	0.384224	Bacteria	Firmicutes	Erysipelotrichi	Erysipelotrichales	Erysipelotrichaceae	Coprobacillus
8	Bacteria;Proteobacteria;Betaproteobacteria;Burkholderiales;Burkholderiaceae;Lautropia	0.0617197	0.652993	-0.302402	0.000529985	Bacteria	Proteobacteria	Betaproteobacteria	Burkholderiales	Burkholderiaceae	Lautropia
9	Bacteria;Actinobacteria;Actinobacteria;Actinomycetales;Propionibacteriaceae;Propionibacterium	0.0747673	0.652993	-0.288886	0.00427761	Bacteria	Actinobacteria	Actinobacteria	Actinomycetales	Propionibacteriaceae	Propionibacterium
10	Bacteria;Actinobacteria;Actinobacteria;Coriobacteriales;Coriobacteriaceae;Slackia	0.0884655	0.652993	0.276576	0.000246983	Bacteria	Actinobacteria	Actinobacteria	Coriobacteriales	Coriobacteriaceae	Slackia
11	Bacteria;?;?;?;?;?	0.0914922	0.652993	0.27406	2.98945	Bacteria	?	?	?	?	?
12	Bacteria;Firmicutes;Clostridia;Clostridiales;Ruminococcaceae;Ruminococcus	0.102859	0.652993	0.265153	3.55914	Bacteria	Firmicutes	Clostridia	Clostridiales	Ruminococcaceae	Ruminococcus
13	Bacteria;Firmicutes;Clostridia;Clostridiales;Lachnospiraceae;Blautia	0.103817	0.652993	0.264438	0.618527	Bacteria	Firmicutes	Clostridia	Clostridiales	Lachnospiraceae	Blautia
14	Bacteria;Firmicutes;Negativicutes;Selenomonadales;Veillonellaceae;Mitsuokella	0.103912	0.652993	-0.264367	0.0253621	Bacteria	Firmicutes	Negativicutes	Selenomonadales	Veillonellaceae	Mitsuokella
15	Bacteria;Firmicutes;Clostridia;Clostridiales;Erysipelotrichaceae;?	0.107107	0.652993	0.262019	0.00124692	Bacteria	Firmicutes	Clostridia	Clostridiales	Erysipelotrichaceae	?
16	Bacteria;Verrucomicrobia;Verrucomicrobiae;Verrucomicrobiales;Verrucomicrobiaceae;Akkermansia	0.12287	0.652993	0.251162	2.84863	Bacteria	Verrucomicrobia	Verrucomicrobiae	Verrucomicrobiales	Verrucomicrobiaceae	Akkermansia
17	Bacteria;Proteobacteria;Gammaproteobacteria;Enterobacteriales;Enterobacteriaceae;Klebsiella	0.126547	0.652993	-0.248783	0.106162	Bacteria	Proteobacteria	Gammaproteobacteria	Enterobacteriales	Enterobacteriaceae	Klebsiella
18	Bacteria;Firmicutes;Bacilli;Lactobacillales;Enterococcaceae;Enterococcus	0.128431	0.652993	-0.247584	0.0313772	Bacteria	Firmicutes	Bacilli	Lactobacillales	Enterococcaceae	Enterococcus
19	Bacteria;Firmicutes;Clostridia;Clostridiales;Clostridiales Family XI. Incertae Sedis;Anaerococcus	0.129519	0.652993	0.246898	0.000780398	Bacteria	Firmicutes	Clostridia	Clostridiales	ClostridialesFamilyXI.IncertaeSedis	Anaerococcus
20	Bacteria;Firmicutes;Bacilli;Lactobacillales;Lactobacillaceae;Pediococcus	0.137974	0.652993	0.241708	0.000295008	Bacteria	Firmicutes	Bacilli	Lactobacillales	Lactobacillaceae	Pediococcus
21	Bacteria;Proteobacteria;Epsilonproteobacteria;Campylobacterales;Campylobacteraceae;Campylobacter	0.137974	0.652993	0.241708	0.000440797	Bacteria	Proteobacteria	Epsilonproteobacteria	Campylobacterales	Campylobacteraceae	Campylobacter
22	Bacteria;Firmicutes;Negativicutes;Selenomonadales;Veillonellaceae;Megasphaera	0.138133	0.652993	-0.241612	0.00762904	Bacteria	Firmicutes	Negativicutes	Selenomonadales	Veillonellaceae	Megasphaera
23	Bacteria;Bacteroidetes;Bacteroidia;Bacteroidales;Prevotellaceae;Paraprevotella	0.153243	0.664052	0.232906	0.000168086	Bacteria	Bacteroidetes	Bacteroidia	Bacteroidales	Prevotellaceae	Paraprevotella
24	Bacteria;Firmicutes;Clostridia;Clostridiales;Clostridiales Family XI. Incertae Sedis;Peptoniphilus	0.153243	0.664052	0.232906	0.000168086	Bacteria	Firmicutes	Clostridia	Clostridiales	ClostridialesFamilyXI.IncertaeSedis	Peptoniphilus
25	Bacteria;Actinobacteria;Actinobacteria;Actinomycetales;Micrococcaceae;Rothia	0.176236	0.733142	-0.220797	0.00376306	Bacteria	Actinobacteria	Actinobacteria	Actinomycetales	Micrococcaceae	Rothia
26	Bacteria;Firmicutes;Clostridia;Clostridiales;Lachnospiraceae;Catonella	0.196432	0.753519	-0.211071	0.000241838	Bacteria	Firmicutes	Clostridia	Clostridiales	Lachnospiraceae	Catonella
27	Bacteria;Proteobacteria;Gammaproteobacteria;Pasteurellales;Pasteurellaceae;Aggregatibacter	0.196432	0.753519	-0.211071	0.000286432	Bacteria	Proteobacteria	Gammaproteobacteria	Pasteurellales	Pasteurellaceae	Aggregatibacter
28	Bacteria;Bacteroidetes;Bacteroidia;Bacteroidales;Prevotellaceae;Prevotella	0.210307	0.753519	-0.204795	4.31776	Bacteria	Bacteroidetes	Bacteroidia	Bacteroidales	Prevotellaceae	Prevotella
29	?;?;?;?;?;?	0.210316	0.753519	0.204791	0.104532	?	?	?	?	?	?
30	Bacteria;Firmicutes;Erysipelotrichi;Erysipelotrichales;Erysipelotrichaceae;Holdemania	0.221501	0.753519	-0.19994	0.0130267	Bacteria	Firmicutes	Erysipelotrichi	Erysipelotrichales	Erysipelotrichaceae	Holdemania
31	Bacteria;Bacteroidetes;Flavobacteriia;Flavobacteriales;Flavobacteriaceae;Capnocytophaga	0.224607	0.753519	-0.198623	0.342272	Bacteria	Bacteroidetes	Flavobacteriia	Flavobacteriales	Flavobacteriaceae	Capnocytophaga
32	Bacteria;Actinobacteria;Actinobacteria;Coriobacteriales;Coriobacteriaceae;Atopobium	0.23463	0.762547	-0.194458	0.00314389	Bacteria	Actinobacteria	Actinobacteria	Coriobacteriales	Coriobacteriaceae	Atopobium
33	Bacteria;Firmicutes;Clostridia;Clostridiales;Lachnospiraceae;Oribacterium	0.242913	0.765543	-0.191108	0.000898745	Bacteria	Firmicutes	Clostridia	Clostridiales	Lachnospiraceae	Oribacterium
34	Bacteria;Firmicutes;Bacilli;Lactobacillales;Leuconostocaceae;Leuconostoc	0.253508	0.775435	0.186933	0.00136527	Bacteria	Firmicutes	Bacilli	Lactobacillales	Leuconostocaceae	Leuconostoc
35	Bacteria;Firmicutes;Bacilli;Lactobacillales;Streptococcaceae;Lactococcus	0.265417	0.788668	-0.182379	0.0427864	Bacteria	Firmicutes	Bacilli	Lactobacillales	Streptococcaceae	Lactococcus
36	Bacteria;Firmicutes;Clostridia;Clostridiales;bp_Clostridiales;bp_Clostridiales	0.284118	0.820785	0.175495	0.0478256	Bacteria	Firmicutes	Clostridia	Clostridiales	bp_Clostridiales	bp_Clostridiales
37	Bacteria;Firmicutes;Clostridia;Clostridiales;Clostridiaceae;Clostridium	0.298217	0.838232	-0.170499	0.223369	Bacteria	Firmicutes	Clostridia	Clostridiales	Clostridiaceae	Clostridium
38	Bacteria;Synergistetes;Synergistia;Synergistales;Synergistaceae;Pyramidobacter	0.308821	0.845194	0.166842	0.000391057	Bacteria	Synergistetes	Synergistia	Synergistales	Synergistaceae	Pyramidobacter
39	Bacteria;Firmicutes;Clostridia;Clostridiales;?;Pseudoflavonifractor	0.318022	0.848059	-0.163734	0.029156	Bacteria	Firmicutes	Clostridia	Clostridiales	?	Pseudoflavonifractor
40	Archaea;Euryarchaeota;Methanobacteria;Methanobacteriales;Methanobacteriaceae;Methanobrevibacter	0.341091	0.864707	0.156182	0.293275	Archaea	Euryarchaeota	Methanobacteria	Methanobacteriales	Methanobacteriaceae	Methanobrevibacter
41	Bacteria;Firmicutes;Clostridia;Clostridiales;Ruminococcaceae;Faecalibacterium	0.355289	0.864707	-0.151691	7.13549	Bacteria	Firmicutes	Clostridia	Clostridiales	Ruminococcaceae	Faecalibacterium
42	Bacteria;Firmicutes;Clostridia;?;?;?	0.361871	0.864707	0.149647	5.23519	Bacteria	Firmicutes	Clostridia	?	?	?
43	Bacteria;Firmicutes;Erysipelotrichi;Erysipelotrichales;Erysipelotrichaceae;Eubacterium	0.362633	0.864707	-0.149412	0.350931	Bacteria	Firmicutes	Erysipelotrichi	Erysipelotrichales	Erysipelotrichaceae	Eubacterium
44	Bacteria;Proteobacteria;Betaproteobacteria;Burkholderiales;Oxalobacteraceae;Oxalobacter	0.390084	0.864707	0.141129	0.00946083	Bacteria	Proteobacteria	Betaproteobacteria	Burkholderiales	Oxalobacteraceae	Oxalobacter
45	Bacteria;Firmicutes;Clostridia;Clostridiales;Ruminococcaceae;?	0.393437	0.864707	-0.140141	0.407083	Bacteria	Firmicutes	Clostridia	Clostridiales	Ruminococcaceae	?
46	Bacteria;Firmicutes;Clostridia;Clostridiales;Peptostreptococcaceae;?	0.420628	0.864707	0.132306	0.0598729	Bacteria	Firmicutes	Clostridia	Clostridiales	Peptostreptococcaceae	?
47	Bacteria;Firmicutes;Clostridia;Clostridiales;?;?	0.449123	0.864707	0.124399	19.8087	Bacteria	Firmicutes	Clostridia	Clostridiales	?	?
48	Bacteria;Actinobacteria;Actinobacteria;Coriobacteriales;Coriobacteriaceae;?	0.466506	0.864707	0.119711	0.0122943	Bacteria	Actinobacteria	Actinobacteria	Coriobacteriales	Coriobacteriaceae	?
49	Bacteria;Fusobacteria;Fusobacteriia;Fusobacteriales;Fusobacteriaceae;Fusobacterium	0.472923	0.864707	-0.118004	0.000933048	Bacteria	Fusobacteria	Fusobacteriia	Fusobacteriales	Fusobacteriaceae	Fusobacterium
50	Bacteria;Proteobacteria;Betaproteobacteria;Burkholderiales;Sutterellaceae;Sutterella	0.475414	0.864707	0.117345	0.604358	Bacteria	Proteobacteria	Betaproteobacteria	Burkholderiales	Sutterellaceae	Sutterella
51	Bacteria;Firmicutes;Erysipelotrichi;Erysipelotrichales;Erysipelotrichaceae;Bulleidia	0.478798	0.864707	0.116453	0.000252129	Bacteria	Firmicutes	Erysipelotrichi	Erysipelotrichales	Erysipelotrichaceae	Bulleidia
52	Bacteria;Firmicutes;Bacilli;Lactobacillales;Enterococcaceae;Tetragenococcus	0.478798	0.864707	0.116453	0.000150934	Bacteria	Firmicutes	Bacilli	Lactobacillales	Enterococcaceae	Tetragenococcus
53	Bacteria;Firmicutes;Clostridia;Clostridiales;Peptostreptococcaceae;Peptostreptococcus	0.478798	0.864707	0.116453	0.000291577	Bacteria	Firmicutes	Clostridia	Clostridiales	Peptostreptococcaceae	Peptostreptococcus
54	Bacteria;Firmicutes;Clostridia;Clostridiales;Clostridiales Family XI. Incertae Sedis;Peptostreptococcus	0.478798	0.864707	0.116453	0.000233262	Bacteria	Firmicutes	Clostridia	Clostridiales	ClostridialesFamilyXI.IncertaeSedis	Peptostreptococcus
55	Bacteria;Firmicutes;Bacilli;Lactobacillales;Streptococcaceae;Streptococcus	0.495751	0.864707	-0.112031	0.415935	Bacteria	Firmicutes	Bacilli	Lactobacillales	Streptococcaceae	Streptococcus
56	Bacteria;Firmicutes;Erysipelotrichi;Erysipelotrichales;Erysipelotrichaceae;?	0.497042	0.864707	0.111697	0.0163884	Bacteria	Firmicutes	Erysipelotrichi	Erysipelotrichales	Erysipelotrichaceae	?
57	Bacteria;Firmicutes;Clostridia;Clostridiales;Oscillospiraceae;Oscillibacter	0.512444	0.864707	0.107752	0.000507688	Bacteria	Firmicutes	Clostridia	Clostridiales	Oscillospiraceae	Oscillibacter
58	Bacteria;Firmicutes;Bacilli;Bacillales;?;Gemella	0.517944	0.864707	0.106358	0.00457777	Bacteria	Firmicutes	Bacilli	Bacillales	?	Gemella
59	Bacteria;Lentisphaerae;;;Victivallaceae;Victivallis	0.520981	0.864707	0.105592	0.0159544	Bacteria	Lentisphaerae	?	?	Victivallaceae	Victivallis
60	Bacteria;Firmicutes;Negativicutes;Selenomonadales;Acidaminococcaceae;Acidaminococcus	0.521097	0.864707	0.105562	0.15209	Bacteria	Firmicutes	Negativicutes	Selenomonadales	Acidaminococcaceae	Acidaminococcus
61	Bacteria;Proteobacteria;Gammaproteobacteria;Pasteurellales;Pasteurellaceae;Haemophilus	0.526525	0.864707	0.104198	0.0157486	Bacteria	Proteobacteria	Gammaproteobacteria	Pasteurellales	Pasteurellaceae	Haemophilus
62	Bacteria;Bacteroidetes;Bacteroidia;Bacteroidales;Porphyromonadaceae;Parabacteroides	0.545368	0.864707	0.0995141	1.2296	Bacteria	Bacteroidetes	Bacteroidia	Bacteroidales	Porphyromonadaceae	Parabacteroides
63	Bacteria;Bacteroidetes;Bacteroidia;Bacteroidales;Porphyromonadaceae;Porphyromonas	0.550679	0.864707	0.0982081	0.000665483	Bacteria	Bacteroidetes	Bacteroidia	Bacteroidales	Porphyromonadaceae	Porphyromonas
64	Bacteria;Firmicutes;Clostridia;Clostridiales;Lachnospiraceae;Butyrivibrio	0.562232	0.864707	-0.0953879	0.0911008	Bacteria	Firmicutes	Clostridia	Clostridiales	Lachnospiraceae	Butyrivibrio
65	Bacteria;Proteobacteria;Gammaproteobacteria;Enterobacteriales;Enterobacteriaceae;?	0.563371	0.864707	0.0951114	0.0489318	Bacteria	Proteobacteria	Gammaproteobacteria	Enterobacteriales	Enterobacteriaceae	?
66	Bacteria;Bacteroidetes;Bacteroidia;Bacteroidales;Porphyromonadaceae;Odoribacter	0.567791	0.864707	0.0940405	0.401298	Bacteria	Bacteroidetes	Bacteroidia	Bacteroidales	Porphyromonadaceae	Odoribacter
67	Bacteria;Bacteroidetes;Bacteroidia;Bacteroidales;Rikenellaceae;Alistipes	0.573299	0.864707	0.0927116	6.06758	Bacteria	Bacteroidetes	Bacteroidia	Bacteroidales	Rikenellaceae	Alistipes
68	Bacteria;Firmicutes;Clostridia;Clostridiales;Clostridiales Family XI. Incertae Sedis;Finegoldia	0.576353	0.864707	0.0919772	0.000329311	Bacteria	Firmicutes	Clostridia	Clostridiales	ClostridialesFamilyXI.IncertaeSedis	Finegoldia
69	Bacteria;Proteobacteria;Gammaproteobacteria;Pseudomonadales;Pseudomonadaceae;Pseudomonas	0.581819	0.864707	-0.0906674	0.00385397	Bacteria	Proteobacteria	Gammaproteobacteria	Pseudomonadales	Pseudomonadaceae	Pseudomonas
70	Bacteria;Actinobacteria;Actinobacteria;Coriobacteriales;Coriobacteriaceae;Collinsella	0.582014	0.864707	-0.0906207	0.623533	Bacteria	Actinobacteria	Actinobacteria	Coriobacteriales	Coriobacteriaceae	Collinsella
71	Bacteria;Firmicutes;Erysipelotrichi;Erysipelotrichales;Erysipelotrichaceae;Turicibacter	0.611526	0.872474	-0.0836427	0.0029072	Bacteria	Firmicutes	Erysipelotrichi	Erysipelotrichales	Erysipelotrichaceae	Turicibacter
72	Bacteria;Firmicutes;Negativicutes;Selenomonadales;Veillonellaceae;Dialister	0.612971	0.872474	0.0833047	1.0186	Bacteria	Firmicutes	Negativicutes	Selenomonadales	Veillonellaceae	Dialister
73	Bacteria;Actinobacteria;Actinobacteria;Coriobacteriales;Coriobacteriaceae;Eggerthella	0.628123	0.872474	-0.0797824	0.049148	Bacteria	Actinobacteria	Actinobacteria	Coriobacteriales	Coriobacteriaceae	Eggerthella
74	Bacteria;Lentisphaerae;?;?;Victivallaceae;Victivallis	0.638967	0.872474	0.0772831	0.0245148	Bacteria	Lentisphaerae	?	?	Victivallaceae	Victivallis
75	Bacteria;Actinobacteria;Actinobacteria;Bifidobacteriales;Bifidobacteriaceae;Bifidobacterium	0.644791	0.872474	0.0759479	1.83692	Bacteria	Actinobacteria	Actinobacteria	Bifidobacteriales	Bifidobacteriaceae	Bifidobacterium
76	Bacteria;Firmicutes;Clostridia;Clostridiales;Lachnospiraceae;Roseburia	0.651954	0.872474	0.0743124	1.08609	Bacteria	Firmicutes	Clostridia	Clostridiales	Lachnospiraceae	Roseburia
77	Bacteria;Proteobacteria;Betaproteobacteria;Burkholderiales;Sutterellaceae;Parasutterella	0.654065	0.872474	0.0738319	0.093075	Bacteria	Proteobacteria	Betaproteobacteria	Burkholderiales	Sutterellaceae	Parasutterella
78	Bacteria;Firmicutes;Clostridia;Clostridiales;Ruminococcaceae;Oscillibacter	0.660952	0.872474	0.072268	2.07315	Bacteria	Firmicutes	Clostridia	Clostridiales	Ruminococcaceae	Oscillibacter
79	Bacteria;Firmicutes;Clostridia;Clostridiales;Oscillospiraceae;?	0.662744	0.872474	0.0718621	0.122329	Bacteria	Firmicutes	Clostridia	Clostridiales	Oscillospiraceae	?
80	Bacteria;Firmicutes;Negativicutes;Selenomonadales;Acidaminococcaceae;Phascolarctobacterium	0.684995	0.890493	-0.0668571	0.121634	Bacteria	Firmicutes	Negativicutes	Selenomonadales	Acidaminococcaceae	Phascolarctobacterium
81	Bacteria;Proteobacteria;Gammaproteobacteria;Enterobacteriales;Enterobacteriaceae;Citrobacter	0.723983	0.90032	-0.0582265	0.000308729	Bacteria	Proteobacteria	Gammaproteobacteria	Enterobacteriales	Enterobacteriaceae	Citrobacter
82	Bacteria;Firmicutes;Negativicutes;Selenomonadales;Acidaminococcaceae;?	0.7311	0.90032	-0.0566683	0.630454	Bacteria	Firmicutes	Negativicutes	Selenomonadales	Acidaminococcaceae	?
83	Bacteria;Firmicutes;Bacilli;Lactobacillales;Carnobacteriaceae;Granulicatella	0.731944	0.90032	0.056484	0.00282316	Bacteria	Firmicutes	Bacilli	Lactobacillales	Carnobacteriaceae	Granulicatella
84	Bacteria;Firmicutes;Clostridia;Clostridiales;Lachnospiraceae;Clostridium	0.740427	0.90032	-0.0546338	0.0420043	Bacteria	Firmicutes	Clostridia	Clostridiales	Lachnospiraceae	Clostridium
85	Bacteria;Proteobacteria;Gammaproteobacteria;Enterobacteriales;Enterobacteriaceae;Enterobacter	0.751629	0.90032	-0.0522007	0.00235149	Bacteria	Proteobacteria	Gammaproteobacteria	Enterobacteriales	Enterobacteriaceae	Enterobacter
86	Bacteria;Firmicutes;Clostridia;Clostridiales;Lachnospiraceae;Anaerostipes	0.757416	0.90032	0.0509482	0.000415069	Bacteria	Firmicutes	Clostridia	Clostridiales	Lachnospiraceae	Anaerostipes
87	Bacteria;Firmicutes;Clostridia;Clostridiales;Clostridiales Family XI. Incertae Sedis;?	0.757435	0.90032	0.0509441	0.00187124	Bacteria	Firmicutes	Clostridia	Clostridiales	ClostridialesFamilyXI.IncertaeSedis	?
88	Bacteria;Actinobacteria;Actinobacteria;Coriobacteriales;Coriobacteriaceae;Olsenella	0.761809	0.90032	-0.0499992	0.000569434	Bacteria	Actinobacteria	Actinobacteria	Coriobacteriales	Coriobacteriaceae	Olsenella
89	Bacteria;Proteobacteria;Deltaproteobacteria;Desulfovibrionales;Desulfovibrionaceae;Bilophila	0.773045	0.903333	0.0475795	0.136944	Bacteria	Proteobacteria	Deltaproteobacteria	Desulfovibrionales	Desulfovibrionaceae	Bilophila
90	Bacteria;Firmicutes;Negativicutes;Selenomonadales;Veillonellaceae;?	0.791295	0.904949	-0.0436699	0.0311645	Bacteria	Firmicutes	Negativicutes	Selenomonadales	Veillonellaceae	?
91	Bacteria;Firmicutes;Bacilli;Lactobacillales;Lactobacillaceae;Lactobacillus	0.798297	0.904949	0.0421764	0.0453815	Bacteria	Firmicutes	Bacilli	Lactobacillales	Lactobacillaceae	Lactobacillus
92	Bacteria;Proteobacteria;Betaproteobacteria;Burkholderiales;Sutterellaceae;?	0.8079	0.904949	0.0401335	0.0142324	Bacteria	Proteobacteria	Betaproteobacteria	Burkholderiales	Sutterellaceae	?
93	Bacteria;Firmicutes;Clostridia;Erysipelotrichales;Erysipelotrichaceae;Clostridium	0.816851	0.904949	-0.0382347	0.0049997	Bacteria	Firmicutes	Clostridia	Erysipelotrichales	Erysipelotrichaceae	Clostridium
94	Bacteria;Firmicutes;Clostridia;Clostridiales;Lachnospiraceae;?	0.820737	0.904949	-0.0374117	2.95779	Bacteria	Firmicutes	Clostridia	Clostridiales	Lachnospiraceae	?
95	Bacteria;Firmicutes;Bacilli;Bacillales;Staphylococcaceae;Staphylococcus	0.826636	0.904949	0.0361645	0.00200674	Bacteria	Firmicutes	Bacilli	Bacillales	Staphylococcaceae	Staphylococcus
96	Bacteria;Proteobacteria;Gammaproteobacteria;Enterobacteriales;Enterobacteriaceae;Escherichia	0.86101	0.931008	0.0289335	0.47015	Bacteria	Proteobacteria	Gammaproteobacteria	Enterobacteriales	Enterobacteriaceae	Escherichia
97	Bacteria;Firmicutes;Clostridia;Clostridiales;Lachnospiraceae;Coprococcus	0.876676	0.931008	0.0256567	1.35067	Bacteria	Firmicutes	Clostridia	Clostridiales	Lachnospiraceae	Coprococcus
98	Bacteria;Firmicutes;Negativicutes;Selenomonadales;Veillonellaceae;Veillonella	0.894563	0.931008	0.0219271	0.0301405	Bacteria	Firmicutes	Negativicutes	Selenomonadales	Veillonellaceae	Veillonella
99	Bacteria;Firmicutes;Clostridia;Clostridiales;Ruminococcaceae;Anaerotruncus	0.894747	0.931008	0.0218889	0.0136595	Bacteria	Firmicutes	Clostridia	Clostridiales	Ruminococcaceae	Anaerotruncus
100	Bacteria;Bacteroidetes;Bacteroidia;Bacteroidales;?;?	0.896529	0.931008	-0.021518	1.78268	Bacteria	Bacteroidetes	Bacteroidia	Bacteroidales	?	?
101	Bacteria;Firmicutes;Clostridia;Clostridiales;Ruminococcaceae;Subdoligranulum	0.904152	0.931008	0.0199325	2.45618	Bacteria	Firmicutes	Clostridia	Clostridiales	Ruminococcaceae	Subdoligranulum
102	Bacteria;Bacteroidetes;Bacteroidia;Bacteroidales;Bacteroidaceae;Bacteroides	0.919412	0.937439	-0.0167637	15.6329	Bacteria	Bacteroidetes	Bacteroidia	Bacteroidales	Bacteroidaceae	Bacteroides
103	Bacteria;Proteobacteria;Deltaproteobacteria;Desulfovibrionales;Desulfovibrionaceae;Desulfovibrio	0.933156	0.942215	-0.0139149	0.135026	Bacteria	Proteobacteria	Deltaproteobacteria	Desulfovibrionales	Desulfovibrionaceae	Desulfovibrio
104	Archaea;Euryarchaeota;Methanobacteria;Methanobacteriales;Methanobacteriaceae;Methanosphaera	0.978473	0.978473	-0.00454539	0.000979357	Archaea	Euryarchaeota	Methanobacteria	Methanobacteriales	Methanobacteriaceae	Methanosphaera

## Sheet: UPDRS family
Rank	Feature name	p-value	q-value	Rho	FeatureSum (%)	Superkingdom	Phylum	Class	Order	Family
1	Bacteria;Firmicutes;Clostridia;Clostridiales;Eubacteriaceae	0.0123278	0.586743	0.399263	5.13982	Bacteria	Firmicutes	Clostridia	Clostridiales	Eubacteriaceae
2	Bacteria;Bacteroidetes;?;?;?	0.0230095	0.586743	-0.364758	0.721013	Bacteria	Bacteroidetes	?	?	?
3	Bacteria;Firmicutes;?;?;?	0.0472353	0.629541	0.320416	2.7055	Bacteria	Firmicutes	?	?	?
4	Bacteria;Actinobacteria;Actinobacteria;Actinomycetales;Actinomycetaceae	0.051306	0.629541	-0.314946	0.0295608	Bacteria	Actinobacteria	Actinobacteria	Actinomycetales	Actinomycetaceae
5	Bacteria;Proteobacteria;Betaproteobacteria;Burkholderiales;Burkholderiaceae	0.0617197	0.629541	-0.302402	0.000529985	Bacteria	Proteobacteria	Betaproteobacteria	Burkholderiales	Burkholderiaceae
6	Bacteria;Actinobacteria;Actinobacteria;Actinomycetales;Propionibacteriaceae	0.0747673	0.635522	-0.288886	0.00427761	Bacteria	Actinobacteria	Actinobacteria	Actinomycetales	Propionibacteriaceae
7	Bacteria;?;?;?;?	0.0914922	0.666586	0.27406	2.98945	Bacteria	?	?	?	?
8	Bacteria;Firmicutes;Clostridia;Clostridiales;Erysipelotrichaceae	0.107107	0.682804	0.262019	0.00124692	Bacteria	Firmicutes	Clostridia	Clostridiales	Erysipelotrichaceae
9	Bacteria;Verrucomicrobia;Verrucomicrobiae;Verrucomicrobiales;Verrucomicrobiaceae	0.12287	0.696262	0.251162	2.84863	Bacteria	Verrucomicrobia	Verrucomicrobiae	Verrucomicrobiales	Verrucomicrobiaceae
10	Bacteria;Proteobacteria;Epsilonproteobacteria;Campylobacterales;Campylobacteraceae	0.137974	0.703668	0.241708	0.000440796	Bacteria	Proteobacteria	Epsilonproteobacteria	Campylobacterales	Campylobacteraceae
11	Bacteria;Actinobacteria;Actinobacteria;Actinomycetales;Micrococcaceae	0.176236	0.76084	-0.220797	0.00376306	Bacteria	Actinobacteria	Actinobacteria	Actinomycetales	Micrococcaceae
12	Bacteria;Firmicutes;Bacilli;Lactobacillales;Enterococcaceae	0.187196	0.76084	-0.215425	0.0315281	Bacteria	Firmicutes	Bacilli	Lactobacillales	Enterococcaceae
13	Bacteria;Bacteroidetes;Bacteroidia;Bacteroidales;Prevotellaceae	0.210307	0.76084	-0.204795	4.31793	Bacteria	Bacteroidetes	Bacteroidia	Bacteroidales	Prevotellaceae
14	?;?;?;?;?	0.210316	0.76084	0.204791	0.104532	?	?	?	?	?
15	Bacteria;Bacteroidetes;Flavobacteriia;Flavobacteriales;Flavobacteriaceae	0.224607	0.76084	-0.198623	0.342272	Bacteria	Bacteroidetes	Flavobacteriia	Flavobacteriales	Flavobacteriaceae
16	Bacteria;Firmicutes;Bacilli;Lactobacillales;Leuconostocaceae	0.253508	0.76084	0.186933	0.00136527	Bacteria	Firmicutes	Bacilli	Lactobacillales	Leuconostocaceae
17	Bacteria;Firmicutes;Clostridia;Clostridiales;bp_Clostridiales	0.284118	0.76084	0.175495	0.0478256	Bacteria	Firmicutes	Clostridia	Clostridiales	bp_Clostridiales
18	Bacteria;Firmicutes;Clostridia;Clostridiales;Clostridiaceae	0.298217	0.76084	-0.170499	0.223369	Bacteria	Firmicutes	Clostridia	Clostridiales	Clostridiaceae
19	Bacteria;Synergistetes;Synergistia;Synergistales;Synergistaceae	0.308821	0.76084	0.166842	0.000391057	Bacteria	Synergistetes	Synergistia	Synergistales	Synergistaceae
20	Bacteria;Firmicutes;Clostridia;Clostridiales;Clostridiales Family XI. Incertae Sedis	0.327655	0.76084	0.16054	0.00338401	Bacteria	Firmicutes	Clostridia	Clostridiales	ClostridialesFamilyXI.IncertaeSedis
21	Archaea;Euryarchaeota;Methanobacteria;Methanobacteriales;Methanobacteriaceae	0.341091	0.76084	0.156182	0.294257	Archaea	Euryarchaeota	Methanobacteria	Methanobacteriales	Methanobacteriaceae
22	Bacteria;Firmicutes;Clostridia;?;?	0.361871	0.76084	0.149647	5.23519	Bacteria	Firmicutes	Clostridia	?	?
23	Bacteria;Firmicutes;Erysipelotrichi;Erysipelotrichales;Erysipelotrichaceae	0.362864	0.76084	0.14934	0.771106	Bacteria	Firmicutes	Erysipelotrichi	Erysipelotrichales	Erysipelotrichaceae
24	Bacteria;Proteobacteria;Betaproteobacteria;Burkholderiales;Oxalobacteraceae	0.390084	0.76084	0.141129	0.00946083	Bacteria	Proteobacteria	Betaproteobacteria	Burkholderiales	Oxalobacteraceae
25	Bacteria;Proteobacteria;Betaproteobacteria;Burkholderiales;Sutterellaceae	0.409962	0.76084	0.135343	0.711665	Bacteria	Proteobacteria	Betaproteobacteria	Burkholderiales	Sutterellaceae
26	Bacteria;Actinobacteria;Actinobacteria;Coriobacteriales;Coriobacteriaceae	0.414992	0.76084	-0.133905	0.688934	Bacteria	Actinobacteria	Actinobacteria	Coriobacteriales	Coriobacteriaceae
27	Bacteria;Firmicutes;Clostridia;Clostridiales;Peptostreptococcaceae	0.420628	0.76084	0.132306	0.0601644	Bacteria	Firmicutes	Clostridia	Clostridiales	Peptostreptococcaceae
28	Bacteria;Firmicutes;Clostridia;Clostridiales;?	0.449123	0.76084	0.124399	19.8378	Bacteria	Firmicutes	Clostridia	Clostridiales	?
29	Bacteria;Firmicutes;Bacilli;Lactobacillales;Streptococcaceae	0.454391	0.76084	-0.122968	0.458722	Bacteria	Firmicutes	Bacilli	Lactobacillales	Streptococcaceae
30	Bacteria;Fusobacteria;Fusobacteriia;Fusobacteriales;Fusobacteriaceae	0.472923	0.76084	-0.118004	0.000933048	Bacteria	Fusobacteria	Fusobacteriia	Fusobacteriales	Fusobacteriaceae
31	Bacteria;Firmicutes;Bacilli;Bacillales;?	0.517944	0.76084	0.106358	0.00457777	Bacteria	Firmicutes	Bacilli	Bacillales	?
32	Bacteria;Lentisphaerae;;;Victivallaceae	0.520981	0.76084	0.105592	0.0159544	Bacteria	Lentisphaerae	?	?	Victivallaceae
33	Bacteria;Proteobacteria;Gammaproteobacteria;Pasteurellales;Pasteurellaceae	0.526525	0.76084	0.104198	0.0160368	Bacteria	Proteobacteria	Gammaproteobacteria	Pasteurellales	Pasteurellaceae
34	Bacteria;Proteobacteria;Gammaproteobacteria;Enterobacteriales;Enterobacteriaceae	0.532584	0.76084	-0.102683	0.627903	Bacteria	Proteobacteria	Gammaproteobacteria	Enterobacteriales	Enterobacteriaceae
35	Bacteria;Bacteroidetes;Bacteroidia;Bacteroidales;Porphyromonadaceae	0.543523	0.76084	0.0999691	1.63157	Bacteria	Bacteroidetes	Bacteroidia	Bacteroidales	Porphyromonadaceae
36	Bacteria;Firmicutes;Clostridia;Clostridiales;Oscillospiraceae	0.555404	0.76084	0.0970512	0.122836	Bacteria	Firmicutes	Clostridia	Clostridiales	Oscillospiraceae
37	Bacteria;Bacteroidetes;Bacteroidia;Bacteroidales;Rikenellaceae	0.573299	0.76084	0.0927116	6.06758	Bacteria	Bacteroidetes	Bacteroidia	Bacteroidales	Rikenellaceae
38	Bacteria;Firmicutes;Negativicutes;Selenomonadales;Acidaminococcaceae	0.579984	0.76084	-0.0911065	0.904177	Bacteria	Firmicutes	Negativicutes	Selenomonadales	Acidaminococcaceae
39	Bacteria;Proteobacteria;Gammaproteobacteria;Pseudomonadales;Pseudomonadaceae	0.581819	0.76084	-0.0906674	0.00385397	Bacteria	Proteobacteria	Gammaproteobacteria	Pseudomonadales	Pseudomonadaceae
40	Bacteria;Firmicutes;Negativicutes;Selenomonadales;Veillonellaceae	0.626673	0.782961	0.0801177	1.1129	Bacteria	Firmicutes	Negativicutes	Selenomonadales	Veillonellaceae
41	Bacteria;Lentisphaerae;?;?;Victivallaceae	0.638967	0.782961	0.0772831	0.0245148	Bacteria	Lentisphaerae	?	?	Victivallaceae
42	Bacteria;Actinobacteria;Actinobacteria;Bifidobacteriales;Bifidobacteriaceae	0.644791	0.782961	0.0759479	1.83692	Bacteria	Actinobacteria	Actinobacteria	Bifidobacteriales	Bifidobacteriaceae
43	Bacteria;Proteobacteria;Deltaproteobacteria;Desulfovibrionales;Desulfovibrionaceae	0.720279	0.827746	0.0590395	0.27197	Bacteria	Proteobacteria	Deltaproteobacteria	Desulfovibrionales	Desulfovibrionaceae
44	Bacteria;Firmicutes;Clostridia;Clostridiales;Ruminococcaceae	0.722879	0.827746	-0.0584686	15.6447	Bacteria	Firmicutes	Clostridia	Clostridiales	Ruminococcaceae
45	Bacteria;Firmicutes;Bacilli;Lactobacillales;Carnobacteriaceae	0.731944	0.827746	0.056484	0.00282316	Bacteria	Firmicutes	Bacilli	Lactobacillales	Carnobacteriaceae
46	Bacteria;Firmicutes;Bacilli;Lactobacillales;Lactobacillaceae	0.747664	0.827746	0.0530607	0.0456765	Bacteria	Firmicutes	Bacilli	Lactobacillales	Lactobacillaceae
47	Bacteria;Firmicutes;Clostridia;Clostridiales;Lachnospiraceae	0.762825	0.827746	-0.0497801	6.6583	Bacteria	Firmicutes	Clostridia	Clostridiales	Lachnospiraceae
48	Bacteria;Firmicutes;Clostridia;Erysipelotrichales;Erysipelotrichaceae	0.816851	0.860376	-0.0382347	0.0049997	Bacteria	Firmicutes	Clostridia	Erysipelotrichales	Erysipelotrichaceae
49	Bacteria;Firmicutes;Bacilli;Bacillales;Staphylococcaceae	0.826636	0.860376	0.0361645	0.00200674	Bacteria	Firmicutes	Bacilli	Bacillales	Staphylococcaceae
50	Bacteria;Bacteroidetes;Bacteroidia;Bacteroidales;?	0.896529	0.91446	-0.021518	1.78268	Bacteria	Bacteroidetes	Bacteroidia	Bacteroidales	?
51	Bacteria;Bacteroidetes;Bacteroidia;Bacteroidales;Bacteroidaceae	0.919412	0.919412	-0.0167637	15.6329	Bacteria	Bacteroidetes	Bacteroidia	Bacteroidales	Bacteroidaceae

## Sheet: UPDRS phylum
Rank	Feature name	p-value	q-value	Rho	FeatureSum (%)	Superkingdom	Phylum
1	Bacteria;?	0.0914922	0.481356	0.27406	2.98945	Bacteria	?
2	Bacteria;Verrucomicrobia	0.12287	0.481356	0.251162	2.84863	Bacteria	Verrucomicrobia
3	?;?	0.210316	0.481356	0.204791	0.104532	?	?
4	Bacteria;Lentisphaerae	0.252838	0.481356	0.187194	0.0404675	Bacteria	Lentisphaerae
5	Bacteria;Synergistetes	0.308821	0.481356	0.166842	0.000391057	Bacteria	Synergistetes
6	Bacteria;Bacteroidetes	0.326587	0.481356	-0.160891	30.496	Bacteria	Bacteroidetes
7	Archaea;Euryarchaeota	0.341091	0.481356	0.156182	0.294257	Archaea	Euryarchaeota
8	Bacteria;Firmicutes	0.350077	0.481356	0.153327	59.02	Bacteria	Firmicutes
9	Bacteria;Fusobacteria	0.472923	0.578017	-0.118004	0.000933048	Bacteria	Fusobacteria
10	Bacteria;Proteobacteria	0.659149	0.725064	0.0726769	1.64186	Bacteria	Proteobacteria
11	Bacteria;Actinobacteria	0.903168	0.903168	-0.0201369	2.56345	Bacteria	Actinobacteria

## Sheet: GSRS Species
"Rank" "Feature name" "p-value" "q-value" "Rho" "FeatureSum (%)" "Superkingdom" "Phylum" "Class" "Order" "Family" "Genus" "OTU"
1 "Bacteria;Firmicutes;Clostridia;Clostridiales;Lachnospiraceae;?;[Ruminococcus] torques" 0.00922615710487017 0.605316509165454 0.409105025125614 0.152209903446444 "Bacteria" "Firmicutes" "Clostridia" "Clostridiales" "Lachnospiraceae" "?" "Ruminococcustorques"
2 "Bacteria;Firmicutes;Clostridia;Clostridiales;Ruminococcaceae;Subdoligranulum;Subdoligranulum variabile" 0.0232116018167694 0.605316509165454 0.359650427409666 2.47748208277577 "Bacteria" "Firmicutes" "Clostridia" "Clostridiales" "Ruminococcaceae" "Subdoligranulum" "Subdoligranulumvariabile"
3 "Bacteria;Firmicutes;Clostridia;Clostridiales;Lachnospiraceae;Roseburia;Roseburia hominis" 0.0262196305133586 0.605316509165454 0.352582550320402 0.180316072952535 "Bacteria" "Firmicutes" "Clostridia" "Clostridiales" "Lachnospiraceae" "Roseburia" "Roseburiahominis"
4 "Bacteria;Firmicutes;Negativicutes;Selenomonadales;Acidaminococcaceae;?;?" 0.0303189085830246 0.605316509165454 0.34397074905101 0.680507431120506 "Bacteria" "Firmicutes" "Negativicutes" "Selenomonadales" "Acidaminococcaceae" "?" "?"
5 "Bacteria;Firmicutes;Clostridia;Clostridiales;Lachnospiraceae;Roseburia;Roseburia inulinivorans" 0.0343721282940778 0.605316509165454 0.336361040956307 0.454284830560304 "Bacteria" "Firmicutes" "Clostridia" "Clostridiales" "Lachnospiraceae" "Roseburia" "Roseburiainulinivorans"
6 "Bacteria;Bacteroidetes;Bacteroidia;Bacteroidales;Bacteroidaceae;Bacteroides;Bacteroides plebeius" 0.0393728608936326 0.605316509165454 0.327935115416313 0.350695555902225 "Bacteria" "Bacteroidetes" "Bacteroidia" "Bacteroidales" "Bacteroidaceae" "Bacteroides" "Bacteroidesplebeius"
7 "Bacteria;Firmicutes;Bacilli;Lactobacillales;Streptococcaceae;Streptococcus;Streptococcus salivarius" 0.0480241137669195 0.605316509165454 0.315239676028046 0.158324728063579 "Bacteria" "Firmicutes" "Bacilli" "Lactobacillales" "Streptococcaceae" "Streptococcus" "Streptococcussalivarius"
8 "Bacteria;Bacteroidetes;Bacteroidia;Bacteroidales;Prevotellaceae;Prevotella;?" 0.0503066117768387 0.605316509165454 -0.312204352688782 0.843426914404871 "Bacteria" "Bacteroidetes" "Bacteroidia" "Bacteroidales" "Prevotellaceae" "Prevotella" "?"
9 "Bacteria;Bacteroidetes;?;?;?;?;?" 0.0519010730380366 0.605316509165454 -0.310149696071031 0.709751493484376 "Bacteria" "Bacteroidetes" "?" "?" "?" "?" "?"
10 "Bacteria;Actinobacteria;Actinobacteria;Bifidobacteriales;Bifidobacteriaceae;Bifidobacterium;Bifidobacterium angulatum" 0.0535678326695092 0.605316509165454 0.308055850980052 0.0240015502980491 "Bacteria" "Actinobacteria" "Actinobacteria" "Bifidobacteriales" "Bifidobacteriaceae" "Bifidobacterium" "Bifidobacteriumangulatum"
11 "Bacteria;Bacteroidetes;Bacteroidia;Bacteroidales;Bacteroidaceae;Bacteroides;Bacteroides eggerthii" 0.0720180231719987 0.612020074465843 -0.287809969139518 0.79574769223129 "Bacteria" "Bacteroidetes" "Bacteroidia" "Bacteroidales" "Bacteroidaceae" "Bacteroides" "Bacteroideseggerthii"
12 "Bacteria;Firmicutes;Clostridia;Clostridiales;Lachnospiraceae;Dorea;Dorea longicatena" 0.0761537014581823 0.612020074465843 0.283852741734146 0.378095670447228 "Bacteria" "Firmicutes" "Clostridia" "Clostridiales" "Lachnospiraceae" "Dorea" "Dorealongicatena"
13 "Bacteria;Firmicutes;Clostridia;Clostridiales;Lachnospiraceae;?;[Ruminococcus] gnavus" 0.0858618986733532 0.612020074465843 0.275189932547534 0.391666176350721 "Bacteria" "Firmicutes" "Clostridia" "Clostridiales" "Lachnospiraceae" "?" "Ruminococcusgnavus"
14 "Bacteria;Firmicutes;Clostridia;Clostridiales;Eubacteriaceae;Eubacterium;Eubacterium hallii" 0.0895203317625791 0.612020074465843 0.272124599409976 0.396604242699375 "Bacteria" "Firmicutes" "Clostridia" "Clostridiales" "Eubacteriaceae" "Eubacterium" "Eubacteriumhallii"
15 "Bacteria;Actinobacteria;Actinobacteria;Bifidobacteriales;Bifidobacteriaceae;Bifidobacterium;Bifidobacterium longum" 0.100799687783372 0.612020074465843 0.263250328193751 0.269922436515781 "Bacteria" "Actinobacteria" "Actinobacteria" "Bifidobacteriales" "Bifidobacteriaceae" "Bifidobacterium" "Bifidobacteriumlongum"
16 "Bacteria;Firmicutes;Clostridia;Clostridiales;?;?;unnamed butyrate-producing bacterium SS3_4" 0.107950767080281 0.612020074465843 0.258015077298686 0.108348128279606 "Bacteria" "Firmicutes" "Clostridia" "Clostridiales" "?" "?" "unnamedbutyrate-producingbacteriumSS3_4"
17 "Bacteria;Actinobacteria;Actinobacteria;Bifidobacteriales;Bifidobacteriaceae;Bifidobacterium;Bifidobacterium bifidum" 0.110302718018131 0.612020074465843 0.256351542689529 0.0709682399420905 "Bacteria" "Actinobacteria" "Actinobacteria" "Bifidobacteriales" "Bifidobacteriaceae" "Bifidobacterium" "Bifidobacteriumbifidum"
18 "Bacteria;Firmicutes;Clostridia;Clostridiales;Eubacteriaceae;Eubacterium;Eubacterium rectale" 0.121039446384271 0.612020074465843 0.249084585868251 1.83334619850401 "Bacteria" "Firmicutes" "Clostridia" "Clostridiales" "Eubacteriaceae" "Eubacterium" "Eubacteriumrectale"
19 "Bacteria;Bacteroidetes;Bacteroidia;Bacteroidales;Bacteroidaceae;Bacteroides;Bacteroides uniformis" 0.12362501422089 0.612020074465843 0.247408294549733 3.52282992010459 "Bacteria" "Bacteroidetes" "Bacteroidia" "Bacteroidales" "Bacteroidaceae" "Bacteroides" "Bacteroidesuniformis"
20 "Bacteria;Bacteroidetes;Bacteroidia;Bacteroidales;Bacteroidaceae;Bacteroides;Bacteroides clarus" 0.12826122244774 0.612020074465843 0.244467777751573 0.102889697265441 "Bacteria" "Bacteroidetes" "Bacteroidia" "Bacteroidales" "Bacteroidaceae" "Bacteroides" "Bacteroidesclarus"
21 "Bacteria;Actinobacteria;Actinobacteria;Bifidobacteriales;Bifidobacteriaceae;Bifidobacterium;Bifidobacterium dentium" 0.128814000165377 0.612020074465843 0.244122556925918 0.0182689022194848 "Bacteria" "Actinobacteria" "Actinobacteria" "Bifidobacteriales" "Bifidobacteriaceae" "Bifidobacterium" "Bifidobacteriumdentium"
22 "Bacteria;Firmicutes;Bacilli;Lactobacillales;Streptococcaceae;Streptococcus;Streptococcus parasanguinis" 0.13334079216698 0.612020074465843 0.241336620092208 0.0399190951700551 "Bacteria" "Firmicutes" "Bacilli" "Lactobacillales" "Streptococcaceae" "Streptococcus" "Streptococcusparasanguinis"
23 "Bacteria;Bacteroidetes;Bacteroidia;Bacteroidales;Porphyromonadaceae;Parabacteroides;Parabacteroides distasonis" 0.136986596819371 0.612020074465843 0.239144032412749 0.766333053898228 "Bacteria" "Bacteroidetes" "Bacteroidia" "Bacteroidales" "Porphyromonadaceae" "Parabacteroides" "Parabacteroidesdistasonis"
24 "Bacteria;Firmicutes;?;?;?;?;?" 0.138857078722779 0.612020074465843 -0.238036033702549 2.64855034717068 "Bacteria" "Firmicutes" "?" "?" "?" "?" "?"
25 "Bacteria;Firmicutes;Clostridia;Clostridiales;Clostridiaceae;Clostridium;Clostridium leptum" 0.150048552892547 0.612020074465843 0.231629164250216 0.0306842417493321 "Bacteria" "Firmicutes" "Clostridia" "Clostridiales" "Clostridiaceae" "Clostridium" "Clostridiumleptum"
26 "Bacteria;Proteobacteria;Gammaproteobacteria;Pasteurellales;Pasteurellaceae;Haemophilus;Haemophilus parainfluenzae" 0.150670881774073 0.612020074465843 0.231283442027812 0.0142679241066488 "Bacteria" "Proteobacteria" "Gammaproteobacteria" "Pasteurellales" "Pasteurellaceae" "Haemophilus" "Haemophilusparainfluenzae"
27 "Bacteria;Bacteroidetes;Bacteroidia;Bacteroidales;Bacteroidaceae;Bacteroides;Bacteroides coprocola" 0.154778312828092 0.612020074465843 0.229027697553327 0.359952001217783 "Bacteria" "Bacteroidetes" "Bacteroidia" "Bacteroidales" "Bacteroidaceae" "Bacteroides" "Bacteroidescoprocola"
28 "Bacteria;Firmicutes;Clostridia;Clostridiales;Ruminococcaceae;Ruminococcus;?" 0.158064982876511 0.612020074465843 0.227254255426131 0.399771773671599 "Bacteria" "Firmicutes" "Clostridia" "Clostridiales" "Ruminococcaceae" "Ruminococcus" "?"
29 "Bacteria;?;?;?;?;?;?" 0.161649091936629 0.612020074465843 0.225350919962531 3.67982242825688 "Bacteria" "?" "?" "?" "?" "?" "?"
30 "Bacteria;Firmicutes;Clostridia;Clostridiales;Lachnospiraceae;Blautia;[Ruminococcus] obeum" 0.163847117283374 0.612020074465843 0.224198904365137 0.3851972446583 "Bacteria" "Firmicutes" "Clostridia" "Clostridiales" "Lachnospiraceae" "Blautia" "Ruminococcusobeum"
31 "Bacteria;Firmicutes;Erysipelotrichi;Erysipelotrichales;Erysipelotrichaceae;Coprobacillus;Clostridium ramosum" 0.170305139680798 0.612020074465843 0.220878153898016 0.0412146088601261 "Bacteria" "Firmicutes" "Erysipelotrichi" "Erysipelotrichales" "Erysipelotrichaceae" "Coprobacillus" "Clostridiumramosum"
32 "Bacteria;Firmicutes;Bacilli;Lactobacillales;Streptococcaceae;Streptococcus;Streptococcus thermophilus" 0.188048903598673 0.612020074465843 0.212201114987057 0.126167919086533 "Bacteria" "Firmicutes" "Bacilli" "Lactobacillales" "Streptococcaceae" "Streptococcus" "Streptococcusthermophilus"
33 "Bacteria;Bacteroidetes;Bacteroidia;Bacteroidales;Bacteroidaceae;Bacteroides;?" 0.189841726113781 0.612020074465843 0.211357643402348 2.73871162243117 "Bacteria" "Bacteroidetes" "Bacteroidia" "Bacteroidales" "Bacteroidaceae" "Bacteroides" "?"
34 "Bacteria;Firmicutes;Clostridia;Clostridiales;Lachnospiraceae;?;butyrate-producing bacterium" 0.191652607319312 0.612020074465843 0.210511433464365 0.397675200683168 "Bacteria" "Firmicutes" "Clostridia" "Clostridiales" "Lachnospiraceae" "?" "butyrate-producingbacterium"
35 "Bacteria;Firmicutes;Clostridia;Clostridiales;Clostridiaceae;Clostridium;unnamed Clostridium sp. L2-50" 0.196263215368653 0.612020074465843 -0.208382364840863 0.113277557870327 "Bacteria" "Firmicutes" "Clostridia" "Clostridiales" "Clostridiaceae" "Clostridium" "unnamedClostridiumsp.L2-50"
36 "Bacteria;Firmicutes;Erysipelotrichi;Erysipelotrichales;Erysipelotrichaceae;Holdemania;Holdemania filiformis" 0.198087201905841 0.612020074465843 0.207549907439627 0.0128126303948024 "Bacteria" "Firmicutes" "Erysipelotrichi" "Erysipelotrichales" "Erysipelotrichaceae" "Holdemania" "Holdemaniafiliformis"
37 "Bacteria;Proteobacteria;Betaproteobacteria;Burkholderiales;Sutterellaceae;Sutterella;Sutterella wadsworthensis" 0.200435033992349 0.612020074465843 0.206486335002098 0.360897726211535 "Bacteria" "Proteobacteria" "Betaproteobacteria" "Burkholderiales" "Sutterellaceae" "Sutterella" "Sutterellawadsworthensis"
38 "Bacteria;Firmicutes;Clostridia;Clostridiales;bp_Clostridiales;bp_Clostridiales;butyrate-producing bacterium SS3_4" 0.205812060439841 0.612020074465843 0.204083316319585 0.0483874363241526 "Bacteria" "Firmicutes" "Clostridia" "Clostridiales" "bp_Clostridiales" "bp_Clostridiales" "butyrate-producingbacteriumSS3_4"
39 "Bacteria;Actinobacteria;Actinobacteria;Bifidobacteriales;Bifidobacteriaceae;Bifidobacterium;Bifidobacterium catenulatum-Bifidobacterium pseudocatenulatum complex" 0.230113339452589 0.666738650208783 0.193740598479495 0.112197963128601 "Bacteria" "Actinobacteria" "Actinobacteria" "Bifidobacteriales" "Bifidobacteriaceae" "Bifidobacterium" "Bifidobacteriumcatenulatum-Bifidobacteriumpseudocatenul…
40 "Bacteria;Firmicutes;Clostridia;Clostridiales;Peptostreptococcaceae;?;[Clostridium] bartlettii" 0.251997206874866 0.699225593196867 0.185054172749585 0.0258217470325989 "Bacteria" "Firmicutes" "Clostridia" "Clostridiales" "Peptostreptococcaceae" "?" "Clostridiumbartlettii"
41 "Bacteria;Bacteroidetes;Bacteroidia;Bacteroidales;Bacteroidaceae;Bacteroides;Bacteroides ovatus" 0.253701321425412 0.699225593196867 0.1843996447224 0.849876413391941 "Bacteria" "Bacteroidetes" "Bacteroidia" "Bacteroidales" "Bacteroidaceae" "Bacteroides" "Bacteroidesovatus"
42 "Bacteria;Firmicutes;Clostridia;Clostridiales;Ruminococcaceae;Faecalibacterium;Faecalibacterium prausnitzii" 0.263912008241972 0.708817558833269 0.180538617091655 7.10206866546436 "Bacteria" "Firmicutes" "Clostridia" "Clostridiales" "Ruminococcaceae" "Faecalibacterium" "Faecalibacteriumprausnitzii"
43 "Bacteria;Proteobacteria;Gammaproteobacteria;Enterobacteriales;Enterobacteriaceae;Escherichia;Escherichia coli" 0.269727035662218 0.708817558833269 0.178384317822653 0.468077732980594 "Bacteria" "Proteobacteria" "Gammaproteobacteria" "Enterobacteriales" "Enterobacteriaceae" "Escherichia" "Escherichiacoli"
44 "Bacteria;Firmicutes;Clostridia;Clostridiales;Lachnospiraceae;Roseburia;Roseburia intestinalis" 0.29058326959382 0.746270669638673 0.170901606303335 0.38756155714268 "Bacteria" "Firmicutes" "Clostridia" "Clostridiales" "Lachnospiraceae" "Roseburia" "Roseburiaintestinalis"
45 "Bacteria;Firmicutes;Clostridia;Clostridiales;Eubacteriaceae;Eubacterium;Eubacterium ventriosum" 0.309702174330697 0.767726498357599 0.164344570141949 0.111291103545551 "Bacteria" "Firmicutes" "Clostridia" "Clostridiales" "Eubacteriaceae" "Eubacterium" "Eubacteriumventriosum"
46 "Bacteria;Firmicutes;Clostridia;Clostridiales;Lachnospiraceae;Blautia;[Ruminococcus] torques" 0.312525831189819 0.767726498357599 -0.163398474274149 0.231551480205361 "Bacteria" "Firmicutes" "Clostridia" "Clostridiales" "Lachnospiraceae" "Blautia" "Ruminococcustorques"
47 "Bacteria;Actinobacteria;Actinobacteria;Bifidobacteriales;Bifidobacteriaceae;Bifidobacterium;Bifidobacterium adolescentis" 0.321248399345751 0.772363172895104 0.160509877089086 1.28922613029521 "Bacteria" "Actinobacteria" "Actinobacteria" "Bifidobacteriales" "Bifidobacteriaceae" "Bifidobacterium" "Bifidobacteriumadolescentis"
48 "Bacteria;Proteobacteria;Gammaproteobacteria;Enterobacteriales;Enterobacteriaceae;Klebsiella;Klebsiella variicola_pneumoniae" 0.329202564763694 0.773153511499006 -0.157918774341691 0.104886947537633 "Bacteria" "Proteobacteria" "Gammaproteobacteria" "Enterobacteriales" "Enterobacteriaceae" "Klebsiella" "Klebsiellavariicola_pneumoniae"
49 "Bacteria;Firmicutes;Bacilli;Lactobacillales;Lactobacillaceae;Lactobacillus;Lactobacillus gasseri" 0.335261257198684 0.773153511499006 0.155971439269769 0.00619255543853948 "Bacteria" "Firmicutes" "Bacilli" "Lactobacillales" "Lactobacillaceae" "Lactobacillus" "Lactobacillusgasseri"
50 "Bacteria;Firmicutes;Erysipelotrichi;Erysipelotrichales;Erysipelotrichaceae;Coprobacillus;?" 0.348052518234361 0.780607695784128 0.151931079894396 0.307244026737243 "Bacteria" "Firmicutes" "Erysipelotrichi" "Erysipelotrichales" "Erysipelotrichaceae" "Coprobacillus" "?"
51 "Bacteria;Proteobacteria;Deltaproteobacteria;Desulfovibrionales;Desulfovibrionaceae;Bilophila;Bilophila wadsworthia" 0.354415210496485 0.780607695784128 0.149955448427718 0.132176943418979 "Bacteria" "Proteobacteria" "Deltaproteobacteria" "Desulfovibrionales" "Desulfovibrionaceae" "Bilophila" "Bilophilawadsworthia"
52 "Bacteria;Firmicutes;Clostridia;Clostridiales;Clostridiaceae;Clostridium;Clostridium bolteae" 0.39279347066796 0.780607695784128 0.13847190567817 0.0422639749490836 "Bacteria" "Firmicutes" "Clostridia" "Clostridiales" "Clostridiaceae" "Clostridium" "Clostridiumbolteae"
53 "Bacteria;Proteobacteria;Betaproteobacteria;Burkholderiales;Sutterellaceae;?;?" 0.393025059669827 0.780607695784128 -0.138404689343299 0.02018626248079 "Bacteria" "Proteobacteria" "Betaproteobacteria" "Burkholderiales" "Sutterellaceae" "?" "?"
54 "Bacteria;Bacteroidetes;Bacteroidia;Bacteroidales;Bacteroidaceae;Bacteroides;Bacteroides thetaiotaomicron" 0.396139303723028 0.780607695784128 -0.137503062391658 0.484345066548919 "Bacteria" "Bacteroidetes" "Bacteroidia" "Bacteroidales" "Bacteroidaceae" "Bacteroides" "Bacteroidesthetaiotaomicron"
55 "Bacteria;Firmicutes;Negativicutes;Selenomonadales;Acidaminococcaceae;Phascolarctobacterium;Phascolarctobacterium succinatutens" 0.407855130404084 0.780607695784128 -0.134147710859439 0.119733534425847 "Bacteria" "Firmicutes" "Negativicutes" "Selenomonadales" "Acidaminococcaceae" "Phascolarctobacterium" "Phascolarctobacteriumsuccinatutens"
56 "Bacteria;Firmicutes;Clostridia;Clostridiales;Ruminococcaceae;Ruminococcus;unnamed Ruminococcus sp. SR1_5" 0.413311394490091 0.780607695784128 0.132604129348994 0.226000204043406 "Bacteria" "Firmicutes" "Clostridia" "Clostridiales" "Ruminococcaceae" "Ruminococcus" "unnamedRuminococcussp.SR1_5"
57 "Bacteria;Firmicutes;Clostridia;Clostridiales;Ruminococcaceae;?;?" 0.429716530972423 0.780607695784128 0.128032127821584 0.318679094241604 "Bacteria" "Firmicutes" "Clostridia" "Clostridiales" "Ruminococcaceae" "?" "?"
58 "Bacteria;Firmicutes;Clostridia;Clostridiales;Lachnospiraceae;Coprococcus;Coprococcus catus" 0.434472858563856 0.780607695784128 0.126725118945936 0.094106114446759 "Bacteria" "Firmicutes" "Clostridia" "Clostridiales" "Lachnospiraceae" "Coprococcus" "Coprococcuscatus"
59 "Archaea;Euryarchaeota;Methanobacteria;Methanobacteriales;Methanobacteriaceae;Methanobrevibacter;Methanobrevibacter smithii" 0.434496882932401 0.780607695784128 0.12671853764778 0.290441214177022 "Archaea" "Euryarchaeota" "Methanobacteria" "Methanobacteriales" "Methanobacteriaceae" "Methanobrevibacter" "Methanobrevibactersmithii"
60 "Bacteria;Firmicutes;Clostridia;Clostridiales;Ruminococcaceae;Ruminococcus;unnamed Ruminococcus sp. 5_1_39BFAA" 0.434562944943751 0.780607695784128 0.126700441499517 0.548572316923673 "Bacteria" "Firmicutes" "Clostridia" "Clostridiales" "Ruminococcaceae" "Ruminococcus" "unnamedRuminococcussp.5_1_39BFAA"
61 "Bacteria;Bacteroidetes;Bacteroidia;Bacteroidales;Rikenellaceae;Alistipes;unnamed Alistipes sp. HGB5" 0.440948701893024 0.780607695784128 0.124958416081958 0.388649788642339 "Bacteria" "Bacteroidetes" "Bacteroidia" "Bacteroidales" "Rikenellaceae" "Alistipes" "unnamedAlistipessp.HGB5"
62 "Bacteria;Firmicutes;Bacilli;Lactobacillales;Streptococcaceae;Streptococcus;Streptococcus vestibularis" 0.443574665341791 0.780607695784128 0.124246135576984 0.0208145866204744 "Bacteria" "Firmicutes" "Bacilli" "Lactobacillales" "Streptococcaceae" "Streptococcus" "Streptococcusvestibularis"
63 "Bacteria;Firmicutes;Clostridia;Clostridiales;Ruminococcaceae;Ruminococcus;Ruminococcus bromii" 0.446765758533397 0.780607695784128 0.123383704310861 2.03308202167071 "Bacteria" "Firmicutes" "Clostridia" "Clostridiales" "Ruminococcaceae" "Ruminococcus" "Ruminococcusbromii"
64 "Bacteria;Firmicutes;Clostridia;Clostridiales;Lachnospiraceae;Coprococcus;Coprococcus eutactus" 0.447888219904632 0.780607695784128 0.123081155263786 0.928423408420947 "Bacteria" "Firmicutes" "Clostridia" "Clostridiales" "Lachnospiraceae" "Coprococcus" "Coprococcuseutactus"
65 "Bacteria;Firmicutes;Erysipelotrichi;Erysipelotrichales;Erysipelotrichaceae;Coprobacillus;unnamed Coprobacillus sp. 29_1" 0.452322782325646 0.780607695784128 0.121889924692329 0.0195903261833573 "Bacteria" "Firmicutes" "Erysipelotrichi" "Erysipelotrichales" "Erysipelotrichaceae" "Coprobacillus" "unnamedCoprobacillussp.29_1"
66 "Bacteria;Firmicutes;Clostridia;Clostridiales;Oscillospiraceae;?;?" 0.463527497582615 0.780607695784128 -0.11890822877028 0.122253308553035 "Bacteria" "Firmicutes" "Clostridia" "Clostridiales" "Oscillospiraceae" "?" "?"
67 "Bacteria;Firmicutes;Clostridia;Clostridiales;Ruminococcaceae;Oscillibacter;?" 0.464276463411829 0.780607695784128 0.118710323567115 2.06197845452774 "Bacteria" "Firmicutes" "Clostridia" "Clostridiales" "Ruminococcaceae" "Oscillibacter" "?"
68 "Bacteria;Firmicutes;Clostridia;?;?;?;?" 0.472963071390486 0.780607695784128 -0.116427432729286 5.36471139463668 "Bacteria" "Firmicutes" "Clostridia" "?" "?" "?" "?"
69 "Bacteria;Firmicutes;Clostridia;Clostridiales;Lachnospiraceae;Coprococcus;Coprococcus comes" 0.482838319186822 0.780607695784128 0.113859180536728 0.32493210698568 "Bacteria" "Firmicutes" "Clostridia" "Clostridiales" "Lachnospiraceae" "Coprococcus" "Coprococcuscomes"
70 "Bacteria;Bacteroidetes;Bacteroidia;Bacteroidales;Bacteroidaceae;Bacteroides;Bacteroides fragilis" 0.483562289423796 0.780607695784128 0.113671996378943 0.113320741659996 "Bacteria" "Bacteroidetes" "Bacteroidia" "Bacteroidales" "Bacteroidaceae" "Bacteroides" "Bacteroidesfragilis"
71 "Bacteria;Firmicutes;Clostridia;Clostridiales;?;Pseudoflavonifractor;Pseudoflavonifractor capillosus" 0.525316754527411 0.836067510726725 -0.103111384319185 0.0267869047317018 "Bacteria" "Firmicutes" "Clostridia" "Clostridiales" "?" "Pseudoflavonifractor" "Pseudoflavonifractorcapillosus"
72 "Bacteria;Lentisphaerae;?;?;Victivallaceae;Victivallis;Victivallis vadensis" 0.56057923767201 0.863268608825908 -0.0945145622715864 0.024655784711535 "Bacteria" "Lentisphaerae" "?" "?" "Victivallaceae" "Victivallis" "Victivallisvadensis"
73 "Bacteria;Verrucomicrobia;Verrucomicrobiae;Verrucomicrobiales;Verrucomicrobiaceae;Akkermansia;Akkermansia muciniphila" 0.565178116137836 0.863268608825908 0.0934126650076847 2.88297354938903 "Bacteria" "Verrucomicrobia" "Verrucomicrobiae" "Verrucomicrobiales" "Verrucomicrobiaceae" "Akkermansia" "Akkermansiamuciniphila"
74 "Bacteria;Firmicutes;Erysipelotrichi;Erysipelotrichales;Erysipelotrichaceae;Eubacterium;Eubacterium biforme" 0.565326345602807 0.863268608825908 0.0933772189245236 0.290372120113552 "Bacteria" "Firmicutes" "Erysipelotrichi" "Erysipelotrichales" "Erysipelotrichaceae" "Eubacterium" "Eubacteriumbiforme"
75 "Bacteria;Bacteroidetes;Bacteroidia;Bacteroidales;Rikenellaceae;Alistipes;?" 0.577772238661075 0.87051017291602 -0.0904162302340166 1.3039841904146 "Bacteria" "Bacteroidetes" "Bacteroidia" "Bacteroidales" "Rikenellaceae" "Alistipes" "?"
76 "Bacteria;Firmicutes;Negativicutes;Selenomonadales;Veillonellaceae;Dialister;Dialister invisus" 0.587609707043037 0.87201424569288 -0.088096399568671 0.955713404302293 "Bacteria" "Firmicutes" "Negativicutes" "Selenomonadales" "Veillonellaceae" "Dialister" "Dialisterinvisus"
77 "Bacteria;Firmicutes;Clostridia;Clostridiales;Ruminococcaceae;?;unnamed Ruminococcaceae bacterium D16" 0.594505268463791 0.87201424569288 -0.0864807172804223 0.0820448819921978 "Bacteria" "Firmicutes" "Clostridia" "Clostridiales" "Ruminococcaceae" "?" "unnamedRuminococcaceaebacteriumD16"
78 "Bacteria;Firmicutes;Clostridia;Clostridiales;?;?;?" 0.601921337734908 0.87201424569288 -0.0847523223544068 19.6905147345789 "Bacteria" "Firmicutes" "Clostridia" "Clostridiales" "?" "?" "?"
79 "Bacteria;Firmicutes;Clostridia;Clostridiales;Lachnospiraceae;?;?" 0.625027086096906 0.892770546290887 0.0794255770661388 1.7219967968424 "Bacteria" "Firmicutes" "Clostridia" "Clostridiales" "Lachnospiraceae" "?" "?"
80 "Bacteria;Bacteroidetes;Bacteroidia;Bacteroidales;Rikenellaceae;Alistipes;Alistipes putredinis" 0.632049944276734 0.892770546290887 0.0778231317220962 2.11396957809977 "Bacteria" "Bacteroidetes" "Bacteroidia" "Bacteroidales" "Rikenellaceae" "Alistipes" "Alistipesputredinis"
81 "Bacteria;Bacteroidetes;Flavobacteriia;Flavobacteriales;Flavobacteriaceae;Capnocytophaga;Capnocytophaga sp. oral taxon 329" 0.654491479806646 0.900706071662969 -0.0727506313778609 0.177738000709294 "Bacteria" "Bacteroidetes" "Flavobacteriia" "Flavobacteriales" "Flavobacteriaceae" "Capnocytophaga" "Capnocytophagasp.oraltaxon329"
82 "Bacteria;Firmicutes;Bacilli;Lactobacillales;Streptococcaceae;Lactococcus;Lactococcus lactis" 0.662073892370838 0.900706071662969 0.0710524758271818 0.0438488200299372 "Bacteria" "Firmicutes" "Bacilli" "Lactobacillales" "Streptococcaceae" "Lactococcus" "Lactococcuslactis"
83 "Bacteria;Firmicutes;Clostridia;Clostridiales;Lachnospiraceae;Dorea;Dorea formicigenerans" 0.674822282680624 0.900706071662969 0.0682141631353826 0.124451363447189 "Bacteria" "Firmicutes" "Clostridia" "Clostridiales" "Lachnospiraceae" "Dorea" "Doreaformicigenerans"
84 "Bacteria;Firmicutes;Clostridia;Clostridiales;Lachnospiraceae;?;unnamed Lachnospiraceae bacterium 3_1_57FAA_CT1" 0.680120511049884 0.900706071662969 -0.067040536635101 0.0148552236461477 "Bacteria" "Firmicutes" "Clostridia" "Clostridiales" "Lachnospiraceae" "?" "unnamedLachnospiraceaebacterium3_1_57FAA_CT1"
85 "Bacteria;Firmicutes;Clostridia;Clostridiales;Lachnospiraceae;Butyrivibrio;Butyrivibrio crossotus" 0.683233792825265 0.900706071662969 -0.0663524907390731 0.0927371883142506 "Bacteria" "Firmicutes" "Clostridia" "Clostridiales" "Lachnospiraceae" "Butyrivibrio" "Butyrivibriocrossotus"
86 "Bacteria;Bacteroidetes;Flavobacteriia;Flavobacteriales;Flavobacteriaceae;Capnocytophaga;unnamed Capnocytophaga sp. oral taxon 329" 0.685493116486862 0.900706071662969 -0.0658538963975636 0.15918840385696 "Bacteria" "Bacteroidetes" "Flavobacteriia" "Flavobacteriales" "Flavobacteriaceae" "Capnocytophaga" "unnamedCapnocytophagasp.oraltaxon329"
87 "Bacteria;Bacteroidetes;Bacteroidia;Bacteroidales;Bacteroidaceae;Bacteroides;Bacteroides intestinalis" 0.714162838623084 0.927590813384006 0.0595772641256133 0.0806219761226031 "Bacteria" "Bacteroidetes" "Bacteroidia" "Bacteroidales" "Bacteroidaceae" "Bacteroides" "Bacteroidesintestinalis"
88 "Bacteria;Firmicutes;Clostridia;Clostridiales;Clostridiaceae;Clostridium;Clostridium saccharolyticum" 0.725221106896805 0.931249830447034 -0.0571796744910035 0.00847913710151483 "Bacteria" "Firmicutes" "Clostridia" "Clostridiales" "Clostridiaceae" "Clostridium" "Clostridiumsaccharolyticum"
89 "Bacteria;Bacteroidetes;Bacteroidia;Bacteroidales;Porphyromonadaceae;Parabacteroides;Parabacteroides merdae" 0.741272702268331 0.941166464677769 0.0537206981524502 0.49987827569287 "Bacteria" "Bacteroidetes" "Bacteroidia" "Bacteroidales" "Porphyromonadaceae" "Parabacteroides" "Parabacteroidesmerdae"
90 "Bacteria;Firmicutes;Bacilli;Lactobacillales;Streptococcaceae;Streptococcus;Streptococcus anginosus" 0.756647802047776 0.950013351459986 0.0504295349975236 0.00879653795558223 "Bacteria" "Firmicutes" "Bacilli" "Lactobacillales" "Streptococcaceae" "Streptococcus" "Streptococcusanginosus"
91 "Bacteria;Actinobacteria;Actinobacteria;Coriobacteriales;Coriobacteriaceae;?;?" 0.805717875925841 0.953317407742099 -0.0400518330101593 0.0121022570547468 "Bacteria" "Actinobacteria" "Actinobacteria" "Coriobacteriales" "Coriobacteriaceae" "?" "?"
92 "Bacteria;Proteobacteria;Deltaproteobacteria;Desulfovibrionales;Desulfovibrionaceae;Desulfovibrio;Desulfovibrio piger" 0.808843608024988 0.953317407742099 0.0393965444861894 0.103725303595536 "Bacteria" "Proteobacteria" "Deltaproteobacteria" "Desulfovibrionales" "Desulfovibrionaceae" "Desulfovibrio" "Desulfovibriopiger"
93 "Bacteria;Bacteroidetes;Bacteroidia;Bacteroidales;Prevotellaceae;Prevotella;Prevotella copri" 0.811019207522666 0.953317407742099 -0.0389408116869438 3.37998010306891 "Bacteria" "Bacteroidetes" "Bacteroidia" "Bacteroidales" "Prevotellaceae" "Prevotella" "Prevotellacopri"
94 "Bacteria;Actinobacteria;Actinobacteria;Coriobacteriales;Coriobacteriaceae;Eggerthella;Eggerthella lenta" 0.816261851193272 0.953317407742099 0.0378438224436079 0.0471631758870355 "Bacteria" "Actinobacteria" "Actinobacteria" "Coriobacteriales" "Coriobacteriaceae" "Eggerthella" "Eggerthellalenta"
95 "Bacteria;Bacteroidetes;Bacteroidia;Bacteroidales;Bacteroidaceae;Bacteroides;Bacteroides finegoldii" 0.816661916089687 0.953317407742099 0.037760180666275 0.159171130341093 "Bacteria" "Bacteroidetes" "Bacteroidia" "Bacteroidales" "Bacteroidaceae" "Bacteroides" "Bacteroidesfinegoldii"
96 "Bacteria;Actinobacteria;Actinobacteria;Actinomycetales;Actinomycetaceae;Actinomyces;Actinomyces odontolyticus" 0.831211323736807 0.953317407742099 0.0347247258216108 0.0205187776612415 "Bacteria" "Actinobacteria" "Actinobacteria" "Actinomycetales" "Actinomycetaceae" "Actinomyces" "Actinomycesodontolyticus"
97 "Bacteria;Firmicutes;Clostridia;Clostridiales;Eubacteriaceae;Eubacterium;Eubacterium eligens" 0.852741590989683 0.953317407742099 0.030253980302722 0.695418793693223 "Bacteria" "Firmicutes" "Clostridia" "Clostridiales" "Eubacteriaceae" "Eubacterium" "Eubacteriumeligens"
98 "Bacteria;Bacteroidetes;Bacteroidia;Bacteroidales;?;?;?" 0.858737075682592 0.953317407742099 0.0290130986021831 1.63527726961853 "Bacteria" "Bacteroidetes" "Bacteroidia" "Bacteroidales" "?" "?" "?"
99 "Bacteria;Bacteroidetes;Bacteroidia;Bacteroidales;Bacteroidaceae;Bacteroides;Bacteroides dorei_vulgatus" 0.858743655320271 0.953317407742099 -0.0290117377307453 4.81337099679522 "Bacteria" "Bacteroidetes" "Bacteroidia" "Bacteroidales" "Bacteroidaceae" "Bacteroides" "Bacteroidesdorei_vulgatus"
100 "Bacteria;Firmicutes;Clostridia;Clostridiales;Eubacteriaceae;Eubacterium;?" 0.86552176453087 0.953317407742099 0.0276108444724052 0.279198314536689 "Bacteria" "Firmicutes" "Clostridia" "Clostridiales" "Eubacteriaceae" "Eubacterium" "?"
101 "Bacteria;Firmicutes;Clostridia;Clostridiales;Eubacteriaceae;Eubacterium;Eubacterium siraeum" 0.869794201582916 0.953317407742099 0.0267288468929162 1.57474655163945 "Bacteria" "Firmicutes" "Clostridia" "Clostridiales" "Eubacteriaceae" "Eubacterium" "Eubacteriumsiraeum"
102 "Bacteria;Bacteroidetes;Bacteroidia;Bacteroidales;Bacteroidaceae;Bacteroides;Bacteroides stercoris" 0.872208097749367 0.953317407742099 0.0262308628772713 0.952854637426203 "Bacteria" "Bacteroidetes" "Bacteroidia" "Bacteroidales" "Bacteroidaceae" "Bacteroides" "Bacteroidesstercoris"
103 "Bacteria;Firmicutes;Clostridia;Clostridiales;Ruminococcaceae;Ruminococcus;Ruminococcus lactaris" 0.873966502313949 0.953317407742099 -0.0258682562782429 0.177858915320367 "Bacteria" "Firmicutes" "Clostridia" "Clostridiales" "Ruminococcaceae" "Ruminococcus" "Ruminococcuslactaris"
104 "Bacteria;Proteobacteria;Betaproteobacteria;Burkholderiales;Sutterellaceae;Sutterella;?" 0.878049338636394 0.953317407742099 0.0250267979859915 0.288903871264805 "Bacteria" "Proteobacteria" "Betaproteobacteria" "Burkholderiales" "Sutterellaceae" "Sutterella" "?"
105 "Bacteria;Firmicutes;Clostridia;Clostridiales;Peptostreptococcaceae;?;?" 0.892884893352902 0.953317407742099 0.0219745341839782 0.0339208667850262 "Bacteria" "Firmicutes" "Clostridia" "Clostridiales" "Peptostreptococcaceae" "?" "?"
106 "Bacteria;Actinobacteria;Actinobacteria;Coriobacteriales;Coriobacteriaceae;Collinsella;Collinsella aerofaciens" 0.894262347085509 0.953317407742099 -0.0216915330472346 0.618650970798582 "Bacteria" "Actinobacteria" "Actinobacteria" "Coriobacteriales" "Coriobacteriaceae" "Collinsella" "Collinsellaaerofaciens"
107 "Bacteria;Proteobacteria;Betaproteobacteria;Burkholderiales;Sutterellaceae;Parasutterella;Parasutterella excrementihominis" 0.913632607189017 0.961611794013825 -0.0177182054906851 0.0722594352531947 "Bacteria" "Proteobacteria" "Betaproteobacteria" "Burkholderiales" "Sutterellaceae" "Parasutterella" "Parasutterellaexcrementihominis"
108 "Bacteria;Bacteroidetes;Bacteroidia;Bacteroidales;Bacteroidaceae;Bacteroides;Bacteroides xylanisolvens" 0.919062599588435 0.961611794013825 -0.0166063097034589 0.474928841211586 "Bacteria" "Bacteroidetes" "Bacteroidia" "Bacteroidales" "Bacteroidaceae" "Bacteroides" "Bacteroidesxylanisolvens"
109 "Bacteria;Bacteroidetes;Bacteroidia;Bacteroidales;Rikenellaceae;Alistipes;Alistipes sp. HGB5" 0.930014703752522 0.964143683706743 0.014365883728651 1.99172706549416 "Bacteria" "Bacteroidetes" "Bacteroidia" "Bacteroidales" "Rikenellaceae" "Alistipes" "Alistipessp.HGB5"
110 "Bacteria;Bacteroidetes;Bacteroidia;Bacteroidales;Porphyromonadaceae;Odoribacter;Odoribacter splanchnicus" 0.957514270304348 0.979238008822485 0.00875108154501171 0.415553289606148 "Bacteria" "Bacteroidetes" "Bacteroidia" "Bacteroidales" "Porphyromonadaceae" "Odoribacter" "Odoribactersplanchnicus"
111 "Bacteria;Firmicutes;Clostridia;Clostridiales;Lachnospiraceae;Roseburia;?" 0.965773469371093 0.979238008822485 -0.00706698896369072 0.0394527102416295 "Bacteria" "Firmicutes" "Clostridia" "Clostridiales" "Lachnospiraceae" "Roseburia" "?"
112 "Bacteria;Bacteroidetes;Bacteroidia;Bacteroidales;Rikenellaceae;Alistipes;Alistipes shahii" 0.97057218573556 0.979238008822485 0.0060888513816799 0.51385255002977 "Bacteria" "Bacteroidetes" "Bacteroidia" "Bacteroidales" "Rikenellaceae" "Alistipes" "Alistipesshahii"
113 "Bacteria;Bacteroidetes;Bacteroidia;Bacteroidales;Bacteroidaceae;Bacteroides;Bacteroides caccae" 0.986840705903339 0.986840705903339 -0.00277415164966037 0.662169434837551 "Bacteria" "Bacteroidetes" "Bacteroidia" "Bacteroidales" "Bacteroidaceae" "Bacteroides" "Bacteroidescaccae"

## Sheet: GSRS Genus
Rank	Feature name	p-value	q-value	Rho	FeatureSum (%)	Superkingdom	Phylum	Class	Order	Family	Genus
1	Bacteria;Firmicutes;Clostridia;Clostridiales;Clostridiales Family XI. Incertae Sedis;Anaerococcus	0.00400767	0.416798	0.448675	0.000760889	Bacteria	Firmicutes	Clostridia	Clostridiales	ClostridialesFamilyXI.IncertaeSedis	Anaerococcus
2	Bacteria;Firmicutes;Clostridia;Clostridiales;Ruminococcaceae;Subdoligranulum	0.0232116	0.538727	0.35965	2.45388	Bacteria	Firmicutes	Clostridia	Clostridiales	Ruminococcaceae	Subdoligranulum
3	Bacteria;Firmicutes;Clostridia;Clostridiales;Clostridiales Family XI. Incertae Sedis;Finegoldia	0.0260112	0.538727	0.35305	0.000321078	Bacteria	Firmicutes	Clostridia	Clostridiales	ClostridialesFamilyXI.IncertaeSedis	Finegoldia
4	Bacteria;Firmicutes;Negativicutes;Selenomonadales;Acidaminococcaceae;?	0.0303189	0.538727	0.343971	0.674024	Bacteria	Firmicutes	Negativicutes	Selenomonadales	Acidaminococcaceae	?
5	Bacteria;Bacteroidetes;Bacteroidia;Bacteroidales;Porphyromonadaceae;Porphyromonas	0.0495423	0.538727	0.313208	0.000648846	Bacteria	Bacteroidetes	Bacteroidia	Bacteroidales	Porphyromonadaceae	Porphyromonas
6	Bacteria;Proteobacteria;Gammaproteobacteria;Enterobacteriales;Enterobacteriaceae;?	0.049815	0.538727	0.312849	0.0493641	Bacteria	Proteobacteria	Gammaproteobacteria	Enterobacteriales	Enterobacteriaceae	?
7	Bacteria;Bacteroidetes;?;?;?;?	0.0519011	0.538727	-0.31015	0.702987	Bacteria	Bacteroidetes	?	?	?	?
8	Bacteria;Firmicutes;Bacilli;Lactobacillales;Lactobacillaceae;Lactobacillus	0.0526581	0.538727	0.309192	0.044262	Bacteria	Firmicutes	Bacilli	Lactobacillales	Lactobacillaceae	Lactobacillus
9	Bacteria;Firmicutes;Bacilli;Bacillales;Staphylococcaceae;Staphylococcus	0.0541174	0.538727	0.307377	0.00195657	Bacteria	Firmicutes	Bacilli	Bacillales	Staphylococcaceae	Staphylococcus
10	Bacteria;Firmicutes;Negativicutes;Selenomonadales;Veillonellaceae;Mitsuokella	0.0544971	0.538727	-0.306911	0.024728	Bacteria	Firmicutes	Negativicutes	Selenomonadales	Veillonellaceae	Mitsuokella
11	Archaea;Euryarchaeota;Methanobacteria;Methanobacteriales;Methanobacteriaceae;Methanosphaera	0.0584754	0.538727	-0.302182	0.000954873	Archaea	Euryarchaeota	Methanobacteria	Methanobacteriales	Methanobacteriaceae	Methanosphaera
12	Bacteria;Synergistetes;Synergistia;Synergistales;Synergistaceae;Pyramidobacter	0.0621608	0.538727	0.298027	0.00038128	Bacteria	Synergistetes	Synergistia	Synergistales	Synergistaceae	Pyramidobacter
13	Bacteria;Proteobacteria;Betaproteobacteria;Burkholderiales;Oxalobacteraceae;Oxalobacter	0.0772979	0.597322	0.282788	0.0111976	Bacteria	Proteobacteria	Betaproteobacteria	Burkholderiales	Oxalobacteraceae	Oxalobacter
14	Bacteria;Firmicutes;Erysipelotrichi;Erysipelotrichales;Erysipelotrichaceae;Solobacterium	0.0804088	0.597322	-0.279955	0.00360711	Bacteria	Firmicutes	Erysipelotrichi	Erysipelotrichales	Erysipelotrichaceae	Solobacterium
15	Bacteria;Firmicutes;Bacilli;Lactobacillales;Carnobacteriaceae;Granulicatella	0.0915862	0.634997	0.270437	0.00301178	Bacteria	Firmicutes	Bacilli	Lactobacillales	Carnobacteriaceae	Granulicatella
16	Bacteria;Firmicutes;Bacilli;Lactobacillales;Lactobacillaceae;Pediococcus	0.0983595	0.639337	0.265102	0.000598677	Bacteria	Firmicutes	Bacilli	Lactobacillales	Lactobacillaceae	Pediococcus
17	Bacteria;Firmicutes;Bacilli;Lactobacillales;Streptococcaceae;Streptococcus	0.122446	0.684186	0.248169	0.444168	Bacteria	Firmicutes	Bacilli	Lactobacillales	Streptococcaceae	Streptococcus
18	Bacteria;Firmicutes;Clostridia;Clostridiales;Lachnospiraceae;?	0.134309	0.684186	0.24075	2.68902	Bacteria	Firmicutes	Clostridia	Clostridiales	Lachnospiraceae	?
19	Bacteria;Firmicutes;Negativicutes;Selenomonadales;Veillonellaceae;Veillonella	0.13651	0.684186	0.239428	0.0352952	Bacteria	Firmicutes	Negativicutes	Selenomonadales	Veillonellaceae	Veillonella
20	Bacteria;Firmicutes;?;?;?;?	0.138857	0.684186	-0.238036	2.62331	Bacteria	Firmicutes	?	?	?	?
21	Bacteria;Proteobacteria;Gammaproteobacteria;Pasteurellales;Pasteurellaceae;Haemophilus	0.150671	0.684186	0.231283	0.0161459	Bacteria	Proteobacteria	Gammaproteobacteria	Pasteurellales	Pasteurellaceae	Haemophilus
22	Bacteria;?;?;?;?;?	0.161649	0.684186	0.225351	3.64476	Bacteria	?	?	?	?	?
23	Bacteria;Bacteroidetes;Bacteroidia;Bacteroidales;Porphyromonadaceae;Parabacteroides	0.167875	0.684186	0.222117	1.25415	Bacteria	Bacteroidetes	Bacteroidia	Bacteroidales	Porphyromonadaceae	Parabacteroides
24	Bacteria;Firmicutes;Clostridia;Erysipelotrichales;Erysipelotrichaceae;Clostridium	0.184696	0.684186	-0.213794	0.0048747	Bacteria	Firmicutes	Clostridia	Erysipelotrichales	Erysipelotrichaceae	Clostridium
25	Bacteria;Proteobacteria;Gammaproteobacteria;Enterobacteriales;Enterobacteriaceae;Enterobacter	0.187495	0.684186	0.212463	0.0025519	Bacteria	Proteobacteria	Gammaproteobacteria	Enterobacteriales	Enterobacteriaceae	Enterobacter
26	Bacteria;Firmicutes;Clostridia;Clostridiales;Erysipelotrichaceae;?	0.190633	0.684186	-0.210987	0.00121575	Bacteria	Firmicutes	Clostridia	Clostridiales	Erysipelotrichaceae	?
27	Bacteria;Firmicutes;Clostridia;Clostridiales;Oscillospiraceae;Oscillibacter	0.19435	0.684186	-0.209261	0.000494996	Bacteria	Firmicutes	Clostridia	Clostridiales	Oscillospiraceae	Oscillibacter
28	Bacteria;Firmicutes;Erysipelotrichi;Erysipelotrichales;Erysipelotrichaceae;Holdemania	0.198087	0.684186	0.20755	0.012691	Bacteria	Firmicutes	Erysipelotrichi	Erysipelotrichales	Erysipelotrichaceae	Holdemania
29	Bacteria;Firmicutes;Clostridia;Clostridiales;bp_Clostridiales;bp_Clostridiales	0.205812	0.684186	0.204083	0.0479259	Bacteria	Firmicutes	Clostridia	Clostridiales	bp_Clostridiales	bp_Clostridiales
30	Bacteria;Firmicutes;Clostridia;Clostridiales;Lachnospiraceae;Dorea	0.21091	0.684186	0.201846	0.49776	Bacteria	Firmicutes	Clostridia	Clostridiales	Lachnospiraceae	Dorea
31	Bacteria;Firmicutes;Clostridia;Clostridiales;Lachnospiraceae;Roseburia	0.228906	0.684186	0.194236	1.0515	Bacteria	Firmicutes	Clostridia	Clostridiales	Lachnospiraceae	Roseburia
32	Bacteria;Actinobacteria;Actinobacteria;Coriobacteriales;Coriobacteriaceae;Atopobium	0.237909	0.684186	-0.190584	0.00306529	Bacteria	Actinobacteria	Actinobacteria	Coriobacteriales	Coriobacteriaceae	Atopobium
33	Bacteria;Proteobacteria;Epsilonproteobacteria;Campylobacterales;Campylobacteraceae;Campylobacter	0.244788	0.684186	0.187857	0.000429777	Bacteria	Proteobacteria	Epsilonproteobacteria	Campylobacterales	Campylobacteraceae	Campylobacter
34	Bacteria;Bacteroidetes;Bacteroidia;Bacteroidales;Prevotellaceae;Paraprevotella	0.257752	0.684186	0.182856	0.000163884	Bacteria	Bacteroidetes	Bacteroidia	Bacteroidales	Prevotellaceae	Paraprevotella
35	Bacteria;Firmicutes;Clostridia;Clostridiales;Clostridiales Family XI. Incertae Sedis;Peptoniphilus	0.257752	0.684186	0.182856	0.000163884	Bacteria	Firmicutes	Clostridia	Clostridiales	ClostridialesFamilyXI.IncertaeSedis	Peptoniphilus
36	Bacteria;Firmicutes;Clostridia;Clostridiales;Peptostreptococcaceae;Peptostreptococcus	0.257752	0.684186	0.182856	0.000284288	Bacteria	Firmicutes	Clostridia	Clostridiales	Peptostreptococcaceae	Peptostreptococcus
37	Bacteria;Firmicutes;Clostridia;Clostridiales;Clostridiales Family XI. Incertae Sedis;Peptostreptococcus	0.257752	0.684186	0.182856	0.00022743	Bacteria	Firmicutes	Clostridia	Clostridiales	ClostridialesFamilyXI.IncertaeSedis	Peptostreptococcus
38	Bacteria;Firmicutes;Clostridia;Clostridiales;Lachnospiraceae;Coprococcus	0.261625	0.684186	0.181395	1.33462	Bacteria	Firmicutes	Clostridia	Clostridiales	Lachnospiraceae	Coprococcus
39	Bacteria;Proteobacteria;Betaproteobacteria;Burkholderiales;Sutterellaceae;Sutterella	0.261927	0.684186	0.181281	0.643611	Bacteria	Proteobacteria	Betaproteobacteria	Burkholderiales	Sutterellaceae	Sutterella
40	Bacteria;Firmicutes;Clostridia;Clostridiales;Ruminococcaceae;Faecalibacterium	0.263912	0.684186	0.180539	7.0344	Bacteria	Firmicutes	Clostridia	Clostridiales	Ruminococcaceae	Faecalibacterium
41	Bacteria;Proteobacteria;Gammaproteobacteria;Enterobacteriales;Enterobacteriaceae;Escherichia	0.269727	0.684186	0.178384	0.463619	Bacteria	Proteobacteria	Gammaproteobacteria	Enterobacteriales	Enterobacteriaceae	Escherichia
42	Bacteria;Firmicutes;Clostridia;Clostridiales;Lachnospiraceae;Oribacterium	0.330049	0.80012	-0.157645	0.000876276	Bacteria	Firmicutes	Clostridia	Clostridiales	Lachnospiraceae	Oribacterium
43	Bacteria;Proteobacteria;Deltaproteobacteria;Desulfovibrionales;Desulfovibrionaceae;Bilophila	0.354415	0.80012	0.149955	0.130918	Bacteria	Proteobacteria	Deltaproteobacteria	Desulfovibrionales	Desulfovibrionaceae	Bilophila
44	Bacteria;Firmicutes;Clostridia;Clostridiales;Clostridiaceae;Clostridium	0.360136	0.80012	-0.148198	0.223276	Bacteria	Firmicutes	Clostridia	Clostridiales	Clostridiaceae	Clostridium
45	Bacteria;Actinobacteria;Actinobacteria;Bifidobacteriales;Bifidobacteriaceae;Bifidobacterium	0.364194	0.80012	0.146961	1.78145	Bacteria	Actinobacteria	Actinobacteria	Bifidobacteriales	Bifidobacteriaceae	Bifidobacterium
46	Bacteria;Firmicutes;Negativicutes;Selenomonadales;Veillonellaceae;Megasphaera	0.385858	0.80012	0.140496	0.00743831	Bacteria	Firmicutes	Negativicutes	Selenomonadales	Veillonellaceae	Megasphaera
47	Bacteria;Firmicutes;Clostridia;Clostridiales;Eubacteriaceae;Eubacterium	0.39173	0.80012	0.138781	4.8466	Bacteria	Firmicutes	Clostridia	Clostridiales	Eubacteriaceae	Eubacterium
48	Bacteria;Proteobacteria;Betaproteobacteria;Burkholderiales;Sutterellaceae;?	0.393025	0.80012	-0.138405	0.0199938	Bacteria	Proteobacteria	Betaproteobacteria	Burkholderiales	Sutterellaceae	?
49	Bacteria;Bacteroidetes;Bacteroidia;Bacteroidales;Prevotellaceae;Prevotella	0.393577	0.80012	-0.138245	4.18508	Bacteria	Bacteroidetes	Bacteroidia	Bacteroidales	Prevotellaceae	Prevotella
50	Bacteria;Firmicutes;Negativicutes;Selenomonadales;Acidaminococcaceae;Phascolarctobacterium	0.407855	0.80012	-0.134148	0.118593	Bacteria	Firmicutes	Negativicutes	Selenomonadales	Acidaminococcaceae	Phascolarctobacterium
51	Bacteria;Firmicutes;Clostridia;Clostridiales;Lachnospiraceae;Blautia	0.432829	0.80012	0.127176	0.613662	Bacteria	Firmicutes	Clostridia	Clostridiales	Lachnospiraceae	Blautia
52	Archaea;Euryarchaeota;Methanobacteria;Methanobacteriales;Methanobacteriaceae;Methanobrevibacter	0.434497	0.80012	0.126719	0.287673	Archaea	Euryarchaeota	Methanobacteria	Methanobacteriales	Methanobacteriaceae	Methanobrevibacter
53	Bacteria;Proteobacteria;Gammaproteobacteria;Enterobacteriales;Enterobacteriaceae;Klebsiella	0.435485	0.80012	-0.126448	0.104307	Bacteria	Proteobacteria	Gammaproteobacteria	Enterobacteriales	Enterobacteriaceae	Klebsiella
54	Bacteria;Proteobacteria;Gammaproteobacteria;Pasteurellales;Pasteurellaceae;Aggregatibacter	0.456128	0.80012	-0.120873	0.000851192	Bacteria	Proteobacteria	Gammaproteobacteria	Pasteurellales	Pasteurellaceae	Aggregatibacter
55	Bacteria;Firmicutes;Clostridia;Clostridiales;Lachnospiraceae;Catonella	0.461067	0.80012	0.11956	0.000235792	Bacteria	Firmicutes	Clostridia	Clostridiales	Lachnospiraceae	Catonella
56	Bacteria;Proteobacteria;Gammaproteobacteria;Enterobacteriales;Enterobacteriaceae;Citrobacter	0.461067	0.80012	0.11956	0.000301011	Bacteria	Proteobacteria	Gammaproteobacteria	Enterobacteriales	Enterobacteriaceae	Citrobacter
57	Bacteria;Actinobacteria;Actinobacteria;Coriobacteriales;Coriobacteriaceae;Slackia	0.461067	0.80012	0.11956	0.000240809	Bacteria	Actinobacteria	Actinobacteria	Coriobacteriales	Coriobacteriaceae	Slackia
58	Bacteria;Firmicutes;Clostridia;Clostridiales;Oscillospiraceae;?	0.463527	0.80012	-0.118908	0.121088	Bacteria	Firmicutes	Clostridia	Clostridiales	Oscillospiraceae	?
59	Bacteria;Firmicutes;Clostridia;Clostridiales;Ruminococcaceae;Oscillibacter	0.464276	0.80012	0.11871	2.04233	Bacteria	Firmicutes	Clostridia	Clostridiales	Ruminococcaceae	Oscillibacter
60	Bacteria;Firmicutes;Clostridia;Clostridiales;Lachnospiraceae;Clostridium	0.466567	0.80012	-0.118106	0.0413438	Bacteria	Firmicutes	Clostridia	Clostridiales	Lachnospiraceae	Clostridium
61	Bacteria;Firmicutes;Clostridia;?;?;?	0.472963	0.80012	-0.116427	5.3136	Bacteria	Firmicutes	Clostridia	?	?	?
62	Bacteria;Firmicutes;Bacilli;Lactobacillales;Leuconostocaceae;Leuconostoc	0.476994	0.80012	0.115376	0.00133114	Bacteria	Firmicutes	Bacilli	Lactobacillales	Leuconostocaceae	Leuconostoc
63	Bacteria;Bacteroidetes;Bacteroidia;Bacteroidales;Rikenellaceae;Alistipes	0.512725	0.827867	-0.10625	6.25204	Bacteria	Bacteroidetes	Bacteroidia	Bacteroidales	Rikenellaceae	Alistipes
64	Bacteria;Firmicutes;Clostridia;Clostridiales;Ruminococcaceae;Ruminococcus	0.522253	0.827867	0.103872	3.37179	Bacteria	Firmicutes	Clostridia	Clostridiales	Ruminococcaceae	Ruminococcus
65	Bacteria;Firmicutes;Clostridia;Clostridiales;?;Pseudoflavonifractor	0.525317	0.827867	-0.103111	0.0265308	Bacteria	Firmicutes	Clostridia	Clostridiales	?	Pseudoflavonifractor
66	Bacteria;Firmicutes;Negativicutes;Selenomonadales;Acidaminococcaceae;Acidaminococcus	0.527263	0.827867	0.10263	0.148288	Bacteria	Firmicutes	Negativicutes	Selenomonadales	Acidaminococcaceae	Acidaminococcus
67	Bacteria;Firmicutes;Clostridia;Clostridiales;Peptostreptococcaceae;?	0.547964	0.827867	0.0975592	0.0591737	Bacteria	Firmicutes	Clostridia	Clostridiales	Peptostreptococcaceae	?
68	Bacteria;Lentisphaerae;;;Victivallaceae;Victivallis	0.549493	0.827867	-0.0971886	0.0155556	Bacteria	Lentisphaerae	?	?	Victivallaceae	Victivallis
69	Bacteria;Lentisphaerae;?;?;Victivallaceae;Victivallis	0.560579	0.827867	-0.0945146	0.0244203	Bacteria	Lentisphaerae	?	?	Victivallaceae	Victivallis
70	Bacteria;Bacteroidetes;Bacteroidia;Bacteroidales;Bacteroidaceae;Bacteroides	0.563606	0.827867	0.0937888	16.3429	Bacteria	Bacteroidetes	Bacteroidia	Bacteroidales	Bacteroidaceae	Bacteroides
71	Bacteria;Verrucomicrobia;Verrucomicrobiae;Verrucomicrobiales;Verrucomicrobiaceae;Akkermansia	0.565178	0.827867	0.0934127	2.8555	Bacteria	Verrucomicrobia	Verrucomicrobiae	Verrucomicrobiales	Verrucomicrobiaceae	Akkermansia
72	Bacteria;Firmicutes;Negativicutes;Selenomonadales;Veillonellaceae;Dialister	0.58761	0.84877	-0.0880964	0.946607	Bacteria	Firmicutes	Negativicutes	Selenomonadales	Veillonellaceae	Dialister
73	Bacteria;Firmicutes;Negativicutes;Selenomonadales;Veillonellaceae;?	0.60346	0.859724	-0.0843949	0.0303854	Bacteria	Firmicutes	Negativicutes	Selenomonadales	Veillonellaceae	?
74	Bacteria;Firmicutes;Clostridia;Clostridiales;?;?	0.620874	0.865467	-0.0803768	19.6375	Bacteria	Firmicutes	Clostridia	Clostridiales	?	?
75	Bacteria;Proteobacteria;Deltaproteobacteria;Desulfovibrionales;Desulfovibrionaceae;Desulfovibrio	0.630488	0.865467	0.0781789	0.13165	Bacteria	Proteobacteria	Deltaproteobacteria	Desulfovibrionales	Desulfovibrionaceae	Desulfovibrio
76	Bacteria;Firmicutes;Bacilli;Lactobacillales;Enterococcaceae;Enterococcus	0.632457	0.865467	0.0777305	0.0309824	Bacteria	Firmicutes	Bacilli	Lactobacillales	Enterococcaceae	Enterococcus
77	Bacteria;Firmicutes;Erysipelotrichi;Erysipelotrichales;Erysipelotrichaceae;Coprobacillus	0.646386	0.866766	0.0745744	0.374575	Bacteria	Firmicutes	Erysipelotrichi	Erysipelotrichales	Erysipelotrichaceae	Coprobacillus
78	Bacteria;Firmicutes;Erysipelotrichi;Erysipelotrichales;Erysipelotrichaceae;Eubacterium	0.650075	0.866766	0.0737434	0.302248	Bacteria	Firmicutes	Erysipelotrichi	Erysipelotrichales	Erysipelotrichaceae	Eubacterium
79	Bacteria;Firmicutes;Bacilli;Lactobacillales;Streptococcaceae;Lactococcus	0.662074	0.871591	0.0710525	0.0434309	Bacteria	Firmicutes	Bacilli	Lactobacillales	Streptococcaceae	Lactococcus
80	Bacteria;Firmicutes;Clostridia;Clostridiales;Lachnospiraceae;Butyrivibrio	0.683234	0.885151	-0.0663525	0.0918535	Bacteria	Firmicutes	Clostridia	Clostridiales	Lachnospiraceae	Butyrivibrio
81	Bacteria;Firmicutes;Clostridia;Clostridiales;Ruminococcaceae;Anaerotruncus	0.689397	0.885151	0.0649938	0.0139284	Bacteria	Firmicutes	Clostridia	Clostridiales	Ruminococcaceae	Anaerotruncus
82	Bacteria;Fusobacteria;Fusobacteriia;Fusobacteriales;Fusobacteriaceae;Fusobacterium	0.714684	0.900929	-0.0594641	0.00112043	Bacteria	Fusobacteria	Fusobacteriia	Fusobacteriales	Fusobacteriaceae	Fusobacterium
83	Bacteria;Bacteroidetes;Flavobacteriia;Flavobacteriales;Flavobacteriaceae;Capnocytophaga	0.719011	0.900929	-0.0585246	0.333716	Bacteria	Bacteroidetes	Flavobacteriia	Flavobacteriales	Flavobacteriaceae	Capnocytophaga
84	Bacteria;Actinobacteria;Actinobacteria;Actinomycetales;Propionibacteriaceae;Propionibacterium	0.805323	0.975319	-0.0401346	0.00417067	Bacteria	Actinobacteria	Actinobacteria	Actinomycetales	Propionibacteriaceae	Propionibacterium
85	Bacteria;Actinobacteria;Actinobacteria;Coriobacteriales;Coriobacteriaceae;?	0.805718	0.975319	-0.0400518	0.0119869	Bacteria	Actinobacteria	Actinobacteria	Coriobacteriales	Coriobacteriaceae	?
86	Bacteria;Actinobacteria;Actinobacteria;Coriobacteriales;Coriobacteriaceae;Eggerthella	0.816262	0.975319	0.0378438	0.0482069	Bacteria	Actinobacteria	Actinobacteria	Coriobacteriales	Coriobacteriaceae	Eggerthella
87	Bacteria;Firmicutes;Bacilli;Lactobacillales;Enterococcaceae;Tetragenococcus	0.8291	0.975319	0.0351646	0.000147161	Bacteria	Firmicutes	Bacilli	Lactobacillales	Enterococcaceae	Tetragenococcus
88	Bacteria;Firmicutes;Clostridia;Clostridiales;Clostridiales Family XI. Incertae Sedis;?	0.831075	0.975319	-0.0347531	0.00157863	Bacteria	Firmicutes	Clostridia	Clostridiales	ClostridialesFamilyXI.IncertaeSedis	?
89	Bacteria;Bacteroidetes;Bacteroidia;Bacteroidales;?;?	0.858737	0.975319	0.0290131	1.6197	Bacteria	Bacteroidetes	Bacteroidia	Bacteroidales	?	?
90	Bacteria;Firmicutes;Erysipelotrichi;Erysipelotrichales;Erysipelotrichaceae;Turicibacter	0.862297	0.975319	0.0282771	0.00283452	Bacteria	Firmicutes	Erysipelotrichi	Erysipelotrichales	Erysipelotrichaceae	Turicibacter
91	Bacteria;Actinobacteria;Actinobacteria;Coriobacteriales;Coriobacteriaceae;Olsenella	0.869138	0.975319	-0.0268643	0.000814402	Bacteria	Actinobacteria	Actinobacteria	Coriobacteriales	Coriobacteriaceae	Olsenella
92	Bacteria;Actinobacteria;Actinobacteria;Coriobacteriales;Coriobacteriaceae;Collinsella	0.888492	0.975319	-0.0228775	0.614786	Bacteria	Actinobacteria	Actinobacteria	Coriobacteriales	Coriobacteriaceae	Collinsella
93	Bacteria;Actinobacteria;Actinobacteria;Actinomycetales;Micrococcaceae;Rothia	0.892479	0.975319	0.0220579	0.00425261	Bacteria	Actinobacteria	Actinobacteria	Actinomycetales	Micrococcaceae	Rothia
94	Bacteria;Proteobacteria;Betaproteobacteria;Burkholderiales;Burkholderiaceae;Lautropia	0.895046	0.975319	0.0215305	0.000516735	Bacteria	Proteobacteria	Betaproteobacteria	Burkholderiales	Burkholderiaceae	Lautropia
95	Bacteria;Proteobacteria;Betaproteobacteria;Burkholderiales;Sutterellaceae;Parasutterella	0.913633	0.975319	-0.0177182	0.0715704	Bacteria	Proteobacteria	Betaproteobacteria	Burkholderiales	Sutterellaceae	Parasutterella
96	Bacteria;Actinobacteria;Actinobacteria;Actinomycetales;Actinomycetaceae;Actinomyces	0.932319	0.975319	0.0138949	0.0292532	Bacteria	Actinobacteria	Actinobacteria	Actinomycetales	Actinomycetaceae	Actinomyces
97	Bacteria;Proteobacteria;Gammaproteobacteria;Pseudomonadales;Pseudomonadaceae;Pseudomonas	0.932887	0.975319	-0.0137788	0.00375762	Bacteria	Proteobacteria	Gammaproteobacteria	Pseudomonadales	Pseudomonadaceae	Pseudomonas
98	?;?;?;?;?;?	0.940373	0.975319	-0.0122493	0.101919	?	?	?	?	?	?
99	Bacteria;Firmicutes;Clostridia;Clostridiales;Ruminococcaceae;?	0.943064	0.975319	-0.0116998	0.396906	Bacteria	Firmicutes	Clostridia	Clostridiales	Ruminococcaceae	?
100	Bacteria;Bacteroidetes;Bacteroidia;Bacteroidales;Porphyromonadaceae;Odoribacter	0.957514	0.975319	0.00875108	0.411594	Bacteria	Bacteroidetes	Bacteroidia	Bacteroidales	Porphyromonadaceae	Odoribacter
101	Bacteria;Firmicutes;Erysipelotrichi;Erysipelotrichales;Erysipelotrichaceae;?	0.964287	0.975319	0.00736998	0.0159787	Bacteria	Firmicutes	Erysipelotrichi	Erysipelotrichales	Erysipelotrichaceae	?
102	Bacteria;Firmicutes;Erysipelotrichi;Erysipelotrichales;Erysipelotrichaceae;Bulleidia	0.965941	0.975319	-0.00703291	0.000245826	Bacteria	Firmicutes	Erysipelotrichi	Erysipelotrichales	Erysipelotrichaceae	Bulleidia
103	Bacteria;Firmicutes;Clostridia;Clostridiales;Lachnospiraceae;Anaerostipes	0.965941	0.975319	-0.00703291	0.000404692	Bacteria	Firmicutes	Clostridia	Clostridiales	Lachnospiraceae	Anaerostipes
104	Bacteria;Firmicutes;Bacilli;Bacillales;?;Gemella	0.977985	0.977985	-0.00457832	0.00477938	Bacteria	Firmicutes	Bacilli	Bacillales	?	Gemella

## Sheet: GSRS Family
Rank	Feature name	p-value	q-value	Rho	FeatureSum (%)	Superkingdom	Phylum	Class	Order	Family
1	Bacteria;Firmicutes;Bacilli;Lactobacillales;Lactobacillaceae	0.0385707	0.63404	0.329225	0.044859	Bacteria	Firmicutes	Bacilli	Lactobacillales	Lactobacillaceae
2	Bacteria;Bacteroidetes;?;?;?	0.0519011	0.63404	-0.31015	0.702987	Bacteria	Bacteroidetes	?	?	?
3	Bacteria;Firmicutes;Bacilli;Bacillales;Staphylococcaceae	0.0541174	0.63404	0.307377	0.00195657	Bacteria	Firmicutes	Bacilli	Bacillales	Staphylococcaceae
4	Bacteria;Firmicutes;Clostridia;Clostridiales;Lachnospiraceae	0.0563538	0.63404	0.304671	6.32128	Bacteria	Firmicutes	Clostridia	Clostridiales	Lachnospiraceae
5	Bacteria;Synergistetes;Synergistia;Synergistales;Synergistaceae	0.0621608	0.63404	0.298027	0.00038128	Bacteria	Synergistetes	Synergistia	Synergistales	Synergistaceae
6	Bacteria;Proteobacteria;Betaproteobacteria;Burkholderiales;Oxalobacteraceae	0.0772979	0.654933	0.282788	0.0111976	Bacteria	Proteobacteria	Betaproteobacteria	Burkholderiales	Oxalobacteraceae
7	Bacteria;Firmicutes;Bacilli;Lactobacillales;Carnobacteriaceae	0.0915862	0.654933	0.270437	0.00301178	Bacteria	Firmicutes	Bacilli	Lactobacillales	Carnobacteriaceae
8	Bacteria;Firmicutes;Negativicutes;Selenomonadales;Acidaminococcaceae	0.102735	0.654933	0.261806	0.940905	Bacteria	Firmicutes	Negativicutes	Selenomonadales	Acidaminococcaceae
9	Bacteria;Firmicutes;?;?;?	0.138857	0.656026	-0.238036	2.62331	Bacteria	Firmicutes	?	?	?
10	Bacteria;Firmicutes;Bacilli;Lactobacillales;Streptococcaceae	0.140392	0.656026	0.237135	0.487601	Bacteria	Firmicutes	Bacilli	Lactobacillales	Streptococcaceae
11	Bacteria;Firmicutes;Clostridia;Clostridiales;Ruminococcaceae	0.143674	0.656026	0.235233	15.3132	Bacteria	Firmicutes	Clostridia	Clostridiales	Ruminococcaceae
12	Bacteria;?;?;?;?	0.161649	0.656026	0.225351	3.64476	Bacteria	?	?	?	?
13	Bacteria;Firmicutes;Clostridia;Erysipelotrichales;Erysipelotrichaceae	0.184696	0.656026	-0.213794	0.0048747	Bacteria	Firmicutes	Clostridia	Erysipelotrichales	Erysipelotrichaceae
14	Bacteria;Firmicutes;Clostridia;Clostridiales;Erysipelotrichaceae	0.190633	0.656026	-0.210987	0.00121575	Bacteria	Firmicutes	Clostridia	Clostridiales	Erysipelotrichaceae
15	Bacteria;Proteobacteria;Gammaproteobacteria;Pasteurellales;Pasteurellaceae	0.198362	0.656026	0.207425	0.0169971	Bacteria	Proteobacteria	Gammaproteobacteria	Pasteurellales	Pasteurellaceae
16	Bacteria;Firmicutes;Clostridia;Clostridiales;bp_Clostridiales	0.205812	0.656026	0.204083	0.0479259	Bacteria	Firmicutes	Clostridia	Clostridiales	bp_Clostridiales
17	Bacteria;Proteobacteria;Gammaproteobacteria;Enterobacteriales;Enterobacteriaceae	0.224175	0.672524	0.196195	0.620143	Bacteria	Proteobacteria	Gammaproteobacteria	Enterobacteriales	Enterobacteriaceae
18	Bacteria;Proteobacteria;Epsilonproteobacteria;Campylobacterales;Campylobacteraceae	0.244788	0.693567	0.187857	0.000429777	Bacteria	Proteobacteria	Epsilonproteobacteria	Campylobacterales	Campylobacteraceae
19	Bacteria;Firmicutes;Clostridia;Clostridiales;Clostridiales Family XI. Incertae Sedis	0.259786	0.697321	0.182086	0.00305359	Bacteria	Firmicutes	Clostridia	Clostridiales	ClostridialesFamilyXI.IncertaeSedis
20	Bacteria;Firmicutes;Clostridia;Clostridiales;Clostridiaceae	0.360136	0.779029	-0.148198	0.223276	Bacteria	Firmicutes	Clostridia	Clostridiales	Clostridiaceae
21	Bacteria;Actinobacteria;Actinobacteria;Bifidobacteriales;Bifidobacteriaceae	0.364194	0.779029	0.146961	1.78145	Bacteria	Actinobacteria	Actinobacteria	Bifidobacteriales	Bifidobacteriaceae
22	Bacteria;Bacteroidetes;Bacteroidia;Bacteroidales;Porphyromonadaceae	0.378773	0.779029	0.142586	1.66639	Bacteria	Bacteroidetes	Bacteroidia	Bacteroidales	Porphyromonadaceae
23	Bacteria;Firmicutes;Clostridia;Clostridiales;Eubacteriaceae	0.39173	0.779029	0.138781	4.8466	Bacteria	Firmicutes	Clostridia	Clostridiales	Eubacteriaceae
24	Bacteria;Bacteroidetes;Bacteroidia;Bacteroidales;Prevotellaceae	0.393577	0.779029	-0.138245	4.18524	Bacteria	Bacteroidetes	Bacteroidia	Bacteroidales	Prevotellaceae
25	Bacteria;Firmicutes;Clostridia;Clostridiales;Oscillospiraceae	0.419559	0.779029	-0.130851	0.121583	Bacteria	Firmicutes	Clostridia	Clostridiales	Oscillospiraceae
26	Archaea;Euryarchaeota;Methanobacteria;Methanobacteriales;Methanobacteriaceae	0.434497	0.779029	0.126719	0.288628	Archaea	Euryarchaeota	Methanobacteria	Methanobacteriales	Methanobacteriaceae
27	Bacteria;Firmicutes;Clostridia;?;?	0.472963	0.779029	-0.116427	5.3136	Bacteria	Firmicutes	Clostridia	?	?
28	Bacteria;Firmicutes;Bacilli;Lactobacillales;Leuconostocaceae	0.476994	0.779029	0.115376	0.00133114	Bacteria	Firmicutes	Bacilli	Lactobacillales	Leuconostocaceae
29	Bacteria;Proteobacteria;Deltaproteobacteria;Desulfovibrionales;Desulfovibrionaceae	0.504012	0.779029	0.108444	0.262568	Bacteria	Proteobacteria	Deltaproteobacteria	Desulfovibrionales	Desulfovibrionaceae
30	Bacteria;Bacteroidetes;Bacteroidia;Bacteroidales;Rikenellaceae	0.512725	0.779029	-0.10625	6.25204	Bacteria	Bacteroidetes	Bacteroidia	Bacteroidales	Rikenellaceae
31	Bacteria;Proteobacteria;Betaproteobacteria;Burkholderiales;Sutterellaceae	0.519938	0.779029	0.104447	0.735176	Bacteria	Proteobacteria	Betaproteobacteria	Burkholderiales	Sutterellaceae
32	Bacteria;Firmicutes;Clostridia;Clostridiales;Peptostreptococcaceae	0.547964	0.779029	0.0975592	0.059458	Bacteria	Firmicutes	Clostridia	Clostridiales	Peptostreptococcaceae
33	Bacteria;Firmicutes;Negativicutes;Selenomonadales;Veillonellaceae	0.549015	0.779029	-0.0973044	1.04445	Bacteria	Firmicutes	Negativicutes	Selenomonadales	Veillonellaceae
34	Bacteria;Lentisphaerae;;;Victivallaceae	0.549493	0.779029	-0.0971886	0.0155556	Bacteria	Lentisphaerae	?	?	Victivallaceae
35	Bacteria;Lentisphaerae;?;?;Victivallaceae	0.560579	0.779029	-0.0945146	0.0244203	Bacteria	Lentisphaerae	?	?	Victivallaceae
36	Bacteria;Bacteroidetes;Bacteroidia;Bacteroidales;Bacteroidaceae	0.563606	0.779029	0.0937888	16.3429	Bacteria	Bacteroidetes	Bacteroidia	Bacteroidales	Bacteroidaceae
37	Bacteria;Verrucomicrobia;Verrucomicrobiae;Verrucomicrobiales;Verrucomicrobiaceae	0.565178	0.779029	0.0934127	2.8555	Bacteria	Verrucomicrobia	Verrucomicrobiae	Verrucomicrobiales	Verrucomicrobiaceae
38	Bacteria;Firmicutes;Bacilli;Lactobacillales;Enterococcaceae	0.597047	0.791614	0.0858872	0.0311295	Bacteria	Firmicutes	Bacilli	Lactobacillales	Enterococcaceae
39	Bacteria;Firmicutes;Erysipelotrichi;Erysipelotrichales;Erysipelotrichaceae	0.611778	0.791614	0.0824694	0.712182	Bacteria	Firmicutes	Erysipelotrichi	Erysipelotrichales	Erysipelotrichaceae
40	Bacteria;Firmicutes;Clostridia;Clostridiales;?	0.620874	0.791614	-0.0803768	19.6641	Bacteria	Firmicutes	Clostridia	Clostridiales	?
41	Bacteria;Actinobacteria;Actinobacteria;Coriobacteriales;Coriobacteriaceae	0.651877	0.810872	0.0733379	0.679099	Bacteria	Actinobacteria	Actinobacteria	Coriobacteriales	Coriobacteriaceae
42	Bacteria;Fusobacteria;Fusobacteriia;Fusobacteriales;Fusobacteriaceae	0.714684	0.85278	-0.0594641	0.00112043	Bacteria	Fusobacteria	Fusobacteriia	Fusobacteriales	Fusobacteriaceae
43	Bacteria;Bacteroidetes;Flavobacteriia;Flavobacteriales;Flavobacteriaceae	0.719011	0.85278	-0.0585246	0.333716	Bacteria	Bacteroidetes	Flavobacteriia	Flavobacteriales	Flavobacteriaceae
44	Bacteria;Actinobacteria;Actinobacteria;Actinomycetales;Propionibacteriaceae	0.805323	0.933443	-0.0401346	0.00417067	Bacteria	Actinobacteria	Actinobacteria	Actinomycetales	Propionibacteriaceae
45	Bacteria;Bacteroidetes;Bacteroidia;Bacteroidales;?	0.858737	0.959181	0.0290131	1.6197	Bacteria	Bacteroidetes	Bacteroidia	Bacteroidales	?
46	Bacteria;Actinobacteria;Actinobacteria;Actinomycetales;Micrococcaceae	0.892479	0.959181	0.0220579	0.00425261	Bacteria	Actinobacteria	Actinobacteria	Actinomycetales	Micrococcaceae
47	Bacteria;Proteobacteria;Betaproteobacteria;Burkholderiales;Burkholderiaceae	0.895046	0.959181	0.0215305	0.000516735	Bacteria	Proteobacteria	Betaproteobacteria	Burkholderiales	Burkholderiaceae
48	Bacteria;Actinobacteria;Actinobacteria;Actinomycetales;Actinomycetaceae	0.932319	0.959181	0.0138949	0.0292532	Bacteria	Actinobacteria	Actinobacteria	Actinomycetales	Actinomycetaceae
49	Bacteria;Proteobacteria;Gammaproteobacteria;Pseudomonadales;Pseudomonadaceae	0.932887	0.959181	-0.0137788	0.00375762	Bacteria	Proteobacteria	Gammaproteobacteria	Pseudomonadales	Pseudomonadaceae
50	?;?;?;?;?	0.940373	0.959181	-0.0122493	0.101919	?	?	?	?	?
51	Bacteria;Firmicutes;Bacilli;Bacillales;?	0.977985	0.977985	-0.00457832	0.00477938	Bacteria	Firmicutes	Bacilli	Bacillales	?

## Sheet: Bilirubin Species
Rank	Feature name	p-value	q-value	Rho	FeatureSum (%)	Superkingdom	Phylum	Class	Order	Family	Genus	OTU
1	Bacteria;Firmicutes;Erysipelotrichi;Erysipelotrichales;Erysipelotrichaceae;Holdemania;Holdemania filiformis	0.00538063	0.608011	0.500376	0.0130781	Bacteria	Firmicutes	Erysipelotrichi	Erysipelotrichales	Erysipelotrichaceae	Holdemania	Holdemaniafiliformis
2	Bacteria;?;?;?;?;?;?	0.0153433	0.828043	0.441573	3.5893	Bacteria	?	?	?	?	?	?
3	Bacteria;Firmicutes;Negativicutes;Selenomonadales;Acidaminococcaceae;Phascolarctobacterium;Phascolarctobacterium succinatutens	0.0235469	0.828043	-0.414628	0.135258	Bacteria	Firmicutes	Negativicutes	Selenomonadales	Acidaminococcaceae	Phascolarctobacterium	Phascolarctobacteriumsuccinatutens
4	Bacteria;Firmicutes;Negativicutes;Selenomonadales;Acidaminococcaceae;?;?	0.0349037	0.828043	0.388065	0.647279	Bacteria	Firmicutes	Negativicutes	Selenomonadales	Acidaminococcaceae	?	?
5	Bacteria;Bacteroidetes;Bacteroidia;Bacteroidales;Prevotellaceae;Prevotella;?	0.0525327	0.828043	-0.358358	1.05289	Bacteria	Bacteroidetes	Bacteroidia	Bacteroidales	Prevotellaceae	Prevotella	?
6	Bacteria;Firmicutes;Clostridia;Clostridiales;Lachnospiraceae;?;?	0.0527911	0.828043	0.357987	2.29058	Bacteria	Firmicutes	Clostridia	Clostridiales	Lachnospiraceae	?	?
7	Bacteria;Firmicutes;Bacilli;Lactobacillales;Streptococcaceae;Streptococcus;Streptococcus parasanguinis	0.0575359	0.828043	0.351418	0.0454087	Bacteria	Firmicutes	Bacilli	Lactobacillales	Streptococcaceae	Streptococcus	Streptococcusparasanguinis
8	Bacteria;Firmicutes;Clostridia;Clostridiales;Eubacteriaceae;Eubacterium;Eubacterium siraeum	0.0596493	0.828043	0.34863	1.61314	Bacteria	Firmicutes	Clostridia	Clostridiales	Eubacteriaceae	Eubacterium	Eubacteriumsiraeum
9	Bacteria;Bacteroidetes;Bacteroidia;Bacteroidales;Rikenellaceae;Alistipes;?	0.0659503	0.828043	0.34076	0.914407	Bacteria	Bacteroidetes	Bacteroidia	Bacteroidales	Rikenellaceae	Alistipes	?
10	Bacteria;Proteobacteria;Deltaproteobacteria;Desulfovibrionales;Desulfovibrionaceae;Bilophila;Bilophila wadsworthia	0.082255	0.845269	0.32284	0.128412	Bacteria	Proteobacteria	Deltaproteobacteria	Desulfovibrionales	Desulfovibrionaceae	Bilophila	Bilophilawadsworthia
11	Bacteria;Bacteroidetes;?;?;?;?;?	0.0822828	0.845269	-0.322812	0.849936	Bacteria	Bacteroidetes	?	?	?	?	?
12	Bacteria;Bacteroidetes;Bacteroidia;Bacteroidales;Bacteroidaceae;Bacteroides;Bacteroides plebeius	0.100386	0.917943	0.305907	0.133469	Bacteria	Bacteroidetes	Bacteroidia	Bacteroidales	Bacteroidaceae	Bacteroides	Bacteroidesplebeius
13	Bacteria;Firmicutes;Clostridia;Clostridiales;Lachnospiraceae;Coprococcus;Coprococcus comes	0.109755	0.917943	0.298062	0.313773	Bacteria	Firmicutes	Clostridia	Clostridiales	Lachnospiraceae	Coprococcus	Coprococcuscomes
14	Bacteria;Firmicutes;Bacilli;Lactobacillales;Lactobacillaceae;Lactobacillus;Lactobacillus gasseri	0.118051	0.917943	0.291529	0.0077362	Bacteria	Firmicutes	Bacilli	Lactobacillales	Lactobacillaceae	Lactobacillus	Lactobacillusgasseri
15	Bacteria;Firmicutes;Clostridia;Clostridiales;Ruminococcaceae;?;?	0.137672	0.917943	-0.277345	0.338992	Bacteria	Firmicutes	Clostridia	Clostridiales	Ruminococcaceae	?	?
16	Bacteria;Bacteroidetes;Bacteroidia;Bacteroidales;Porphyromonadaceae;Odoribacter;Odoribacter splanchnicus	0.148399	0.917943	0.270216	0.429401	Bacteria	Bacteroidetes	Bacteroidia	Bacteroidales	Porphyromonadaceae	Odoribacter	Odoribactersplanchnicus
17	Bacteria;Firmicutes;Clostridia;Clostridiales;Lachnospiraceae;Roseburia;Roseburia intestinalis	0.150637	0.917943	0.268777	0.394981	Bacteria	Firmicutes	Clostridia	Clostridiales	Lachnospiraceae	Roseburia	Roseburiaintestinalis
18	Bacteria;Proteobacteria;Gammaproteobacteria;Pasteurellales;Pasteurellaceae;Haemophilus;Haemophilus parainfluenzae	0.159901	0.917943	0.26298	0.015409	Bacteria	Proteobacteria	Gammaproteobacteria	Pasteurellales	Pasteurellaceae	Haemophilus	Haemophilusparainfluenzae
19	Bacteria;Firmicutes;Clostridia;Clostridiales;Ruminococcaceae;Ruminococcus;unnamed Ruminococcus sp. 5_1_39BFAA	0.160817	0.917943	0.262419	0.629118	Bacteria	Firmicutes	Clostridia	Clostridiales	Ruminococcaceae	Ruminococcus	unnamedRuminococcussp.5_1_39BFAA
20	Bacteria;Bacteroidetes;Bacteroidia;Bacteroidales;Bacteroidaceae;Bacteroides;Bacteroides eggerthii	0.164778	0.917943	-0.260025	0.936019	Bacteria	Bacteroidetes	Bacteroidia	Bacteroidales	Bacteroidaceae	Bacteroides	Bacteroideseggerthii
21	Bacteria;Proteobacteria;Betaproteobacteria;Burkholderiales;Sutterellaceae;?;?	0.170591	0.917943	0.256585	0.01451	Bacteria	Proteobacteria	Betaproteobacteria	Burkholderiales	Sutterellaceae	?	?
22	Bacteria;Firmicutes;Clostridia;Clostridiales;?;?;unnamed butyrate-producing bacterium SS3_4	0.191073	0.927162	0.245094	0.0974818	Bacteria	Firmicutes	Clostridia	Clostridiales	?	?	unnamedbutyrate-producingbacteriumSS3_4
23	Bacteria;Actinobacteria;Actinobacteria;Bifidobacteriales;Bifidobacteriaceae;Bifidobacterium;Bifidobacterium adolescentis	0.199686	0.927162	-0.240522	1.16563	Bacteria	Actinobacteria	Actinobacteria	Bifidobacteriales	Bifidobacteriaceae	Bifidobacterium	Bifidobacteriumadolescentis
24	Bacteria;Firmicutes;Bacilli;Lactobacillales;Streptococcaceae;Streptococcus;Streptococcus salivarius	0.216968	0.927162	0.231748	0.169715	Bacteria	Firmicutes	Bacilli	Lactobacillales	Streptococcaceae	Streptococcus	Streptococcussalivarius
25	Bacteria;Bacteroidetes;Bacteroidia;Bacteroidales;Porphyromonadaceae;Parabacteroides;Parabacteroides merdae	0.241754	0.927162	0.219969	0.351684	Bacteria	Bacteroidetes	Bacteroidia	Bacteroidales	Porphyromonadaceae	Parabacteroides	Parabacteroidesmerdae
26	Bacteria;Firmicutes;Clostridia;Clostridiales;Ruminococcaceae;Ruminococcus;unnamed Ruminococcus sp. SR1_5	0.252775	0.927162	0.214994	0.244314	Bacteria	Firmicutes	Clostridia	Clostridiales	Ruminococcaceae	Ruminococcus	unnamedRuminococcussp.SR1_5
27	Bacteria;Firmicutes;Bacilli;Lactobacillales;Streptococcaceae;Streptococcus;Streptococcus anginosus	0.26011	0.927162	0.211763	0.0094736	Bacteria	Firmicutes	Bacilli	Lactobacillales	Streptococcaceae	Streptococcus	Streptococcusanginosus
28	Bacteria;Bacteroidetes;Bacteroidia;Bacteroidales;Bacteroidaceae;Bacteroides;Bacteroides intestinalis	0.272937	0.927162	0.206254	0.0263204	Bacteria	Bacteroidetes	Bacteroidia	Bacteroidales	Bacteroidaceae	Bacteroides	Bacteroidesintestinalis
29	Bacteria;Actinobacteria;Actinobacteria;Bifidobacteriales;Bifidobacteriaceae;Bifidobacterium;Bifidobacterium angulatum	0.305097	0.927162	-0.193149	0.022471	Bacteria	Actinobacteria	Actinobacteria	Bifidobacteriales	Bifidobacteriaceae	Bifidobacterium	Bifidobacteriumangulatum
30	Bacteria;Firmicutes;Clostridia;Clostridiales;Ruminococcaceae;Ruminococcus;Ruminococcus lactaris	0.322496	0.927162	0.186425	0.208114	Bacteria	Firmicutes	Clostridia	Clostridiales	Ruminococcaceae	Ruminococcus	Ruminococcuslactaris
31	Bacteria;Firmicutes;Bacilli;Lactobacillales;Streptococcaceae;Streptococcus;Streptococcus vestibularis	0.342595	0.927162	0.178935	0.0226698	Bacteria	Firmicutes	Bacilli	Lactobacillales	Streptococcaceae	Streptococcus	Streptococcusvestibularis
32	Bacteria;Proteobacteria;Gammaproteobacteria;Enterobacteriales;Enterobacteriaceae;Klebsiella;Klebsiella variicola_pneumoniae	0.346563	0.927162	0.177488	0.139963	Bacteria	Proteobacteria	Gammaproteobacteria	Enterobacteriales	Enterobacteriaceae	Klebsiella	Klebsiellavariicola_pneumoniae
33	Bacteria;Firmicutes;Clostridia;Clostridiales;Lachnospiraceae;?;unnamed Lachnospiraceae bacterium 3_1_57FAA_CT1	0.356111	0.927162	-0.174048	0.0180771	Bacteria	Firmicutes	Clostridia	Clostridiales	Lachnospiraceae	?	unnamedLachnospiraceaebacterium3_1_57FAA_CT1
34	Bacteria;Bacteroidetes;Bacteroidia;Bacteroidales;Bacteroidaceae;Bacteroides;Bacteroides dorei_vulgatus	0.377239	0.927162	0.16663	5.22912	Bacteria	Bacteroidetes	Bacteroidia	Bacteroidales	Bacteroidaceae	Bacteroides	Bacteroidesdorei_vulgatus
35	Bacteria;Bacteroidetes;Bacteroidia;Bacteroidales;Bacteroidaceae;Bacteroides;Bacteroides caccae	0.378102	0.927162	0.166332	0.825975	Bacteria	Bacteroidetes	Bacteroidia	Bacteroidales	Bacteroidaceae	Bacteroides	Bacteroidescaccae
36	Bacteria;Bacteroidetes;Bacteroidia;Bacteroidales;Rikenellaceae;Alistipes;Alistipes sp. HGB5	0.381558	0.927162	0.165144	2.45779	Bacteria	Bacteroidetes	Bacteroidia	Bacteroidales	Rikenellaceae	Alistipes	Alistipessp.HGB5
37	Bacteria;Bacteroidetes;Bacteroidia;Bacteroidales;Rikenellaceae;Alistipes;Alistipes putredinis	0.387434	0.927162	0.163138	1.89214	Bacteria	Bacteroidetes	Bacteroidia	Bacteroidales	Rikenellaceae	Alistipes	Alistipesputredinis
38	Bacteria;Firmicutes;Erysipelotrichi;Erysipelotrichales;Erysipelotrichaceae;Coprobacillus;Clostridium ramosum	0.390954	0.927162	-0.161945	0.0483102	Bacteria	Firmicutes	Erysipelotrichi	Erysipelotrichales	Erysipelotrichaceae	Coprobacillus	Clostridiumramosum
39	Bacteria;Bacteroidetes;Bacteroidia;Bacteroidales;Bacteroidaceae;Bacteroides;Bacteroides finegoldii	0.395785	0.927162	0.160318	0.18579	Bacteria	Bacteroidetes	Bacteroidia	Bacteroidales	Bacteroidaceae	Bacteroides	Bacteroidesfinegoldii
40	Bacteria;Firmicutes;Clostridia;Clostridiales;Lachnospiraceae;?;butyrate-producing bacterium	0.420501	0.927162	0.152167	0.428879	Bacteria	Firmicutes	Clostridia	Clostridiales	Lachnospiraceae	?	butyrate-producingbacterium
41	Bacteria;Firmicutes;Clostridia;Clostridiales;Clostridiaceae;Clostridium;Clostridium saccharolyticum	0.444939	0.927162	0.144369	0.00734434	Bacteria	Firmicutes	Clostridia	Clostridiales	Clostridiaceae	Clostridium	Clostridiumsaccharolyticum
42	Bacteria;Actinobacteria;Actinobacteria;Coriobacteriales;Coriobacteriaceae;Collinsella;Collinsella aerofaciens	0.452826	0.927162	-0.141903	0.729859	Bacteria	Actinobacteria	Actinobacteria	Coriobacteriales	Coriobacteriaceae	Collinsella	Collinsellaaerofaciens
43	Bacteria;Firmicutes;Clostridia;Clostridiales;Lachnospiraceae;Roseburia;Roseburia hominis	0.45385	0.927162	0.141584	0.144982	Bacteria	Firmicutes	Clostridia	Clostridiales	Lachnospiraceae	Roseburia	Roseburiahominis
44	Bacteria;Firmicutes;Erysipelotrichi;Erysipelotrichales;Erysipelotrichaceae;Coprobacillus;?	0.4554	0.927162	0.141103	0.215504	Bacteria	Firmicutes	Erysipelotrichi	Erysipelotrichales	Erysipelotrichaceae	Coprobacillus	?
45	Bacteria;Firmicutes;Clostridia;Clostridiales;Oscillospiraceae;?;?	0.460902	0.927162	-0.139402	0.07627	Bacteria	Firmicutes	Clostridia	Clostridiales	Oscillospiraceae	?	?
46	Bacteria;Firmicutes;Clostridia;Clostridiales;Lachnospiraceae;Coprococcus;Coprococcus catus	0.474305	0.927162	0.135302	0.0853834	Bacteria	Firmicutes	Clostridia	Clostridiales	Lachnospiraceae	Coprococcus	Coprococcuscatus
47	Bacteria;Firmicutes;Clostridia;Clostridiales;?;?;?	0.479729	0.927162	-0.13366	18.7973	Bacteria	Firmicutes	Clostridia	Clostridiales	?	?	?
48	Bacteria;Firmicutes;Clostridia;Clostridiales;Eubacteriaceae;Eubacterium;Eubacterium ventriosum	0.495629	0.927162	0.128903	0.0950702	Bacteria	Firmicutes	Clostridia	Clostridiales	Eubacteriaceae	Eubacterium	Eubacteriumventriosum
49	Bacteria;Bacteroidetes;Bacteroidia;Bacteroidales;Bacteroidaceae;Bacteroides;Bacteroides xylanisolvens	0.508016	0.927162	0.125251	0.529049	Bacteria	Bacteroidetes	Bacteroidia	Bacteroidales	Bacteroidaceae	Bacteroides	Bacteroidesxylanisolvens
50	Bacteria;Firmicutes;Clostridia;Clostridiales;Eubacteriaceae;Eubacterium;Eubacterium eligens	0.514119	0.927162	0.123468	0.511203	Bacteria	Firmicutes	Clostridia	Clostridiales	Eubacteriaceae	Eubacterium	Eubacteriumeligens
51	Bacteria;Firmicutes;Clostridia;Clostridiales;Lachnospiraceae;?;[Ruminococcus] torques	0.520183	0.927162	0.121707	0.177737	Bacteria	Firmicutes	Clostridia	Clostridiales	Lachnospiraceae	?	Ruminococcustorques
52	Bacteria;Firmicutes;Clostridia;Clostridiales;Lachnospiraceae;Blautia;[Ruminococcus] obeum	0.521216	0.927162	-0.121408	0.3798	Bacteria	Firmicutes	Clostridia	Clostridiales	Lachnospiraceae	Blautia	Ruminococcusobeum
53	Bacteria;Actinobacteria;Actinobacteria;Actinomycetales;Actinomycetaceae;Actinomyces;Actinomyces odontolyticus	0.521823	0.927162	-0.121232	0.0242026	Bacteria	Actinobacteria	Actinobacteria	Actinomycetales	Actinomycetaceae	Actinomyces	Actinomycesodontolyticus
54	Bacteria;Firmicutes;Clostridia;Clostridiales;Lachnospiraceae;?;[Ruminococcus] gnavus	0.522543	0.927162	0.121024	0.371896	Bacteria	Firmicutes	Clostridia	Clostridiales	Lachnospiraceae	?	Ruminococcusgnavus
55	Bacteria;Verrucomicrobia;Verrucomicrobiae;Verrucomicrobiales;Verrucomicrobiaceae;Akkermansia;Akkermansia muciniphila	0.550043	0.927162	-0.113178	2.74743	Bacteria	Verrucomicrobia	Verrucomicrobiae	Verrucomicrobiales	Verrucomicrobiaceae	Akkermansia	Akkermansiamuciniphila
56	Bacteria;Proteobacteria;Betaproteobacteria;Burkholderiales;Sutterellaceae;Sutterella;?	0.552254	0.927162	0.112556	0.317409	Bacteria	Proteobacteria	Betaproteobacteria	Burkholderiales	Sutterellaceae	Sutterella	?
57	Bacteria;Firmicutes;Clostridia;Clostridiales;Lachnospiraceae;Dorea;Dorea longicatena	0.554047	0.927162	0.112052	0.35407	Bacteria	Firmicutes	Clostridia	Clostridiales	Lachnospiraceae	Dorea	Dorealongicatena
58	Bacteria;Bacteroidetes;Bacteroidia;Bacteroidales;Bacteroidaceae;Bacteroides;?	0.554047	0.927162	0.112052	3.03079	Bacteria	Bacteroidetes	Bacteroidia	Bacteroidales	Bacteroidaceae	Bacteroides	?
59	Bacteria;Firmicutes;Clostridia;Clostridiales;Ruminococcaceae;Ruminococcus;?	0.555191	0.927162	0.111731	0.332017	Bacteria	Firmicutes	Clostridia	Clostridiales	Ruminococcaceae	Ruminococcus	?
60	Bacteria;Actinobacteria;Actinobacteria;Bifidobacteriales;Bifidobacteriaceae;Bifidobacterium;Bifidobacterium catenulatum-Bifidobacterium pseudocatenulatum complex	0.56502	0.927162	-0.108984	0.0907627	Bacteria	Actinobacteria	Actinobacteria	Bifidobacteriales	Bifidobacteriaceae	Bifidobacterium	Bifidobacteriumcatenulatum-Bifidobacteriumpseudocatenulatumcomplex
61	Bacteria;Firmicutes;Clostridia;Clostridiales;Ruminococcaceae;?;unnamed Ruminococcaceae bacterium D16	0.567432	0.927162	0.108313	0.0875299	Bacteria	Firmicutes	Clostridia	Clostridiales	Ruminococcaceae	?	unnamedRuminococcaceaebacteriumD16
62	Bacteria;Firmicutes;Clostridia;Clostridiales;Clostridiaceae;Clostridium;unnamed Clostridium sp. L2-50	0.573392	0.927162	-0.106661	0.100161	Bacteria	Firmicutes	Clostridia	Clostridiales	Clostridiaceae	Clostridium	unnamedClostridiumsp.L2-50
63	Bacteria;Firmicutes;Clostridia;Clostridiales;Ruminococcaceae;Faecalibacterium;Faecalibacterium prausnitzii	0.591899	0.927162	0.101582	7.195	Bacteria	Firmicutes	Clostridia	Clostridiales	Ruminococcaceae	Faecalibacterium	Faecalibacteriumprausnitzii
64	Bacteria;Bacteroidetes;Bacteroidia;Bacteroidales;Rikenellaceae;Alistipes;unnamed Alistipes sp. HGB5	0.597013	0.927162	-0.10019	0.150633	Bacteria	Bacteroidetes	Bacteroidia	Bacteroidales	Rikenellaceae	Alistipes	unnamedAlistipessp.HGB5
65	Bacteria;Actinobacteria;Actinobacteria;Bifidobacteriales;Bifidobacteriaceae;Bifidobacterium;Bifidobacterium bifidum	0.618078	0.927162	-0.0945138	0.0565275	Bacteria	Actinobacteria	Actinobacteria	Bifidobacteriales	Bifidobacteriaceae	Bifidobacterium	Bifidobacteriumbifidum
66	Bacteria;Firmicutes;Clostridia;Clostridiales;Eubacteriaceae;Eubacterium;Eubacterium hallii	0.618328	0.927162	0.0944469	0.446775	Bacteria	Firmicutes	Clostridia	Clostridiales	Eubacteriaceae	Eubacterium	Eubacteriumhallii
67	Bacteria;Bacteroidetes;Bacteroidia;Bacteroidales;Bacteroidaceae;Bacteroides;Bacteroides thetaiotaomicron	0.625819	0.927162	0.0924483	0.546455	Bacteria	Bacteroidetes	Bacteroidia	Bacteroidales	Bacteroidaceae	Bacteroides	Bacteroidesthetaiotaomicron
68	Bacteria;Bacteroidetes;Flavobacteriia;Flavobacteriales;Flavobacteriaceae;Capnocytophaga;unnamed Capnocytophaga sp. oral taxon 329	0.628386	0.927162	0.0917656	0.211978	Bacteria	Bacteroidetes	Flavobacteriia	Flavobacteriales	Flavobacteriaceae	Capnocytophaga	unnamedCapnocytophagasp.oraltaxon329
69	Bacteria;Firmicutes;Erysipelotrichi;Erysipelotrichales;Erysipelotrichaceae;Eubacterium;Eubacterium biforme	0.632487	0.927162	0.0906775	0.222016	Bacteria	Firmicutes	Erysipelotrichi	Erysipelotrichales	Erysipelotrichaceae	Eubacterium	Eubacteriumbiforme
70	Bacteria;Lentisphaerae;?;?;Victivallaceae;Victivallis;Victivallis vadensis	0.633135	0.927162	-0.0905058	0.0201285	Bacteria	Lentisphaerae	?	?	Victivallaceae	Victivallis	Victivallisvadensis
71	Bacteria;Firmicutes;Erysipelotrichi;Erysipelotrichales;Erysipelotrichaceae;Coprobacillus;unnamed Coprobacillus sp. 29_1	0.640083	0.927162	-0.0886697	0.0261417	Bacteria	Firmicutes	Erysipelotrichi	Erysipelotrichales	Erysipelotrichaceae	Coprobacillus	unnamedCoprobacillussp.29_1
72	Bacteria;Firmicutes;Clostridia;Clostridiales;Clostridiaceae;Clostridium;Clostridium bolteae	0.656779	0.927162	0.0842896	0.0404587	Bacteria	Firmicutes	Clostridia	Clostridiales	Clostridiaceae	Clostridium	Clostridiumbolteae
73	Bacteria;Bacteroidetes;Bacteroidia;Bacteroidales;?;?;?	0.657063	0.927162	0.0842153	1.74569	Bacteria	Bacteroidetes	Bacteroidia	Bacteroidales	?	?	?
74	Bacteria;Firmicutes;Negativicutes;Selenomonadales;Veillonellaceae;Dialister;Dialister invisus	0.667532	0.927162	0.0814914	1.0564	Bacteria	Firmicutes	Negativicutes	Selenomonadales	Veillonellaceae	Dialister	Dialisterinvisus
75	Bacteria;Firmicutes;Clostridia;Clostridiales;Lachnospiraceae;Roseburia;?	0.673912	0.927162	-0.0798392	0.025067	Bacteria	Firmicutes	Clostridia	Clostridiales	Lachnospiraceae	Roseburia	?
76	Bacteria;Firmicutes;?;?;?;?;?	0.68633	0.927162	0.0766404	2.54122	Bacteria	Firmicutes	?	?	?	?	?
77	Bacteria;Bacteroidetes;Bacteroidia;Bacteroidales;Bacteroidaceae;Bacteroides;Bacteroides stercoris	0.706023	0.927162	-0.0716096	0.350336	Bacteria	Bacteroidetes	Bacteroidia	Bacteroidales	Bacteroidaceae	Bacteroides	Bacteroidesstercoris
78	Bacteria;Firmicutes;Clostridia;Clostridiales;Lachnospiraceae;Roseburia;Roseburia inulinivorans	0.707173	0.927162	-0.0713172	0.425739	Bacteria	Firmicutes	Clostridia	Clostridiales	Lachnospiraceae	Roseburia	Roseburiainulinivorans
79	Bacteria;Firmicutes;Clostridia;Clostridiales;Ruminococcaceae;Oscillibacter;?	0.718729	0.927162	0.0683895	2.02973	Bacteria	Firmicutes	Clostridia	Clostridiales	Ruminococcaceae	Oscillibacter	?
80	Bacteria;Bacteroidetes;Flavobacteriia;Flavobacteriales;Flavobacteriaceae;Capnocytophaga;Capnocytophaga sp. oral taxon 329	0.734121	0.927162	0.0645137	0.236506	Bacteria	Bacteroidetes	Flavobacteriia	Flavobacteriales	Flavobacteriaceae	Capnocytophaga	Capnocytophagasp.oraltaxon329
81	Bacteria;Proteobacteria;Deltaproteobacteria;Desulfovibrionales;Desulfovibrionaceae;Desulfovibrio;Desulfovibrio piger	0.740368	0.927162	0.062948	0.126658	Bacteria	Proteobacteria	Deltaproteobacteria	Desulfovibrionales	Desulfovibrionaceae	Desulfovibrio	Desulfovibriopiger
82	Bacteria;Firmicutes;Clostridia;Clostridiales;Peptostreptococcaceae;?;?	0.74089	0.927162	0.0628174	0.0420348	Bacteria	Firmicutes	Clostridia	Clostridiales	Peptostreptococcaceae	?	?
83	Bacteria;Firmicutes;Clostridia;Clostridiales;bp_Clostridiales;bp_Clostridiales;butyrate-producing bacterium SS3_4	0.741988	0.927162	0.0625428	0.0494598	Bacteria	Firmicutes	Clostridia	Clostridiales	bp_Clostridiales	bp_Clostridiales	butyrate-producingbacteriumSS3_4
84	Bacteria;Firmicutes;Clostridia;Clostridiales;?;Pseudoflavonifractor;Pseudoflavonifractor capillosus	0.742382	0.927162	-0.0624442	0.0247501	Bacteria	Firmicutes	Clostridia	Clostridiales	?	Pseudoflavonifractor	Pseudoflavonifractorcapillosus
85	Bacteria;Firmicutes;Clostridia;Clostridiales;Clostridiaceae;Clostridium;Clostridium leptum	0.742632	0.927162	0.0623817	0.0311666	Bacteria	Firmicutes	Clostridia	Clostridiales	Clostridiaceae	Clostridium	Clostridiumleptum
86	Bacteria;Bacteroidetes;Bacteroidia;Bacteroidales;Bacteroidaceae;Bacteroides;Bacteroides uniformis	0.74266	0.927162	-0.0623747	3.5744	Bacteria	Bacteroidetes	Bacteroidia	Bacteroidales	Bacteroidaceae	Bacteroides	Bacteroidesuniformis
87	Bacteria;Actinobacteria;Actinobacteria;Bifidobacteriales;Bifidobacteriaceae;Bifidobacterium;Bifidobacterium dentium	0.744622	0.927162	0.0618843	0.0229464	Bacteria	Actinobacteria	Actinobacteria	Bifidobacteriales	Bifidobacteriaceae	Bifidobacterium	Bifidobacteriumdentium
88	Bacteria;Bacteroidetes;Bacteroidia;Bacteroidales;Rikenellaceae;Alistipes;Alistipes shahii	0.751479	0.927162	0.0601739	0.472481	Bacteria	Bacteroidetes	Bacteroidia	Bacteroidales	Rikenellaceae	Alistipes	Alistipesshahii
89	Bacteria;Actinobacteria;Actinobacteria;Coriobacteriales;Coriobacteriaceae;?;?	0.754817	0.927162	0.0593428	0.0134181	Bacteria	Actinobacteria	Actinobacteria	Coriobacteriales	Coriobacteriaceae	?	?
90	Bacteria;Bacteroidetes;Bacteroidia;Bacteroidales;Porphyromonadaceae;Parabacteroides;Parabacteroides distasonis	0.762314	0.927162	0.0574803	0.674069	Bacteria	Bacteroidetes	Bacteroidia	Bacteroidales	Porphyromonadaceae	Parabacteroides	Parabacteroidesdistasonis
91	Bacteria;Firmicutes;Bacilli;Lactobacillales;Streptococcaceae;Lactococcus;Lactococcus lactis	0.763007	0.927162	-0.0573082	0.0534561	Bacteria	Firmicutes	Bacilli	Lactobacillales	Streptococcaceae	Lactococcus	Lactococcuslactis
92	Bacteria;Proteobacteria;Gammaproteobacteria;Enterobacteriales;Enterobacteriaceae;Escherichia;Escherichia coli	0.766358	0.927162	0.0564777	0.45048	Bacteria	Proteobacteria	Gammaproteobacteria	Enterobacteriales	Enterobacteriaceae	Escherichia	Escherichiacoli
93	Bacteria;Proteobacteria;Betaproteobacteria;Burkholderiales;Sutterellaceae;Sutterella;Sutterella wadsworthensis	0.774922	0.927162	0.0543597	0.37933	Bacteria	Proteobacteria	Betaproteobacteria	Burkholderiales	Sutterellaceae	Sutterella	Sutterellawadsworthensis
94	Bacteria;Firmicutes;Clostridia;Clostridiales;Lachnospiraceae;Dorea;Dorea formicigenerans	0.778528	0.927162	0.05347	0.12762	Bacteria	Firmicutes	Clostridia	Clostridiales	Lachnospiraceae	Dorea	Doreaformicigenerans
95	Bacteria;Firmicutes;Clostridia;Clostridiales;Lachnospiraceae;Butyrivibrio;Butyrivibrio crossotus	0.779472	0.927162	0.0532372	0.123229	Bacteria	Firmicutes	Clostridia	Clostridiales	Lachnospiraceae	Butyrivibrio	Butyrivibriocrossotus
96	Bacteria;Firmicutes;Bacilli;Lactobacillales;Streptococcaceae;Streptococcus;Streptococcus thermophilus	0.808301	0.951438	0.0461641	0.158297	Bacteria	Firmicutes	Bacilli	Lactobacillales	Streptococcaceae	Streptococcus	Streptococcusthermophilus
97	Bacteria;Bacteroidetes;Bacteroidia;Bacteroidales;Bacteroidaceae;Bacteroides;Bacteroides coprocola	0.849751	0.964358	0.0360992	0.296185	Bacteria	Bacteroidetes	Bacteroidia	Bacteroidales	Bacteroidaceae	Bacteroides	Bacteroidescoprocola
98	Archaea;Euryarchaeota;Methanobacteria;Methanobacteriales;Methanobacteriaceae;Methanobrevibacter;Methanobrevibacter smithii	0.86494	0.964358	-0.0324366	0.325609	Archaea	Euryarchaeota	Methanobacteria	Methanobacteriales	Methanobacteriaceae	Methanobrevibacter	Methanobrevibactersmithii
99	Bacteria;Bacteroidetes;Bacteroidia;Bacteroidales;Bacteroidaceae;Bacteroides;Bacteroides ovatus	0.865502	0.964358	0.0323012	0.923151	Bacteria	Bacteroidetes	Bacteroidia	Bacteroidales	Bacteroidaceae	Bacteroides	Bacteroidesovatus
100	Bacteria;Firmicutes;Clostridia;Clostridiales;Lachnospiraceae;Coprococcus;Coprococcus eutactus	0.873061	0.964358	-0.0304832	1.08869	Bacteria	Firmicutes	Clostridia	Clostridiales	Lachnospiraceae	Coprococcus	Coprococcuseutactus
101	Bacteria;Firmicutes;Clostridia;Clostridiales;Peptostreptococcaceae;?;[Clostridium] bartlettii	0.874437	0.964358	0.0301524	0.0265883	Bacteria	Firmicutes	Clostridia	Clostridiales	Peptostreptococcaceae	?	Clostridiumbartlettii
102	Bacteria;Proteobacteria;Betaproteobacteria;Burkholderiales;Sutterellaceae;Parasutterella;Parasutterella excrementihominis	0.87776	0.964358	0.0293542	0.112289	Bacteria	Proteobacteria	Betaproteobacteria	Burkholderiales	Sutterellaceae	Parasutterella	Parasutterellaexcrementihominis
103	Bacteria;Firmicutes;Clostridia;?;?;?;?	0.88126	0.964358	0.0285142	5.5155	Bacteria	Firmicutes	Clostridia	?	?	?	?
104	Bacteria;Actinobacteria;Actinobacteria;Coriobacteriales;Coriobacteriaceae;Eggerthella;Eggerthella lenta	0.889669	0.964358	0.0264975	0.0577434	Bacteria	Actinobacteria	Actinobacteria	Coriobacteriales	Coriobacteriaceae	Eggerthella	Eggerthellalenta
105	Bacteria;Firmicutes;Clostridia;Clostridiales;Eubacteriaceae;Eubacterium;?	0.896085	0.964358	0.024961	0.2584	Bacteria	Firmicutes	Clostridia	Clostridiales	Eubacteriaceae	Eubacterium	?
106	Bacteria;Bacteroidetes;Bacteroidia;Bacteroidales;Bacteroidaceae;Bacteroides;Bacteroides clarus	0.918967	0.976749	-0.0194929	0.108266	Bacteria	Bacteroidetes	Bacteroidia	Bacteroidales	Bacteroidaceae	Bacteroides	Bacteroidesclarus
107	Bacteria;Firmicutes;Clostridia;Clostridiales;Lachnospiraceae;Blautia;[Ruminococcus] torques	0.934315	0.976749	-0.0158341	0.155358	Bacteria	Firmicutes	Clostridia	Clostridiales	Lachnospiraceae	Blautia	Ruminococcustorques
108	Bacteria;Actinobacteria;Actinobacteria;Bifidobacteriales;Bifidobacteriaceae;Bifidobacterium;Bifidobacterium longum	0.941808	0.976749	-0.01405	0.258931	Bacteria	Actinobacteria	Actinobacteria	Bifidobacteriales	Bifidobacteriaceae	Bifidobacterium	Bifidobacteriumlongum
109	Bacteria;Firmicutes;Clostridia;Clostridiales;Eubacteriaceae;Eubacterium;Eubacterium rectale	0.944208	0.976749	-0.0134789	1.56082	Bacteria	Firmicutes	Clostridia	Clostridiales	Eubacteriaceae	Eubacterium	Eubacteriumrectale
110	Bacteria;Firmicutes;Clostridia;Clostridiales;Ruminococcaceae;Ruminococcus;Ruminococcus bromii	0.960092	0.976749	-0.00970116	2.25247	Bacteria	Firmicutes	Clostridia	Clostridiales	Ruminococcaceae	Ruminococcus	Ruminococcusbromii
111	Bacteria;Bacteroidetes;Bacteroidia;Bacteroidales;Prevotellaceae;Prevotella;Prevotella copri	0.961525	0.976749	-0.00936038	3.4146	Bacteria	Bacteroidetes	Bacteroidia	Bacteroidales	Prevotellaceae	Prevotella	Prevotellacopri
112	Bacteria;Firmicutes;Clostridia;Clostridiales;Ruminococcaceae;Subdoligranulum;Subdoligranulum variabile	0.968105	0.976749	-0.00779684	2.6704	Bacteria	Firmicutes	Clostridia	Clostridiales	Ruminococcaceae	Subdoligranulum	Subdoligranulumvariabile
113	Bacteria;Bacteroidetes;Bacteroidia;Bacteroidales;Bacteroidaceae;Bacteroides;Bacteroides fragilis	0.978877	0.978877	-0.00523801	0.0815715	Bacteria	Bacteroidetes	Bacteroidia	Bacteroidales	Bacteroidaceae	Bacteroides	Bacteroidesfragilis

## Sheet: Bilirubin Genus
Rank	Feature name	p-value	q-value	Rho	FeatureSum (%)	Superkingdom	Phylum	Class	Order	Family	Genus
1	Bacteria;Firmicutes;Erysipelotrichi;Erysipelotrichales;Erysipelotrichaceae;Holdemania	0.00538063	0.548824	0.500376	0.0129435	Bacteria	Firmicutes	Erysipelotrichi	Erysipelotrichales	Erysipelotrichaceae	Holdemania
2	Bacteria;?;?;?;?;?	0.0153433	0.782506	0.441573	3.55221	Bacteria	?	?	?	?	?
3	Bacteria;Firmicutes;Negativicutes;Selenomonadales;Acidaminococcaceae;Phascolarctobacterium	0.0235469	0.800594	-0.414628	0.133858	Bacteria	Firmicutes	Negativicutes	Selenomonadales	Acidaminococcaceae	Phascolarctobacterium
4	Bacteria;Firmicutes;Negativicutes;Selenomonadales;Acidaminococcaceae;?	0.0349037	0.858508	0.388065	0.640589	Bacteria	Firmicutes	Negativicutes	Selenomonadales	Acidaminococcaceae	?
5	Bacteria;Firmicutes;Negativicutes;Selenomonadales;Veillonellaceae;Mitsuokella	0.0455305	0.858508	-0.369019	0.0329707	Bacteria	Firmicutes	Negativicutes	Selenomonadales	Veillonellaceae	Mitsuokella
6	Bacteria;Firmicutes;Clostridia;Clostridiales;Lachnospiraceae;?	0.0505004	0.858508	0.361328	3.27089	Bacteria	Firmicutes	Clostridia	Clostridiales	Lachnospiraceae	?
7	Bacteria;Firmicutes;Negativicutes;Selenomonadales;Veillonellaceae;Veillonella	0.0642125	0.932539	0.342869	0.0360656	Bacteria	Firmicutes	Negativicutes	Selenomonadales	Veillonellaceae	Veillonella
8	Bacteria;Proteobacteria;Deltaproteobacteria;Desulfovibrionales;Desulfovibrionaceae;Bilophila	0.082255	0.932539	0.32284	0.127087	Bacteria	Proteobacteria	Deltaproteobacteria	Desulfovibrionales	Desulfovibrionaceae	Bilophila
9	Bacteria;Bacteroidetes;?;?;?;?	0.0822828	0.932539	-0.322812	0.841151	Bacteria	Bacteroidetes	?	?	?	?
10	Bacteria;Firmicutes;Clostridia;Clostridiales;Oscillospiraceae;Oscillibacter	0.0940865	0.959405	0.311502	0.000323308	Bacteria	Firmicutes	Clostridia	Clostridiales	Oscillospiraceae	Oscillibacter
11	Bacteria;Firmicutes;Clostridia;Clostridiales;Ruminococcaceae;Ruminococcus	0.111415	0.959405	0.296726	3.6526	Bacteria	Firmicutes	Clostridia	Clostridiales	Ruminococcaceae	Ruminococcus
12	Bacteria;Actinobacteria;Actinobacteria;Coriobacteriales;Coriobacteriaceae;Slackia	0.120034	0.959405	0.290019	0.000321078	Bacteria	Actinobacteria	Actinobacteria	Coriobacteriales	Coriobacteriaceae	Slackia
13	Bacteria;Firmicutes;Bacilli;Lactobacillales;Carnobacteriaceae;Granulicatella	0.128551	0.959405	0.283737	0.00340923	Bacteria	Firmicutes	Bacilli	Lactobacillales	Carnobacteriaceae	Granulicatella
14	Bacteria;Bacteroidetes;Bacteroidia;Bacteroidales;Porphyromonadaceae;Odoribacter	0.148399	0.959405	0.270216	0.424963	Bacteria	Bacteroidetes	Bacteroidia	Bacteroidales	Porphyromonadaceae	Odoribacter
15	Bacteria;Firmicutes;Clostridia;Clostridiales;Lachnospiraceae;Coprococcus	0.158275	0.959405	0.263979	1.47246	Bacteria	Firmicutes	Clostridia	Clostridiales	Lachnospiraceae	Coprococcus
16	Bacteria;Firmicutes;Clostridia;Clostridiales;Eubacteriaceae;Eubacterium	0.158998	0.959405	0.263533	4.44251	Bacteria	Firmicutes	Clostridia	Clostridiales	Eubacteriaceae	Eubacterium
17	Bacteria;Proteobacteria;Gammaproteobacteria;Pasteurellales;Pasteurellaceae;Haemophilus	0.159901	0.959405	0.26298	0.0179336	Bacteria	Proteobacteria	Gammaproteobacteria	Pasteurellales	Pasteurellaceae	Haemophilus
18	Bacteria;Proteobacteria;Betaproteobacteria;Burkholderiales;Sutterellaceae;?	0.170591	0.966684	0.256585	0.0143616	Bacteria	Proteobacteria	Betaproteobacteria	Burkholderiales	Sutterellaceae	?
19	Bacteria;Proteobacteria;Betaproteobacteria;Burkholderiales;Sutterellaceae;Sutterella	0.200956	0.984807	0.239859	0.689538	Bacteria	Proteobacteria	Betaproteobacteria	Burkholderiales	Sutterellaceae	Sutterella
20	Bacteria;Firmicutes;Erysipelotrichi;Erysipelotrichales;Erysipelotrichaceae;Turicibacter	0.219501	0.984807	0.230504	0.00279606	Bacteria	Firmicutes	Erysipelotrichi	Erysipelotrichales	Erysipelotrichaceae	Turicibacter
21	Bacteria;Proteobacteria;Gammaproteobacteria;Enterobacteriales;Enterobacteriaceae;Enterobacter	0.237969	0.984807	0.221713	0.00283619	Bacteria	Proteobacteria	Gammaproteobacteria	Enterobacteriales	Enterobacteriaceae	Enterobacter
22	Bacteria;Firmicutes;Clostridia;Clostridiales;Clostridiales Family XI. Incertae Sedis;Finegoldia	0.250989	0.984807	-0.21579	0.000428104	Bacteria	Firmicutes	Clostridia	Clostridiales	ClostridialesFamilyXI.IncertaeSedis	Finegoldia
23	Bacteria;Firmicutes;Clostridia;Clostridiales;Clostridiales Family XI. Incertae Sedis;?	0.253831	0.984807	-0.214525	0.00243261	Bacteria	Firmicutes	Clostridia	Clostridiales	ClostridialesFamilyXI.IncertaeSedis	?
24	Bacteria;Proteobacteria;Gammaproteobacteria;Enterobacteriales;Enterobacteriaceae;Klebsiella	0.254772	0.984807	0.214108	0.138748	Bacteria	Proteobacteria	Gammaproteobacteria	Enterobacteriales	Enterobacteriaceae	Klebsiella
25	Bacteria;Actinobacteria;Actinobacteria;Actinomycetales;Micrococcaceae;Rothia	0.257318	0.984807	-0.212985	0.00454861	Bacteria	Actinobacteria	Actinobacteria	Actinomycetales	Micrococcaceae	Rothia
26	Bacteria;Actinobacteria;Actinobacteria;Coriobacteriales;Coriobacteriaceae;Olsenella	0.271701	0.984807	-0.206777	0.000740264	Bacteria	Actinobacteria	Actinobacteria	Coriobacteriales	Coriobacteriaceae	Olsenella
27	Bacteria;Firmicutes;Clostridia;Clostridiales;Lachnospiraceae;Catonella	0.278095	0.984807	0.204087	0.000314389	Bacteria	Firmicutes	Clostridia	Clostridiales	Lachnospiraceae	Catonella
28	Bacteria;Actinobacteria;Actinobacteria;Bifidobacteriales;Bifidobacteriaceae;Bifidobacterium	0.296702	0.984807	-0.19648	1.61785	Bacteria	Actinobacteria	Actinobacteria	Bifidobacteriales	Bifidobacteriaceae	Bifidobacterium
29	?;?;?;?;?;?	0.296946	0.984807	0.196383	0.1133	?	?	?	?	?	?
30	Bacteria;Firmicutes;Bacilli;Bacillales;?;Gemella	0.316419	0.984807	0.188747	0.00558319	Bacteria	Firmicutes	Bacilli	Bacillales	?	Gemella
31	Bacteria;Firmicutes;Bacilli;Lactobacillales;Streptococcaceae;Streptococcus	0.320075	0.984807	0.187347	0.47968	Bacteria	Firmicutes	Bacilli	Lactobacillales	Streptococcaceae	Streptococcus
32	Bacteria;Firmicutes;Clostridia;Clostridiales;Lachnospiraceae;Anaerostipes	0.332654	0.984807	-0.182604	0.00053959	Bacteria	Firmicutes	Clostridia	Clostridiales	Lachnospiraceae	Anaerostipes
33	Bacteria;Firmicutes;Clostridia;Clostridiales;Ruminococcaceae;?	0.346406	0.984807	-0.177545	0.422115	Bacteria	Firmicutes	Clostridia	Clostridiales	Ruminococcaceae	?
34	Bacteria;Proteobacteria;Deltaproteobacteria;Desulfovibrionales;Desulfovibrionaceae;Desulfovibrio	0.352087	0.984807	0.175491	0.13162	Bacteria	Proteobacteria	Deltaproteobacteria	Desulfovibrionales	Desulfovibrionaceae	Desulfovibrio
35	Bacteria;Firmicutes;Clostridia;Clostridiales;Lachnospiraceae;Clostridium	0.361971	0.984807	-0.171965	0.0546056	Bacteria	Firmicutes	Clostridia	Clostridiales	Lachnospiraceae	Clostridium
36	Bacteria;Firmicutes;Clostridia;Erysipelotrichales;Erysipelotrichaceae;Clostridium	0.362259	0.984807	0.171863	0.0062744	Bacteria	Firmicutes	Clostridia	Erysipelotrichales	Erysipelotrichaceae	Clostridium
37	Bacteria;Firmicutes;Bacilli;Lactobacillales;Lactobacillaceae;Pediococcus	0.393395	0.984807	-0.161122	0.000162769	Bacteria	Firmicutes	Bacilli	Lactobacillales	Lactobacillaceae	Pediococcus
38	Bacteria;Proteobacteria;Epsilonproteobacteria;Campylobacterales;Campylobacteraceae;Campylobacter	0.393395	0.984807	-0.161122	0.000245268	Bacteria	Proteobacteria	Epsilonproteobacteria	Campylobacterales	Campylobacteraceae	Campylobacter
39	Bacteria;Firmicutes;Clostridia;Clostridiales;Lachnospiraceae;Roseburia	0.406262	0.984807	0.156828	0.980533	Bacteria	Firmicutes	Clostridia	Clostridiales	Lachnospiraceae	Roseburia
40	Bacteria;Firmicutes;Clostridia;Clostridiales;Clostridiales Family XI. Incertae Sedis;Anaerococcus	0.420728	0.984807	-0.152093	0.00101452	Bacteria	Firmicutes	Clostridia	Clostridiales	ClostridialesFamilyXI.IncertaeSedis	Anaerococcus
41	Bacteria;Actinobacteria;Actinobacteria;Coriobacteriales;Coriobacteriaceae;Collinsella	0.432326	0.984807	-0.148363	0.723434	Bacteria	Actinobacteria	Actinobacteria	Coriobacteriales	Coriobacteriaceae	Collinsella
42	Bacteria;Bacteroidetes;Bacteroidia;Bacteroidales;Bacteroidaceae;Bacteroides	0.433723	0.984807	0.147917	16.6533	Bacteria	Bacteroidetes	Bacteroidia	Bacteroidales	Bacteroidaceae	Bacteroides
43	Bacteria;Proteobacteria;Betaproteobacteria;Burkholderiales;Oxalobacteraceae;Oxalobacter	0.437781	0.984807	0.146627	0.00857324	Bacteria	Proteobacteria	Betaproteobacteria	Burkholderiales	Oxalobacteraceae	Oxalobacter
44	Bacteria;Actinobacteria;Actinobacteria;Coriobacteriales;Coriobacteriaceae;Atopobium	0.45399	0.984807	-0.141541	0.00374368	Bacteria	Actinobacteria	Actinobacteria	Coriobacteriales	Coriobacteriaceae	Atopobium
45	Bacteria;Proteobacteria;Gammaproteobacteria;Enterobacteriales;Enterobacteriaceae;Citrobacter	0.460133	0.984807	0.139639	0.000401348	Bacteria	Proteobacteria	Gammaproteobacteria	Enterobacteriales	Enterobacteriaceae	Citrobacter
46	Bacteria;Firmicutes;Clostridia;Clostridiales;Oscillospiraceae;?	0.460902	0.984807	-0.139402	0.0754824	Bacteria	Firmicutes	Clostridia	Clostridiales	Oscillospiraceae	?
47	Bacteria;Synergistetes;Synergistia;Synergistales;Synergistaceae;Pyramidobacter	0.47637	0.984807	-0.134676	0.000508374	Bacteria	Synergistetes	Synergistia	Synergistales	Synergistaceae	Pyramidobacter
48	Bacteria;Firmicutes;Clostridia;Clostridiales;?;?	0.479729	0.984807	-0.13366	18.718	Bacteria	Firmicutes	Clostridia	Clostridiales	?	?
49	Bacteria;Bacteroidetes;Bacteroidia;Bacteroidales;Rikenellaceae;Alistipes	0.487885	0.984807	0.13121	5.8266	Bacteria	Bacteroidetes	Bacteroidia	Bacteroidales	Rikenellaceae	Alistipes
50	Bacteria;Firmicutes;Bacilli;Lactobacillales;Leuconostocaceae;Leuconostoc	0.492429	0.984807	0.129854	0.00148276	Bacteria	Firmicutes	Bacilli	Lactobacillales	Leuconostocaceae	Leuconostoc
51	Bacteria;Fusobacteria;Fusobacteriia;Fusobacteriales;Fusobacteriaceae;Fusobacterium	0.492429	0.984807	-0.129854	0.00149391	Bacteria	Fusobacteria	Fusobacteriia	Fusobacteriales	Fusobacteriaceae	Fusobacterium
52	Bacteria;Firmicutes;Bacilli;Lactobacillales;Lactobacillaceae;Lactobacillus	0.51099	0.984807	0.12438	0.0555934	Bacteria	Firmicutes	Bacilli	Lactobacillales	Lactobacillaceae	Lactobacillus
53	Bacteria;Actinobacteria;Actinobacteria;Actinomycetales;Actinomycetaceae;Actinomyces	0.531202	0.984807	-0.118533	0.0358604	Bacteria	Actinobacteria	Actinobacteria	Actinomycetales	Actinomycetaceae	Actinomyces
54	Bacteria;Lentisphaerae;;;Victivallaceae;Victivallis	0.541839	0.984807	-0.115499	0.00422084	Bacteria	Lentisphaerae	?	?	Victivallaceae	Victivallis
55	Bacteria;Verrucomicrobia;Verrucomicrobiae;Verrucomicrobiales;Verrucomicrobiaceae;Akkermansia	0.550043	0.984807	-0.113178	2.71904	Bacteria	Verrucomicrobia	Verrucomicrobiae	Verrucomicrobiales	Verrucomicrobiaceae	Akkermansia
56	Bacteria;Actinobacteria;Actinobacteria;Actinomycetales;Propionibacteriaceae;Propionibacterium	0.556483	0.984807	-0.111368	0.00523536	Bacteria	Actinobacteria	Actinobacteria	Actinomycetales	Propionibacteriaceae	Propionibacterium
57	Bacteria;Firmicutes;Clostridia;Clostridiales;Lachnospiraceae;Dorea	0.585376	0.984807	0.103364	0.47671	Bacteria	Firmicutes	Clostridia	Clostridiales	Lachnospiraceae	Dorea
58	Bacteria;Firmicutes;Clostridia;Clostridiales;Ruminococcaceae;Faecalibacterium	0.591899	0.984807	0.101582	7.12064	Bacteria	Firmicutes	Clostridia	Clostridiales	Ruminococcaceae	Faecalibacterium
59	Bacteria;Firmicutes;Negativicutes;Selenomonadales;Acidaminococcaceae;Acidaminococcus	0.622543	0.984807	0.0933211	0.197717	Bacteria	Firmicutes	Negativicutes	Selenomonadales	Acidaminococcaceae	Acidaminococcus
60	Bacteria;Bacteroidetes;Flavobacteriia;Flavobacteriales;Flavobacteriaceae;Capnocytophaga	0.628386	0.984807	0.0917656	0.443848	Bacteria	Bacteroidetes	Flavobacteriia	Flavobacteriales	Flavobacteriaceae	Capnocytophaga
61	Bacteria;Lentisphaerae;?;?;Victivallaceae;Victivallis	0.633135	0.984807	-0.0905058	0.0199202	Bacteria	Lentisphaerae	?	?	Victivallaceae	Victivallis
62	Bacteria;Firmicutes;Erysipelotrichi;Erysipelotrichales;Erysipelotrichaceae;Eubacterium	0.639805	0.984807	0.0887431	0.220124	Bacteria	Firmicutes	Erysipelotrichi	Erysipelotrichales	Erysipelotrichaceae	Eubacterium
63	Bacteria;Bacteroidetes;Bacteroidia;Bacteroidales;?;?	0.657063	0.984807	0.0842153	1.72765	Bacteria	Bacteroidetes	Bacteroidia	Bacteroidales	?	?
64	Bacteria;Firmicutes;Negativicutes;Selenomonadales;Veillonellaceae;Dialister	0.667532	0.984807	0.0814914	1.04549	Bacteria	Firmicutes	Negativicutes	Selenomonadales	Veillonellaceae	Dialister
65	Bacteria;Firmicutes;?;?;?;?	0.68633	0.984807	0.0766404	2.51495	Bacteria	Firmicutes	?	?	?	?
66	Bacteria;Firmicutes;Clostridia;Clostridiales;Clostridiaceae;Clostridium	0.689837	0.984807	-0.0757408	0.214215	Bacteria	Firmicutes	Clostridia	Clostridiales	Clostridiaceae	Clostridium
67	Bacteria;Firmicutes;Clostridia;Clostridiales;Erysipelotrichaceae;?	0.691987	0.984807	-0.07519	0.001621	Bacteria	Firmicutes	Clostridia	Clostridiales	Erysipelotrichaceae	?
68	Bacteria;Bacteroidetes;Bacteroidia;Bacteroidales;Porphyromonadaceae;Parabacteroides	0.693284	0.984807	0.074858	1.01515	Bacteria	Bacteroidetes	Bacteroidia	Bacteroidales	Porphyromonadaceae	Parabacteroides
69	Bacteria;Firmicutes;Clostridia;Clostridiales;Ruminococcaceae;Oscillibacter	0.718729	0.984807	0.0683895	2.00876	Bacteria	Firmicutes	Clostridia	Clostridiales	Ruminococcaceae	Oscillibacter
70	Bacteria;Firmicutes;Erysipelotrichi;Erysipelotrichales;Erysipelotrichaceae;Coprobacillus	0.734655	0.984807	-0.0643797	0.29931	Bacteria	Firmicutes	Erysipelotrichi	Erysipelotrichales	Erysipelotrichaceae	Coprobacillus
71	Bacteria;Firmicutes;Clostridia;Clostridiales;Lachnospiraceae;Blautia	0.734655	0.984807	-0.0643797	0.532274	Bacteria	Firmicutes	Clostridia	Clostridiales	Lachnospiraceae	Blautia
72	Bacteria;Firmicutes;Clostridia;Clostridiales;bp_Clostridiales;bp_Clostridiales	0.741988	0.984807	0.0625428	0.0489466	Bacteria	Firmicutes	Clostridia	Clostridiales	bp_Clostridiales	bp_Clostridiales
73	Bacteria;Firmicutes;Clostridia;Clostridiales;?;Pseudoflavonifractor	0.742382	0.984807	-0.0624442	0.0244934	Bacteria	Firmicutes	Clostridia	Clostridiales	?	Pseudoflavonifractor
74	Bacteria;Actinobacteria;Actinobacteria;Coriobacteriales;Coriobacteriaceae;?	0.754817	0.984807	0.0593428	0.0132779	Bacteria	Actinobacteria	Actinobacteria	Coriobacteriales	Coriobacteriaceae	?
75	Bacteria;Firmicutes;Bacilli;Lactobacillales;Streptococcaceae;Lactococcus	0.763007	0.984807	-0.0573082	0.0529021	Bacteria	Firmicutes	Bacilli	Lactobacillales	Streptococcaceae	Lactococcus
76	Bacteria;Proteobacteria;Gammaproteobacteria;Enterobacteriales;Enterobacteriaceae;Escherichia	0.766358	0.984807	0.0564777	0.445824	Bacteria	Proteobacteria	Gammaproteobacteria	Enterobacteriales	Enterobacteriaceae	Escherichia
77	Bacteria;Bacteroidetes;Bacteroidia;Bacteroidales;Prevotellaceae;Paraprevotella	0.777566	0.984807	0.0537072	0.000218512	Bacteria	Bacteroidetes	Bacteroidia	Bacteroidales	Prevotellaceae	Paraprevotella
78	Bacteria;Firmicutes;Clostridia;Clostridiales;Clostridiales Family XI. Incertae Sedis;Peptoniphilus	0.777566	0.984807	0.0537072	0.000218512	Bacteria	Firmicutes	Clostridia	Clostridiales	ClostridialesFamilyXI.IncertaeSedis	Peptoniphilus
79	Bacteria;Firmicutes;Negativicutes;Selenomonadales;Veillonellaceae;?	0.777566	0.984807	-0.0537072	0.0405138	Bacteria	Firmicutes	Negativicutes	Selenomonadales	Veillonellaceae	?
80	Bacteria;Firmicutes;Clostridia;Clostridiales;Lachnospiraceae;Butyrivibrio	0.779472	0.984807	0.0532372	0.121956	Bacteria	Firmicutes	Clostridia	Clostridiales	Lachnospiraceae	Butyrivibrio
81	Bacteria;Proteobacteria;Gammaproteobacteria;Pasteurellales;Pasteurellaceae;Aggregatibacter	0.824444	0.984807	0.042231	0.00113492	Bacteria	Proteobacteria	Gammaproteobacteria	Pasteurellales	Pasteurellaceae	Aggregatibacter
82	Bacteria;Firmicutes;Clostridia;Clostridiales;Lachnospiraceae;Oribacterium	0.832928	0.984807	-0.040171	0.000874046	Bacteria	Firmicutes	Clostridia	Clostridiales	Lachnospiraceae	Oribacterium
83	Bacteria;Firmicutes;Bacilli;Bacillales;Staphylococcaceae;Staphylococcus	0.845128	0.984807	-0.0372163	0.00260876	Bacteria	Firmicutes	Bacilli	Bacillales	Staphylococcaceae	Staphylococcus
84	Bacteria;Firmicutes;Bacilli;Lactobacillales;Enterococcaceae;Enterococcus	0.849056	0.984807	-0.0362669	0.0403756	Bacteria	Firmicutes	Bacilli	Lactobacillales	Enterococcaceae	Enterococcus
85	Archaea;Euryarchaeota;Methanobacteria;Methanobacteriales;Methanobacteriaceae;Methanobrevibacter	0.86494	0.984807	-0.0324366	0.322244	Archaea	Euryarchaeota	Methanobacteria	Methanobacteriales	Methanobacteriaceae	Methanobrevibacter
86	Bacteria;Proteobacteria;Betaproteobacteria;Burkholderiales;Sutterellaceae;Parasutterella	0.87776	0.984807	0.0293542	0.111129	Bacteria	Proteobacteria	Betaproteobacteria	Burkholderiales	Sutterellaceae	Parasutterella
87	Bacteria;Firmicutes;Clostridia;?;?;?	0.88126	0.984807	0.0285142	5.4585	Bacteria	Firmicutes	Clostridia	?	?	?
88	Bacteria;Firmicutes;Negativicutes;Selenomonadales;Veillonellaceae;Megasphaera	0.881431	0.984807	-0.0284731	0.00991775	Bacteria	Firmicutes	Negativicutes	Selenomonadales	Veillonellaceae	Megasphaera
89	Bacteria;Firmicutes;Clostridia;Clostridiales;Ruminococcaceae;Anaerotruncus	0.884	0.984807	0.0278567	0.0172847	Bacteria	Firmicutes	Clostridia	Clostridiales	Ruminococcaceae	Anaerotruncus
90	Bacteria;Actinobacteria;Actinobacteria;Coriobacteriales;Coriobacteriaceae;Eggerthella	0.889669	0.984807	0.0264975	0.0591386	Bacteria	Actinobacteria	Actinobacteria	Coriobacteriales	Coriobacteriaceae	Eggerthella
91	Archaea;Euryarchaeota;Methanobacteria;Methanobacteriales;Methanobacteriaceae;Methanosphaera	0.896014	0.984807	0.0249781	0.00127316	Archaea	Euryarchaeota	Methanobacteria	Methanobacteriales	Methanobacteriaceae	Methanosphaera
92	Bacteria;Firmicutes;Clostridia;Clostridiales;Peptostreptococcaceae;Peptostreptococcus	0.910631	0.984807	-0.0214829	0.000379051	Bacteria	Firmicutes	Clostridia	Clostridiales	Peptostreptococcaceae	Peptostreptococcus
93	Bacteria;Firmicutes;Clostridia;Clostridiales;Clostridiales Family XI. Incertae Sedis;Peptostreptococcus	0.910631	0.984807	-0.0214829	0.000303241	Bacteria	Firmicutes	Clostridia	Clostridiales	ClostridialesFamilyXI.IncertaeSedis	Peptostreptococcus
94	Bacteria;Bacteroidetes;Bacteroidia;Bacteroidales;Prevotellaceae;Prevotella	0.912865	0.984807	-0.0209494	4.42387	Bacteria	Bacteroidetes	Bacteroidia	Bacteroidales	Prevotellaceae	Prevotella
95	Bacteria;Proteobacteria;Betaproteobacteria;Burkholderiales;Burkholderiaceae;Lautropia	0.9262	0.984807	-0.0177679	0.00068898	Bacteria	Proteobacteria	Betaproteobacteria	Burkholderiales	Burkholderiaceae	Lautropia
96	Bacteria;Firmicutes;Erysipelotrichi;Erysipelotrichales;Erysipelotrichaceae;Solobacterium	0.926877	0.984807	0.0176065	0.00480948	Bacteria	Firmicutes	Erysipelotrichi	Erysipelotrichales	Erysipelotrichaceae	Solobacterium
97	Bacteria;Bacteroidetes;Bacteroidia;Bacteroidales;Porphyromonadaceae;Porphyromonas	0.943326	0.987499	-0.0136887	0.000865128	Bacteria	Bacteroidetes	Bacteroidia	Bacteroidales	Porphyromonadaceae	Porphyromonas
98	Bacteria;Firmicutes;Clostridia;Clostridiales;Ruminococcaceae;Subdoligranulum	0.968105	0.987499	-0.00779684	2.6428	Bacteria	Firmicutes	Clostridia	Clostridiales	Ruminococcaceae	Subdoligranulum
99	Bacteria;Proteobacteria;Gammaproteobacteria;Enterobacteriales;Enterobacteriaceae;?	0.972742	0.987499	0.00669516	0.0633929	Bacteria	Proteobacteria	Gammaproteobacteria	Enterobacteriales	Enterobacteriaceae	?
100	Bacteria;Firmicutes;Erysipelotrichi;Erysipelotrichales;Erysipelotrichaceae;?	0.975629	0.987499	-0.0060094	0.014696	Bacteria	Firmicutes	Erysipelotrichi	Erysipelotrichales	Erysipelotrichaceae	?
101	Bacteria;Proteobacteria;Gammaproteobacteria;Pseudomonadales;Pseudomonadaceae;Pseudomonas	0.977818	0.987499	0.00548948	0.00360767	Bacteria	Proteobacteria	Gammaproteobacteria	Pseudomonadales	Pseudomonadaceae	Pseudomonas
102	Bacteria;Firmicutes;Clostridia;Clostridiales;Peptostreptococcaceae;?	0.991426	0.991426	-0.00225801	0.0679125	Bacteria	Firmicutes	Clostridia	Clostridiales	Peptostreptococcaceae	?

## Sheet: Bilirubin Family
Rank	Feature name	p-value	q-value	Rho	FeatureSum (%)	Superkingdom	Phylum	Class	Order	Family
1	Bacteria;?;?;?;?	0.0153433	0.782506	0.441573	3.55221	Bacteria	?	?	?	?
2	Bacteria;Bacteroidetes;?;?;?	0.0822828	0.886895	-0.322812	0.841151	Bacteria	Bacteroidetes	?	?	?
3	Bacteria;Firmicutes;Bacilli;Lactobacillales;Carnobacteriaceae	0.128551	0.886895	0.283737	0.00340923	Bacteria	Firmicutes	Bacilli	Lactobacillales	Carnobacteriaceae
4	Bacteria;Proteobacteria;Betaproteobacteria;Burkholderiales;Sutterellaceae	0.136652	0.886895	0.278044	0.815028	Bacteria	Proteobacteria	Betaproteobacteria	Burkholderiales	Sutterellaceae
5	Bacteria;Proteobacteria;Gammaproteobacteria;Pasteurellales;Pasteurellaceae	0.141068	0.886895	0.275045	0.0190685	Bacteria	Proteobacteria	Gammaproteobacteria	Pasteurellales	Pasteurellaceae
6	Bacteria;Firmicutes;Clostridia;Clostridiales;Lachnospiraceae	0.152575	0.886895	0.267543	6.91116	Bacteria	Firmicutes	Clostridia	Clostridiales	Lachnospiraceae
7	Bacteria;Firmicutes;Clostridia;Clostridiales;Eubacteriaceae	0.158998	0.886895	0.263533	4.44251	Bacteria	Firmicutes	Clostridia	Clostridiales	Eubacteriaceae
8	Bacteria;Actinobacteria;Actinobacteria;Coriobacteriales;Coriobacteriaceae	0.1645	0.886895	-0.260192	0.800653	Bacteria	Actinobacteria	Actinobacteria	Coriobacteriales	Coriobacteriaceae
9	Bacteria;Proteobacteria;Deltaproteobacteria;Desulfovibrionales;Desulfovibrionaceae	0.184437	0.886895	0.248716	0.258704	Bacteria	Proteobacteria	Deltaproteobacteria	Desulfovibrionales	Desulfovibrionaceae
10	Bacteria;Firmicutes;Clostridia;Clostridiales;Clostridiales Family XI. Incertae Sedis	0.193665	0.886895	-0.243703	0.00439922	Bacteria	Firmicutes	Clostridia	Clostridiales	ClostridialesFamilyXI.IncertaeSedis
11	Bacteria;Actinobacteria;Actinobacteria;Actinomycetales;Micrococcaceae	0.257318	0.886895	-0.212985	0.00454861	Bacteria	Actinobacteria	Actinobacteria	Actinomycetales	Micrococcaceae
12	Bacteria;Actinobacteria;Actinobacteria;Bifidobacteriales;Bifidobacteriaceae	0.296702	0.886895	-0.19648	1.61785	Bacteria	Actinobacteria	Actinobacteria	Bifidobacteriales	Bifidobacteriaceae
13	?;?;?;?;?	0.296946	0.886895	0.196383	0.1133	?	?	?	?	?
14	Bacteria;Firmicutes;Bacilli;Bacillales;?	0.316419	0.886895	0.188747	0.00558319	Bacteria	Firmicutes	Bacilli	Bacillales	?
15	Bacteria;Firmicutes;Bacilli;Lactobacillales;Streptococcaceae	0.324766	0.886895	0.185565	0.532582	Bacteria	Firmicutes	Bacilli	Lactobacillales	Streptococcaceae
16	Bacteria;Firmicutes;Clostridia;Erysipelotrichales;Erysipelotrichaceae	0.362259	0.886895	0.171863	0.0062744	Bacteria	Firmicutes	Clostridia	Erysipelotrichales	Erysipelotrichaceae
17	Bacteria;Proteobacteria;Epsilonproteobacteria;Campylobacterales;Campylobacteraceae	0.393395	0.886895	-0.161122	0.000245268	Bacteria	Proteobacteria	Epsilonproteobacteria	Campylobacterales	Campylobacteraceae
18	Bacteria;Bacteroidetes;Bacteroidia;Bacteroidales;Porphyromonadaceae	0.432326	0.886895	0.148363	1.44098	Bacteria	Bacteroidetes	Bacteroidia	Bacteroidales	Porphyromonadaceae
19	Bacteria;Bacteroidetes;Bacteroidia;Bacteroidales;Bacteroidaceae	0.433723	0.886895	0.147917	16.6533	Bacteria	Bacteroidetes	Bacteroidia	Bacteroidales	Bacteroidaceae
20	Bacteria;Proteobacteria;Betaproteobacteria;Burkholderiales;Oxalobacteraceae	0.437781	0.886895	0.146627	0.00857324	Bacteria	Proteobacteria	Betaproteobacteria	Burkholderiales	Oxalobacteraceae
21	Bacteria;Firmicutes;Clostridia;Clostridiales;Oscillospiraceae	0.460902	0.886895	-0.139402	0.0758057	Bacteria	Firmicutes	Clostridia	Clostridiales	Oscillospiraceae
22	Bacteria;Synergistetes;Synergistia;Synergistales;Synergistaceae	0.47637	0.886895	-0.134676	0.000508374	Bacteria	Synergistetes	Synergistia	Synergistales	Synergistaceae
23	Bacteria;Firmicutes;Clostridia;Clostridiales;?	0.479729	0.886895	-0.13366	18.7425	Bacteria	Firmicutes	Clostridia	Clostridiales	?
24	Bacteria;Bacteroidetes;Bacteroidia;Bacteroidales;Rikenellaceae	0.487885	0.886895	0.13121	5.8266	Bacteria	Bacteroidetes	Bacteroidia	Bacteroidales	Rikenellaceae
25	Bacteria;Firmicutes;Bacilli;Lactobacillales;Leuconostocaceae	0.492429	0.886895	0.129854	0.00148276	Bacteria	Firmicutes	Bacilli	Lactobacillales	Leuconostocaceae
26	Bacteria;Fusobacteria;Fusobacteriia;Fusobacteriales;Fusobacteriaceae	0.492429	0.886895	-0.129854	0.00149391	Bacteria	Fusobacteria	Fusobacteriia	Fusobacteriales	Fusobacteriaceae
27	Bacteria;Firmicutes;Negativicutes;Selenomonadales;Acidaminococcaceae	0.50705	0.886895	0.125534	0.972167	Bacteria	Firmicutes	Negativicutes	Selenomonadales	Acidaminococcaceae
28	Bacteria;Actinobacteria;Actinobacteria;Actinomycetales;Actinomycetaceae	0.531202	0.886895	-0.118533	0.0358604	Bacteria	Actinobacteria	Actinobacteria	Actinomycetales	Actinomycetaceae
29	Bacteria;Firmicutes;Bacilli;Lactobacillales;Lactobacillaceae	0.535356	0.886895	0.117344	0.0557561	Bacteria	Firmicutes	Bacilli	Lactobacillales	Lactobacillaceae
30	Bacteria;Lentisphaerae;;;Victivallaceae	0.541839	0.886895	-0.115499	0.00422084	Bacteria	Lentisphaerae	?	?	Victivallaceae
31	Bacteria;Verrucomicrobia;Verrucomicrobiae;Verrucomicrobiales;Verrucomicrobiaceae	0.550043	0.886895	-0.113178	2.71904	Bacteria	Verrucomicrobia	Verrucomicrobiae	Verrucomicrobiales	Verrucomicrobiaceae
32	Bacteria;Actinobacteria;Actinobacteria;Actinomycetales;Propionibacteriaceae	0.556483	0.886895	-0.111368	0.00523536	Bacteria	Actinobacteria	Actinobacteria	Actinomycetales	Propionibacteriaceae
33	Bacteria;Bacteroidetes;Flavobacteriia;Flavobacteriales;Flavobacteriaceae	0.628386	0.916914	0.0917656	0.443848	Bacteria	Bacteroidetes	Flavobacteriia	Flavobacteriales	Flavobacteriaceae
34	Bacteria;Lentisphaerae;?;?;Victivallaceae	0.633135	0.916914	-0.0905058	0.0199202	Bacteria	Lentisphaerae	?	?	Victivallaceae
35	Bacteria;Bacteroidetes;Bacteroidia;Bacteroidales;?	0.657063	0.916914	0.0842153	1.72765	Bacteria	Bacteroidetes	Bacteroidia	Bacteroidales	?
36	Bacteria;Firmicutes;?;?;?	0.68633	0.916914	0.0766404	2.51495	Bacteria	Firmicutes	?	?	?
37	Bacteria;Firmicutes;Clostridia;Clostridiales;Clostridiaceae	0.689837	0.916914	-0.0757408	0.214215	Bacteria	Firmicutes	Clostridia	Clostridiales	Clostridiaceae
38	Bacteria;Firmicutes;Clostridia;Clostridiales;Erysipelotrichaceae	0.691987	0.916914	-0.07519	0.001621	Bacteria	Firmicutes	Clostridia	Clostridiales	Erysipelotrichaceae
39	Bacteria;Firmicutes;Erysipelotrichi;Erysipelotrichales;Erysipelotrichaceae	0.701169	0.916914	0.0728448	0.554681	Bacteria	Firmicutes	Erysipelotrichi	Erysipelotrichales	Erysipelotrichaceae
40	Bacteria;Firmicutes;Clostridia;Clostridiales;bp_Clostridiales	0.741988	0.946035	0.0625428	0.0489466	Bacteria	Firmicutes	Clostridia	Clostridiales	bp_Clostridiales
41	Bacteria;Proteobacteria;Gammaproteobacteria;Enterobacteriales;Enterobacteriaceae	0.784406	0.964004	0.0520219	0.651202	Bacteria	Proteobacteria	Gammaproteobacteria	Enterobacteriales	Enterobacteriaceae
42	Bacteria;Firmicutes;Bacilli;Bacillales;Staphylococcaceae	0.845128	0.964004	-0.0372163	0.00260876	Bacteria	Firmicutes	Bacilli	Bacillales	Staphylococcaceae
43	Bacteria;Firmicutes;Bacilli;Lactobacillales;Enterococcaceae	0.849056	0.964004	-0.0362669	0.0403756	Bacteria	Firmicutes	Bacilli	Lactobacillales	Enterococcaceae
44	Archaea;Euryarchaeota;Methanobacteria;Methanobacteriales;Methanobacteriaceae	0.86494	0.964004	-0.0324366	0.32352	Archaea	Euryarchaeota	Methanobacteria	Methanobacteriales	Methanobacteriaceae
45	Bacteria;Firmicutes;Clostridia;?;?	0.88126	0.964004	0.0285142	5.4585	Bacteria	Firmicutes	Clostridia	?	?
46	Bacteria;Firmicutes;Negativicutes;Selenomonadales;Veillonellaceae	0.898879	0.964004	0.0242924	1.16495	Bacteria	Firmicutes	Negativicutes	Selenomonadales	Veillonellaceae
47	Bacteria;Bacteroidetes;Bacteroidia;Bacteroidales;Prevotellaceae	0.912865	0.964004	-0.0209494	4.42409	Bacteria	Bacteroidetes	Bacteroidia	Bacteroidales	Prevotellaceae
48	Bacteria;Firmicutes;Clostridia;Clostridiales;Ruminococcaceae	0.925976	0.964004	-0.0178214	15.8642	Bacteria	Firmicutes	Clostridia	Clostridiales	Ruminococcaceae
49	Bacteria;Proteobacteria;Betaproteobacteria;Burkholderiales;Burkholderiaceae	0.9262	0.964004	-0.0177679	0.00068898	Bacteria	Proteobacteria	Betaproteobacteria	Burkholderiales	Burkholderiaceae
50	Bacteria;Proteobacteria;Gammaproteobacteria;Pseudomonadales;Pseudomonadaceae	0.977818	0.991426	0.00548948	0.00360767	Bacteria	Proteobacteria	Gammaproteobacteria	Pseudomonadales	Pseudomonadaceae
51	Bacteria;Firmicutes;Clostridia;Clostridiales;Peptostreptococcaceae	0.991426	0.991426	-0.00225801	0.0682916	Bacteria	Firmicutes	Clostridia	Clostridiales	Peptostreptococcaceae

[truncated: 1 more sheets: Bilirubin Phylum]
