# Supplementary material for: Functional implications of microbial and viral gut metagenome changes in early stage L-DOPA-naïve Parkinson’s disease patients
Source: Genome Med. 2017 Apr 28;9:39. doi: 10.1186/s13073-017-0428-y (PMC5408370; doi:10.1186/s13073-017-0428-y)
Supplement: Supplementary file 11 — Functional analyses. Functional differences between PD and control patients, using KO and COG enzyme annotations, as well as GMM and KEGG modules. (XLSX 904 kb) [file 13073_2017_428_MOESM11_ESM.xlsx]

## Sheet: GMM
Rank	Feature name	p-value	q-value	Direction Control / parkinson	Increased in	FeatureSum (%)	Description
1	MF0091	0.000540668	0.0665022	-0.531355	Control	0.928281	beta-D-glucuronide and D-glucuronate degradation
2	MF0065	0.00184754	0.113624	-0.540699	Control	0.601601	pectin degradation - 5-dehydro-4-deoxy-D-glucuronate degradation
3	MF0107	0.00431089	0.157846	0.336336	parkinson	0.166964	glycerol degradation (propanediol pathway)
4	MF0076	0.00557929	0.157846	-1	Control	0.0019814	arabitol degradation
5	MF0095	0.00740252	0.157846	0.397343	parkinson	0.130044	NADH:ferredoxin oxidoreductase
6	MF0100	0.00776278	0.157846	0.342413	parkinson	0.0520633	Sulfate reduction (dissimilatory)
7	MF0042	0.0102664	0.157846	0.41861	parkinson	0.12724	4-aminobutyrate degradation
8	MF0045	0.0102664	0.157846	-0.596907	Control	0.212289	trehalose degradation
9	MF0071	0.0182185	0.248987	-0.520773	Control	0.840069	D-galacturonate degradation
10	MF0119	0.0224582	0.276236	0.455346	parkinson	0.84053	lactate production
11	MF0067	0.0280711	0.281876	0.334785	parkinson	0.000730164	PHB production
12	MF0072	0.0281476	0.281876	-0.697146	Control	0.00334136	ribitol degradation
13	MF0118	0.0297918	0.281876	0.435982	parkinson	0.155784	formate conversion
14	MF0009	0.0437061	0.330132	0.449204	parkinson	0.440313	tryptophan degradation
15	MF0083	0.0488072	0.330132	0.417417	parkinson	0.22375	pyruvate dehydrogenase complex
16	MF0015	0.0506131	0.330132	0.332389	parkinson	0.124568	glutamate degradation (methylaspartate pathway)
17	MF0116	0.0506131	0.330132	0.435413	parkinson	0.0472594	butyrate production via transferase
18	MF0012	0.0543904	0.330132	-0.541052	Control	0.580828	aspartate degradation (fumarate pathway)
19	MF0081	0.0543904	0.330132	0.48564	parkinson	1.82691	Glycolysis (pay-off phase)
20	MF0027	0.056364	0.330132	0.438807	parkinson	0.995468	cysteine degradation
21	MF0106	0.056364	0.330132	-0.606179	Control	0.0321596	anaerobic fatty acid beta-oxidation
22	MF0026	0.0626394	0.330281	0.429138	parkinson	0.525833	cysteine biosynthesis/homocysteine degradation
23	MF0047	0.0626394	0.330281	-0.5411	Control	0.102494	lactose and galactose degradation (PTS)
24	MF0024	0.0671304	0.330281	0.394863	parkinson	0.179763	methionine degradation (mercaptan pathway)
25	MF0031	0.0671304	0.330281	-0.511917	Control	1.45841	asparagine degradation
26	MF0001	0.0718787	0.337017	0.47898	parkinson	0.417873	ethanol production (formate pathway)
27	MF0073	0.0743524	0.337017	0.463528	parkinson	0.753932	sorbitol degradation (dehydrogenase)
28	MF0133	0.0821863	0.337017	-0.518883	Control	0.560406	menaquinone production
29	MF0037	0.0841618	0.337017	-0.7034	Control	0.0118196	arginine degradation (AST/succinyltransferase pathway)
30	MF0002	0.0849393	0.337017	0.477184	parkinson	0.721131	ethanol production (CO2 pathway)
31	MF0005	0.0849393	0.337017	-0.548057	Control	0.270949	acetylneuraminate and acetylmannosamine degradation
32	MF0111	0.0966924	0.371662	0.439467	parkinson	0.278812	triacylglycerol degradation
33	MF0044	0.113142	0.421711	0.480115	parkinson	0.827472	glycocholate degradation
34	MF0077	0.127801	0.440646	-0.58074	Control	0.111349	galactitol degradation
35	MF0124	0.131683	0.440646	0.455877	parkinson	0.491207	Fucose degradation
36	MF0123	0.135655	0.440646	0.459972	parkinson	0.16717	propionate production (propanediol pathway)
37	MF0003	0.139717	0.440646	-0.51929	Control	1.31407	acetylglucosamine degradation
38	MF0043	0.139717	0.440646	-0.519739	Control	0.656853	arginine degradation (agmatinase pathway)
39	MF0093	0.139717	0.440646	0.483428	parkinson	0.545577	homoacetogenesis
40	MF0035	0.143871	0.442402	-0.510176	Control	0.79975	arginine degradation (agmatine deiminase pathway)
41	MF0084	0.156891	0.470672	0.400568	parkinson	0.106094	pyruvate:ferredoxin oxidoreductase
42	MF0050	0.166046	0.486279	-0.518374	Control	4.68486	melibiose degradation
43	MF0039	0.17077	0.488482	0.412376	parkinson	0.321992	lysine fermentation to acetate and butyrate (3,6-diaminohexanoate pathway)
44	MF0110	0.179086	0.500626	-0.517009	Control	0.817539	glyoxylate bypass
45	MF0079	0.185535	0.507128	0.447797	parkinson	0.212002	bifidobacterium shunt
46	MF0034	0.21217	0.551177	-0.514595	Control	2.61211	glutamine degradation (oxoglutarate pathway)
47	MF0075	0.217808	0.551177	0.426482	parkinson	0.107788	sorbitol degradation (phosphotransferase)/sorbose degradation
48	MF0046	0.2294	0.551177	-0.521695	Control	1.54509	sucrose degradation
49	MF0125	0.2294	0.551177	0.435918	parkinson	0.0425394	propionate production via kinase
50	MF0080	0.235356	0.551177	0.487089	parkinson	2.62356	Glycolysis (preparatory phase)
51	MF0130	0.235356	0.551177	0.491714	parkinson	0.406493	peroxidase
52	MF0060	0.241418	0.551177	0.483318	parkinson	1.32277	ribose degradation
53	MF0078	0.258104	0.551177	0.485523	parkinson	0.0101281	xylitol degradation
54	MF0074	0.260251	0.551177	0.398472	parkinson	0.161076	mannitol degradation
55	MF0010	0.266745	0.551177	-0.564716	Control	0.00644748	tyrosine degradation (phenol pathway)
56	MF0040	0.266745	0.551177	0.431918	parkinson	0.953012	lysine degradation (cadaverine pathway)
57	MF0041	0.266745	0.551177	-0.511941	Control	0.743398	histidine degradation
58	MF0092	0.266745	0.551177	-0.514633	Control	0.538454	kdo2-lipid A synthesis
59	MF0016	0.273348	0.551177	0.450497	parkinson	0.777397	glycine degradation
60	MF0058	0.273348	0.551177	0.466944	parkinson	0.606356	fructose degradation
61	MF0120	0.273348	0.551177	-0.558675	Control	0.308456	lactate consumption
62	MF0097	0.292708	0.573634	0.180869	parkinson	0.00637626	Methanogenesis - methyl-coM
63	MF0023	0.293813	0.573634	0.494347	parkinson	2.2164	methionine degradation (cysteine pathway)
64	MF0064	0.300853	0.578202	-0.505588	Control	2.75595	pectin degradation
65	MF0115	0.308551	0.583874	NA	Control	0.000703642	Crotonyl-coA from succinate
66	MF0109	0.315264	0.587537	0.479274	parkinson	1.5218	glycerol degradation (glycerol kinase pathway)
67	MF0132	0.322634	0.592298	-0.535154	Control	0.226897	superoxide reductase
68	MF0048	0.330114	0.597118	-0.506582	Control	18.7215	lactose degradation
69	MF0102	0.337703	0.598372	-0.508861	Control	2.94368	mucin degradation
70	MF0029	0.345402	0.598372	0.471178	parkinson	0.480699	threonine degradation (glycine pathway)
71	MF0108	0.345402	0.598372	-0.500019	Control	0.241647	glycerol degradation (dihydroxyacetone pathway)
72	MF0061	0.369153	0.630636	-0.516793	Control	1.27333	mannose degradation
73	MF0129	0.385528	0.649589	0.491003	parkinson	0.280405	catalase
74	MF0127	0.399394	0.659826	-0.502087	Control	0.799452	Succinate production
75	MF0049	0.402333	0.659826	-0.515009	Control	0.696321	maltose degradation
76	MF0017	0.428336	0.684225	-0.502352	two.sided	1.39763	alanine degradation (racemase pathway)
77	MF0131	0.428336	0.684225	0.471098	parkinson	0.315684	superoxide dismutase
78	MF0098	0.450518	0.710432	0.191707	parkinson	0.00481098	methanogenesis from carbon dioxide
79	MF0063	0.473744	0.737602	-0.539816	Control	0.185002	fructan degradation
80	MF0028	0.492611	0.746065	-0.510259	Control	1.77742	serine degradation
81	MF0112	0.492611	0.746065	-0.515871	Control	1.05112	acetate to acetyl-CoA
82	MF0021	0.502191	0.746065	-0.577564	Control	0.022909	leucine degradation
83	MF0004	0.508314	0.746065	-0.561769	Control	0.00851838	putrescine degradation
84	MF0030	0.511868	0.746065	0.493268	parkinson	1.12905	threonine degradation (formate pathway)
85	MF0014	0.521639	0.746065	0.491726	parkinson	0.46609	glutamate degradation (4-aminobutanoate pathway)
86	MF0082	0.521639	0.746065	-0.521102	Control	0.390156	pentose phosphate pathway (oxidative branch)
87	MF0052	0.541461	0.756814	-0.545551	Control	0.625039	chondroitin sulfate and dermatan sulfate degradation
88	MF0113	0.541461	0.756814	0.492861	parkinson	1.428	acetyl-CoA to acetate
89	MF0059	0.571871	0.781557	-0.509456	Control	0.563555	rhamnose degradation
90	MF0104	0.571871	0.781557	-0.516182	Control	0.195487	nitrate reduction (dissimilatory)
91	MF0062	0.592578	0.800957	0.494491	parkinson	3.21146	starch degradation
92	MF0089	0.603057	0.802925	0.479896	parkinson	0.432471	Entner-Doudoroff pathway I
93	MF0101	0.613618	0.802925	0.484242	parkinson	0.183386	Sulfate reduction (assimilatory)
94	MF0121	0.613618	0.802925	0.481041	parkinson	0.125144	propionate production (acrylate pathway)
95	MF0036	0.678585	0.856853	0.473501	parkinson	0.177737	arginine degradation (ornithine decarboxylase pathway)
96	MF0008	0.689662	0.856853	0.497575	parkinson	0.637937	tyrosine degradation (hydroxyphenylacetaldehyde pathway)
97	MF0013	0.689662	0.856853	0.495579	parkinson	0.811132	glutamate degradation (crotonyl-CoA pathway)
98	MF0018	0.689662	0.856853	0.43483	parkinson	0.368819	proline degradation (glutamate pathway)
99	MF0025	0.689662	0.856853	0.475619	parkinson	0.439671	alanine degradation (glutamate pathway)
100	MF0090	0.723281	0.872192	-0.501309	Control	0.482666	pentose phosphate pathway (non-oxidative branch)
101	MF0099	0.723281	0.872192	0.462003	parkinson	0.0115546	methanol conversion
102	MF0117	0.723281	0.872192	0.494676	parkinson	0.666603	butyrate production via kinase
103	MF0006	0.734609	0.877251	0.462412	parkinson	0.0637067	urea degradation
104	MF0055	0.745994	0.882281	0.478357	parkinson	0.426874	xylose degradation
105	MF0094	0.757434	0.88728	0.486763	parkinson	1.24504	hydrogen metabolism
106	MF0056	0.780469	0.890582	-0.503284	Control	1.59609	galactose degradation (Leloir pathway)
107	MF0105	0.790514	0.890582	-0.626031	Control	0.00885037	nitrate reduction (denitrification)
108	MF0114	0.79206	0.890582	-0.514912	Control	0.382074	acetyl-CoA to crotonyl-CoA
109	MF0126	0.79206	0.890582	0.483144	parkinson	0.204944	propionate production via transferase
110	MF0053	0.803696	0.890582	0.451833	parkinson	0.029398	allose degradation
111	MF0103	0.803696	0.890582	-0.501613	Control	1.136	nitrate reduction (assimilatory)
112	MF0122	0.815375	0.895456	0.389712	parkinson	0.600304	propionate production (succinate pathway)
113	MF0007	0.827094	0.900288	-0.501752	Control	0.754443	phenylalanine degradation
114	MF0070	0.850645	0.917801	0.479089	parkinson	0.056645	galactonate degradation
115	MF0068	0.898121	0.960599	0.487518	parkinson	0.0412221	glucarate degradation
116	MF0069	0.910054	0.964971	0.456358	parkinson	0.0495094	galactarate degradation
117	MF0019	0.933976	0.973551	-0.535307	Control	0.0302347	proline degradation (aminopentanoate pathway)
118	MF0032	0.933976	0.973551	0.496312	parkinson	0.467803	glutamine degradation (ammonia pathway)
119	MF0051	0.957956	0.985994	-0.519068	Control	0.661432	sucrose degradation (Actinobacteria)
120	MF0057	0.969962	0.985994	0.490062	parkinson	0.144685	alpha-D-glucose and alpha-D-glucose 1-phosphate degradation
121	MF0066	0.969962	0.985994	-0.501714	two.sided	4.35039	glycogen metabolism
122	MF0054	0.981975	0.990024	-0.502302	Control	0.964932	arabinose degradation
123	MF0128	0.993991	0.993991	0.486819	parkinson	0.07666	Propionate conversion to succinate

## Sheet: KEGG
Rank	Feature name	p-value	q-value	Direction Control / parkinson	Increased in	FeatureSum (%)	Category	Subcategory	Subsubcategory	Mod	Description
1	M00275	5.40754e-05	0.0237391	-0.613696	Control	0.0387067	Structural complex	Environmental information processing	Phosphotransferase system (PTS)	M00275	PTS system, cellobiose-specific II component
2	M00281	0.000251325	0.0551658	-0.664507	Control	0.00522504	Structural complex	Environmental information processing	Phosphotransferase system (PTS)	M00281	PTS system, lactose-specific II component
3	M00061	0.000395239	0.0578366	-0.557906	Control	0.493867	Pathway module	Carbohydrate and lipid metabolism	Other carbohydrate metabolism	M00061	D-Glucuronate degradation, D-glucuronate => pyruvate + D-glyceraldehyde 3P
4	M00276	0.000987436	0.108371	-0.576094	Control	0.122578	Structural complex	Environmental information processing	Phosphotransferase system (PTS)	M00276	PTS system, mannose-specific II component
5	M00766	0.00163776	0.115867	0.0480135	parkinson	0.0045101	Functional set	Environmental information processing	Drug resistance	M00766	Streptomycin resistance, deactivating enzyme StrAB
6	M00277	0.0017479	0.115867	-0.661836	Control	0.025721	Structural complex	Environmental information processing	Phosphotransferase system (PTS)	M00277	PTS system, N-acetylgalactosamine-specific II component
7	M00048	0.00184754	0.115867	-0.523397	Control	0.870373	Pathway module	Nucleotide and amino acid metabolism	Purine metabolism	M00048	Inosine monophosphate biosynthesis, PRPP + glutamine => IMP
8	M00189	0.00256067	0.140517	-0.566294	Control	0.187644	Structural complex	Environmental information processing	Mineral and organic ion transport system	M00189	Molybdate transport system
9	M00035	0.00300277	0.146377	0.419496	parkinson	0.330153	Pathway module	Nucleotide and amino acid metabolism	Cysteine and methionine metabolism	M00035	Methionine degradation
10	M00127	0.00333433	0.146377	-0.530918	Control	0.578694	Pathway module	Nucleotide and amino acid metabolism	Cofactor and vitamin biosynthesis	M00127	Thiamine biosynthesis, AIR => thiamine-P/thiamine-2P
11	M00089	0.00501233	0.200037	0.457493	parkinson	0.651778	Pathway module	Carbohydrate and lipid metabolism	Lipid metabolism	M00089	Triacylglycerol biosynthesis
12	M00018	0.00893791	0.286976	0.460629	parkinson	0.729071	Pathway module	Nucleotide and amino acid metabolism	Serine and threonine metabolism	M00018	Threonine biosynthesis, aspartate => homoserine => threonine
fomrate	M00631	0.00936292	0.286976	-0.528968	Control	0.485036	Pathway module	Carbohydrate and lipid metabolism	Other carbohydrate metabolism	M00631	D-Galacturonate degradation (bacteria), D-galacturonate => pyruvate + D-glyceraldehyde 3P
14	M00038	0.00966381	0.286976	0	parkinson	0.00961304	Pathway module	Nucleotide and amino acid metabolism	Aromatic amino acid metabolism	M00038	Tryptophan metabolism, tryptophan => kynurenine => 2-aminomuconate
15	M00234	0.00980556	0.286976	-0.710981	Control	0.0104077	Structural complex	Environmental information processing	Phosphate and amino acid transport system	M00234	Cystine transport system
16	M00027	0.0107461	0.294847	0.401169	parkinson	0.0824474	Pathway module	Nucleotide and amino acid metabolism	Other amino acid metabolism	M00027	GABA (gamma-Aminobutyrate) shunt
17	M00230	0.0140567	0.322317	-0.716325	Control	0.00802195	Structural complex	Environmental information processing	Phosphate and amino acid transport system	M00230	Glutamate/aspartate transport system
18	M00283	0.0153414	0.322317	-0.580375	Control	0.0261198	Structural complex	Environmental information processing	Phosphotransferase system (PTS)	M00283	PTS system, ascorbate-specific II component
19	M00073	0.0154714	0.322317	-0.852915	Control	0.00739453	Pathway module	Carbohydrate and lipid metabolism	Glycan metabolism	M00073	N-glycan precursor trimming
20	M00694	0.0156797	0.322317	NA	parkinson	6.64468e-05	Functional set	Cellular processes	Cell signaling	M00694	cGMP signaling
21	M00317	0.0166221	0.322317	-0.869263	Control	0.00470242	Structural complex	Environmental information processing	Metallic cation, iron-siderophore and vitamin B12 transport system	M00317	Manganese/iron transport system
22	M00627	0.0174589	0.322317	0.42697	parkinson	0.0746518	Signature module	Gene set	Drug resistance	M00627	beta-Lactam resistance, Bla system
23	M00243	0.0182185	0.322317	0.275288	parkinson	0.0146351	Structural complex	Environmental information processing	Metallic cation, iron-siderophore and vitamin B12 transport system	M00243	Manganese/iron transport system
24	M00159	0.0190065	0.322317	0.47331	parkinson	0.290338	Structural complex	Energy metabolism	ATP synthesis	M00159	V/A-type ATPase, prokaryotes
25	M00040	0.0197033	0.322317	0.109823	parkinson	0.0116359	Pathway module	Nucleotide and amino acid metabolism	Aromatic amino acid metabolism	M00040	Tyrosine biosynthesis, prephanate => pretyrosine => tyrosine
26	M00471	0.0198236	0.322317	-0.640053	Control	0.0957669	Functional set	Environmental information processing	Two-component regulatory system	M00471	NarX-NarL (nitrate respiration) two-component regulatory system
27	M00701	0.0198236	0.322317	-0.569192	Control	0.438162	Functional set	Environmental information processing	Drug efflux transporter/pump	M00701	Multidrug resistance, efflux pump EmrAB
28	M00269	0.0206707	0.324087	-0.601986	Control	0.0719364	Structural complex	Environmental information processing	Phosphotransferase system (PTS)	M00269	PTS system, sucrose-specific II component
29	M00625	0.0224582	0.339971	0.458339	parkinson	0.611602	Signature module	Gene set	Drug resistance	M00625	Methicillin resistance
30	M00488	0.0241851	0.353296	-0.729665	Control	0.00980826	Functional set	Environmental information processing	Two-component regulatory system	M00488	DcuS-DcuR (C4-dicarboxylate metabolism) two-component regulatory system
31	M00507	0.024948	0.353296	-0.828217	Control	0.00464675	Functional set	Environmental information processing	Two-component regulatory system	M00507	ChpA-ChpB/PilGH (chemosensory) two-component regulatory system
32	M00662	0.0260405	0.357244	0.215812	parkinson	0.00131007	Functional set	Environmental information processing	Two-component regulatory system	M00662	Hk1-Rrp1 (glycerol uptake and utilization) two-component regulatory system
33	M00609	0.028634	0.358003	-0.524945	Control	0.356809	Pathway module	Nucleotide and amino acid metabolism	Cysteine and methionine metabolism	M00609	Cysteine biosynthesis, methionine => cysteine
34	M00240	0.028634	0.358003	-0.521395	Control	1.2279	Structural complex	Environmental information processing	Metallic cation, iron-siderophore and vitamin B12 transport system	M00240	Iron complex transport system
35	M00480	0.0297918	0.358003	0.42545	parkinson	0.119732	Functional set	Environmental information processing	Two-component regulatory system	M00480	VraS-VraR (cell-wall peptidoglycan synthesis) two-component regulatory system
36	M00125	0.0297918	0.358003	-0.533994	Control	0.244779	Pathway module	Nucleotide and amino acid metabolism	Cofactor and vitamin biosynthesis	M00125	Riboflavin biosynthesis, GTP => riboflavin/FMN/FAD
37	M00254	0.0309889	0.358003	0.470961	parkinson	2.3686	Structural complex	Environmental information processing	ABC-2 type and other transport systems	M00254	ABC-2 type transport system
38	M00087	0.0309889	0.358003	-0.748217	Control	0.0176431	Pathway module	Carbohydrate and lipid metabolism	Fatty acid metabolism	M00087	beta-Oxidation
39	M00202	0.0348267	0.392023	-0.586159	Control	0.08333	Structural complex	Environmental information processing	Saccharide, polyol, and lipid transport system	M00202	Oligogalacturonide transport system
40	M00543	0.03671	0.402892	NA	parkinson	0.00111141	Pathway module	Secondary metabolism	Aromatics degradation	M00543	Biphenyl degradation, biphenyl => 2-oxopent-4-enoate + benzoate
41	M00255	0.039056	0.418185	-0.556694	Control	0.416725	Structural complex	Environmental information processing	ABC-2 type and other transport systems	M00255	Lipoprotein-releasing system
42	M00229	0.0416958	0.429888	-0.770345	Control	0.00422889	Structural complex	Environmental information processing	Phosphate and amino acid transport system	M00229	Arginine transport system
43	M00242	0.0421075	0.429888	0.475754	parkinson	0.425043	Structural complex	Environmental information processing	Metallic cation, iron-siderophore and vitamin B12 transport system	M00242	Zinc transport system
44	M00091	0.0437061	0.436068	0.411738	parkinson	0.0214909	Pathway module	Carbohydrate and lipid metabolism	Lipid metabolism	M00091	Phosphatidylcholine (PC) biosynthesis, PE => PC
45	M00271	0.0453548	0.439512	-0.555764	Control	0.0391299	Structural complex	Environmental information processing	Phosphotransferase system (PTS)	M00271	PTS system, beta-glucosides-specific II component
46	M00469	0.0470548	0.439512	0.461901	parkinson	0.0490247	Functional set	Environmental information processing	Two-component regulatory system	M00469	BceS-BceR (bacitracin transport) two-component regulatory system
47	M00738	0.0470548	0.439512	0.461901	parkinson	0.0490247	Functional set	Environmental information processing	Drug efflux transporter/pump	M00738	Bacitracin resistance, BceAB transporter
48	M00191	0.0492131	0.441806	-0.77171	Control	0.00708611	Structural complex	Environmental information processing	Mineral and organic ion transport system	M00191	Thiamine transport system
49	M00302	0.04939	0.441806	NA	Control	0.000597442	Structural complex	Environmental information processing	Mineral and organic ion transport system	M00302	2-Aminoethylphosphonate transport system
50	M00533	0.0506131	0.441806	0.377895	parkinson	0.0320627	Pathway module	Nucleotide and amino acid metabolism	Aromatic amino acid metabolism	M00533	Homoprotocatechuate degradation, homoprotocatechuate => 2-oxohept-3-enedioate
51	M00082	0.0524738	0.441806	-0.552154	Control	0.205682	Pathway module	Carbohydrate and lipid metabolism	Fatty acid metabolism	M00082	Fatty acid biosynthesis, initiation
52	M00497	0.0524738	0.441806	-0.57375	Control	0.0683582	Functional set	Environmental information processing	Two-component regulatory system	M00497	GlnL-GlnG (nitrogen regulation) two-component regulatory system
53	M00504	0.0543904	0.441806	-0.628719	Control	0.0109339	Functional set	Environmental information processing	Two-component regulatory system	M00504	DctB-DctD (C4-dicarboxylate transport) two-component regulatory system
54	M00188	0.0583959	0.441806	0.454028	parkinson	0.59886	Structural complex	Environmental information processing	Mineral and organic ion transport system	M00188	NitT/TauT family transport system
55	M00287	0.0604873	0.441806	-0.684896	Control	0.0101732	Structural complex	Environmental information processing	Phosphotransferase system (PTS)	M00287	PTS system, galactosamine-specific II component
56	M00226	0.0605231	0.441806	-0.844993	Control	0.0041381	Structural complex	Environmental information processing	Phosphate and amino acid transport system	M00226	Histidine transport system
57	M00116	0.0648533	0.441806	-0.549596	Control	0.197018	Pathway module	Nucleotide and amino acid metabolism	Cofactor and vitamin biosynthesis	M00116	Menaquinone biosynthesis, chorismate => menaquinone
58	M00338	0.0648533	0.441806	0.443833	parkinson	0.289205	Pathway module	Nucleotide and amino acid metabolism	Cysteine and methionine metabolism	M00338	Cysteine biosynthesis, homocysteine + serine => cysteine
59	M00324	0.0648533	0.441806	-0.653728	Control	0.00777685	Structural complex	Environmental information processing	Peptide and nickel transport system	M00324	Dipeptide transport system
60	M00092	0.0665015	0.441806	-0.773707	Control	0.00650655	Pathway module	Carbohydrate and lipid metabolism	Lipid metabolism	M00092	Phosphatidylethanolamine (PE) biosynthesis, ethanolamine => PE
61	M00156	0.066646	0.441806	NA	Control	2.23278e-06	Structural complex	Energy metabolism	ATP synthesis	M00156	Cytochrome c oxidase, cbb3-type
62	M00179	0.0694718	0.441806	0.451034	parkinson	0.00780644	Structural complex	Genetic information processing	Ribosome	M00179	Ribosome, archaea
63	M00010	0.0694718	0.441806	0.433703	parkinson	0.127371	Pathway module	Carbohydrate and lipid metabolism	Central carbohydrate metabolism	M00010	Citrate cycle, first carbon oxidation, oxaloacetate => 2-oxoglutarate
64	M00459	0.0694718	0.441806	0.4412	parkinson	0.356688	Functional set	Environmental information processing	Two-component regulatory system	M00459	VicK-VicR (cell wall metabolism) two-component regulatory system
65	M00463	0.0718787	0.441806	-0.596944	Control	0.0367278	Functional set	Environmental information processing	Two-component regulatory system	M00463	TrcS-TrcR two-component regulatory system
66	M00306	0.0718787	0.441806	-0.722122	Control	0.0118405	Structural complex	Environmental information processing	Phosphotransferase system (PTS)	M00306	PTS system, fructose-specific II-like component
67	M00017	0.0718787	0.441806	-0.522117	Control	0.485341	Pathway module	Nucleotide and amino acid metabolism	Cysteine and methionine metabolism	M00017	Methionine biosynthesis, apartate => homoserine => methionine
68	M00241	0.0721204	0.441806	-0.841045	Control	0.00501853	Structural complex	Environmental information processing	Metallic cation, iron-siderophore and vitamin B12 transport system	M00241	Vitamin B12 transport system
69	M00278	0.0743433	0.441806	-0.685089	Control	0.00289616	Structural complex	Environmental information processing	Phosphotransferase system (PTS)	M00278	PTS system, sorbose-specific II component
70	M00273	0.0743524	0.441806	-0.652995	Control	0.0362197	Structural complex	Environmental information processing	Phosphotransferase system (PTS)	M00273	PTS system, fructose-specific II component
71	M00401	0.0756386	0.441806	NA	parkinson	3.19889e-05	Structural complex	Genetic information processing	Protein processing	M00401	Sec61 complex
72	M00225	0.0762816	0.441806	-0.796752	Control	0.00403548	Structural complex	Environmental information processing	Phosphate and amino acid transport system	M00225	Lysine/arginine/ornithine transport system
73	M00348	0.076894	0.441806	-0.608758	Control	0.0328026	Structural complex	Environmental information processing	Peptide and nickel transport system	M00348	Glutathione transport system
74	M00175	0.076894	0.441806	-0.578614	Control	0.0292436	Pathway module	Energy metabolism	Nitrogen metabolism	M00175	Nitrogen fixation, nitrogen => ammonia
75	M00169	0.076894	0.441806	-0.553217	Control	0.517778	Pathway module	Energy metabolism	Carbon fixation	M00169	CAM (Crassulacean acid metabolism), light
76	M00622	0.0785532	0.441806	NA	parkinson	0.000357761	Pathway module	Nucleotide and amino acid metabolism	Cofactor and vitamin biosynthesis	M00622	Nicotinate degradation, nicotinate => fumarate
77	M00448	0.0795049	0.441806	0.431284	parkinson	0.0758549	Functional set	Environmental information processing	Two-component regulatory system	M00448	CssS-CssR (secretion stress response) two-component regulatory system
78	M00647	0.0795049	0.441806	0.431486	parkinson	0.187613	Functional set	Environmental information processing	Drug efflux transporter/pump	M00647	Multidrug resistance, efflux pump AcrAB-TolC/SmeDEF
79	M00221	0.0795049	0.441806	0.44833	parkinson	1.19376	Structural complex	Environmental information processing	Saccharide, polyol, and lipid transport system	M00221	Putative simple sugar transport system
80	M00098	0.0821863	0.450997	0.478254	parkinson	0.151521	Pathway module	Carbohydrate and lipid metabolism	Lipid metabolism	M00098	Acylglycerol degradation
81	M00520	0.0835795	0.45298	0.358558	parkinson	0.000622818	Functional set	Environmental information processing	Two-component regulatory system	M00520	ChvG-ChvI (acidity sensing) two-component regulatory system
82	M00112	0.0851001	0.453281	0.193367	parkinson	0.00160011	Pathway module	Nucleotide and amino acid metabolism	Cofactor and vitamin biosynthesis	M00112	Tocopherol/tocotorienol biosynthesis
83	M00157	0.0877652	0.453281	-0.512147	Control	0.522394	Structural complex	Energy metabolism	ATP synthesis	M00157	F-type ATPase, prokaryotes and chloroplasts
84	M00153	0.0877652	0.453281	-0.54745	Control	0.350355	Structural complex	Energy metabolism	ATP synthesis	M00153	Cytochrome d ubiquinol oxidase
85	M00270	0.0877652	0.453281	-0.640821	Control	0.00833713	Structural complex	Environmental information processing	Phosphotransferase system (PTS)	M00270	PTS system, trehalose-specific II component
86	M00359	0.0906652	0.457495	0.486597	parkinson	1.29987	Functional set	Metabolism	Aminoacyl tRNA	M00359	Aminoacyl-tRNA biosynthesis, eukaryotes
87	M00223	0.0906652	0.457495	0.427009	parkinson	0.135358	Structural complex	Environmental information processing	Phosphate and amino acid transport system	M00223	Phosphonate transport system
88	M00244	0.0936405	0.464795	-0.605297	Control	0.0615664	Structural complex	Environmental information processing	Metallic cation, iron-siderophore and vitamin B12 transport system	M00244	Putative zinc/manganese transport system
89	M00460	0.0966924	0.464795	0.426672	parkinson	0.033297	Functional set	Environmental information processing	Two-component regulatory system	M00460	MprB-MprA (maintenance of persistent infection) two-component regulatory system
90	M00746	0.0966924	0.464795	-0.618478	Control	0.00586527	Signature module	Gene set	Drug resistance	M00746	Multidrug resistance, repression of porin OmpF
91	M00386	0.0979984	0.464795	NA	parkinson	8.84526e-06	Structural complex	Genetic information processing	Ubiquitin system	M00386	Cul4-DDB1-CSA complex
92	M00385	0.0979984	0.464795	NA	parkinson	8.84526e-06	Structural complex	Genetic information processing	Ubiquitin system	M00385	Cul4-DDB1-DDB2 complex
93	M00373	0.0984645	0.464795	0.27762	parkinson	0.00181094	Pathway module	Carbohydrate and lipid metabolism	Other carbohydrate metabolism	M00373	Ethylmalonyl pathway
94	M00096	0.0998221	0.46619	-0.511981	Control	0.677589	Pathway module	Carbohydrate and lipid metabolism	Terpenoid backbone biosynthesis	M00096	C5 isoprenoid biosynthesis, non-mevalonate pathway
95	M00632	0.10969	0.50653	-0.518255	Control	1.26359	Pathway module	Carbohydrate and lipid metabolism	Other carbohydrate metabolism	M00632	Galactose degradation, Leloir pathway, galactose => alpha-D-glucose-1P
96	M00565	0.113142	0.50653	0.478131	parkinson	1.73652	Pathway module	Carbohydrate and lipid metabolism	Sugar metabolism	M00565	Trehalose biosynthesis, D-glucose 1P => trehalose
97	M00267	0.113142	0.50653	-0.774558	Control	0.0121616	Structural complex	Environmental information processing	Phosphotransferase system (PTS)	M00267	PTS system, N-acetylglucosamine-specific II component
98	M00522	0.113142	0.50653	0.311233	parkinson	0.0150764	Functional set	Environmental information processing	Two-component regulatory system	M00522	SalK-SalR two-component regulatory system
99	M00300	0.114229	0.50653	-0.70009	Control	0.00593399	Structural complex	Environmental information processing	Mineral and organic ion transport system	M00300	Putrescine transport system
100	M00215	0.116678	0.507217	-0.651172	Control	0.0184068	Structural complex	Environmental information processing	Saccharide, polyol, and lipid transport system	M00215	D-Xylose transport system
101	M00086	0.120299	0.507217	-0.528051	Control	2.60622	Pathway module	Carbohydrate and lipid metabolism	Fatty acid metabolism	M00086	beta-Oxidation, acyl-CoA synthesis
102	M00097	0.123332	0.507217	0.42077	parkinson	0.0268554	Pathway module	Carbohydrate and lipid metabolism	Other terpenoid biosynthesis	M00097	beta-Carotene biosynthesis, GGAP => beta-carotene
103	M00093	0.124007	0.507217	-0.52455	Control	0.302955	Pathway module	Carbohydrate and lipid metabolism	Lipid metabolism	M00093	Phosphatidylethanolamine (PE) biosynthesis, PA => PS => PE
104	M00020	0.124007	0.507217	-0.512574	Control	0.742627	Pathway module	Nucleotide and amino acid metabolism	Serine and threonine metabolism	M00020	Serine biosynthesis, glycerate-3P => serine
105	M00498	0.124007	0.507217	-0.555858	Control	0.304453	Functional set	Environmental information processing	Two-component regulatory system	M00498	NtrY-NtrX (nitrogen regulation) two-component regulatory system
106	M00754	0.124007	0.507217	-0.557661	Control	0.048134	Functional set	Environmental information processing	Drug resistance	M00754	Nisin resistance, phage shock protein homolog LiaH
107	M00360	0.124007	0.507217	0.489614	parkinson	1.34592	Functional set	Metabolism	Aminoacyl tRNA	M00360	Aminoacyl-tRNA biosynthesis, prokaryotes
108	M00065	0.124782	0.507217	0.457481	parkinson	0.00340435	Pathway module	Carbohydrate and lipid metabolism	Glycan metabolism	M00065	GPI-anchor biosynthesis, core oligosaccharide
109	M00290	0.127496	0.509029	NA	Control	1.80126e-05	Structural complex	Genetic information processing	Repair system	M00290	Holo-TFIIH complex
110	M00446	0.127801	0.509029	-0.740477	Control	0.00820997	Functional set	Environmental information processing	Two-component regulatory system	M00446	RstB-RstA two-component regulatory system
111	M00262	0.128707	0.509029	NA	parkinson	1.54792e-05	Structural complex	Genetic information processing	DNA polymerase	M00262	DNA polymerase delta complex
112	M00767	0.131683	0.511359	0.443521	parkinson	0.109405	Functional set	Environmental information processing	Drug efflux transporter/pump Functional	M00767	Multidrug resistance, efflux pump OqxAB
113	M00394	0.134847	0.511359	-0.590941	Control	0.00550631	Structural complex	Genetic information processing	RNA processing	M00394	RNA degradosome
114	M00192	0.138182	0.511359	-0.657672	Control	0.0068104	Structural complex	Environmental information processing	Mineral and organic ion transport system	M00192	Putative thiamine transport system
115	M00222	0.139717	0.511359	0.489781	parkinson	0.591951	Structural complex	Environmental information processing	Phosphate and amino acid transport system	M00222	Phosphate transport system
116	M00220	0.139717	0.511359	-0.543054	Control	0.0118655	Structural complex	Environmental information processing	Saccharide, polyol, and lipid transport system	M00220	Rhamnose transport system
117	M00363	0.139779	0.511359	NA	Control	3.62828e-06	Signature module	Gene set	Pathogenicity	M00363	EHEC pathogenicity signature, Shiga toxin
118	M00235	0.139779	0.511359	NA	Control	1.97516e-06	Structural complex	Environmental information processing	Phosphate and amino acid transport system	M00235	Arginine/ornithine transport system
119	M00710	0.139779	0.511359	NA	Control	4.70173e-06	Structural complex	Environmental information processing	Drug efflux transporter/pump	M00710	Multidrug resistance, efflux pump EbrAB
120	M00528	0.139779	0.511359	NA	Control	7.92209e-06	Pathway module	Energy metabolism	Nitrogen metabolism	M00528	Nitrification, ammonia => nitrite
121	M00208	0.143871	0.513489	-0.580084	Control	0.0754276	Structural complex	Environmental information processing	Mineral and organic ion transport system	M00208	Glycine betaine/proline transport system
122	M00019	0.143871	0.513489	-0.522936	Control	0.949586	Pathway module	Nucleotide and amino acid metabolism	Branched-chain amino acid metabolism	M00019	Valine/isoleucine biosynthesis, pyruvate => valine / 2-oxobutanoate => isoleucine
123	M00535	0.143871	0.513489	-0.516853	Control	0.587725	Pathway module	Nucleotide and amino acid metabolism	Branched-chain amino acid metabolism	M00535	Isoleucine biosynthesis, pyruvate => 2-oxobutanoate
124	M00417	0.146184	0.51754	-0.702398	Control	0.00471858	Structural complex	Energy metabolism	ATP synthesis	M00417	Cytochrome o ubiquinol oxidase
125	M00453	0.152456	0.535427	0.330206	parkinson	0.0270548	Functional set	Environmental information processing	Two-component regulatory system	M00453	QseC-QseB (quorum sensing) two-component regulatory system
126	M00472	0.156891	0.542322	-0.617166	Control	0.0108696	Functional set	Environmental information processing	Two-component regulatory system	M00472	NarQ-NarP (nitrate respiration) two-component regulatory system
127	M00521	0.156891	0.542322	0.440552	parkinson	0.018655	Functional set	Environmental information processing	Two-component regulatory system	M00521	CiaH-CiaR two-component regulatory system
128	M00232	0.16142	0.543988	-0.565294	Control	0.0143958	Structural complex	Environmental information processing	Phosphate and amino acid transport system	M00232	General L-amino acid transport system
129	M00740	0.16204	0.543988	0.326474	parkinson	0.0239934	Pathway module	Carbohydrate and lipid metabolism	Other carbohydrate metabolism	M00740	Methylaspartate cycle
130	M00012	0.164512	0.543988	-0.729541	Control	0.0166984	Pathway module	Carbohydrate and lipid metabolism	Other carbohydrate metabolism	M00012	Glyoxylate cycle
131	M00377	0.166046	0.543988	0.490327	parkinson	0.336878	Pathway module	Energy metabolism	Carbon fixation Signature	M00377	Reductive acetyl-CoA pathway (Wood-Ljungdahl pathway)
132	M00729	0.166046	0.543988	0.484878	parkinson	0.851721	Functional set	Environmental information processing	Drug resistance	M00729	Fluoroquinolone resistance, gyrase-protecting protein Qnr
133	M00550	0.166046	0.543988	-0.541307	Control	0.0274651	Pathway module	Nucleotide and amino acid metabolism	Cofactor and vitamin biosynthesis	M00550	Ascorbate degradation, ascorbate => D-xylulose-5P
134	M00335	0.166046	0.543988	0.490017	parkinson	0.706425	Structural complex	Environmental information processing	Bacterial secretion system	M00335	Sec (secretion) system
135	M00433	0.169517	0.545552	0.449007	parkinson	0.00681377	Pathway module	Nucleotide and amino acid metabolism	Lysine metabolism	M00433	Lysine biosynthesis, 2-oxoglutarate => 2-oxoadipate
136	M00664	0.171886	0.545552	-0.613878	Control	0.0117557	Signature module	Gene set	Symbiosis	M00664	Nodulation
137	M00219	0.175592	0.545552	-0.564013	Control	0.010214	Structural complex	Environmental information processing	Saccharide, polyol, and lipid transport system	M00219	AI-2 transport system
138	M00211	0.175592	0.545552	-0.591692	Control	0.0779959	Structural complex	Environmental information processing	Saccharide, polyol, and lipid transport system	M00211	Putative ABC transport system
139	M00022	0.175592	0.545552	-0.513076	Control	0.72181	Pathway module	Nucleotide and amino acid metabolism	Aromatic amino acid metabolism	M00022	Shikimate pathway, phosphoenolpyruvate + erythrose-4P => chorismate
140	M00569	0.175592	0.545552	-0.617914	Control	0.00888271	Pathway module	Secondary metabolism	Aromatics degradation	M00569	Catechol meta-cleavage, catechol => acetyl-CoA / 4-methylcatechol => propanoyl-CoA
141	M00183	0.175592	0.545552	0.481103	parkinson	0.85406	Structural complex	Genetic information processing	RNA polymerase	M00183	RNA polymerase, bacteria
142	M00009	0.177708	0.545552	NA	parkinson	0.00388962	Pathway module	Carbohydrate and lipid metabolism	Central carbohydrate metabolism	M00009	Citrate cycle (TCA cycle, Krebs cycle)
143	M00011	0.177708	0.545552	NA	parkinson	0.00200891	Pathway module	Carbohydrate and lipid metabolism	Central carbohydrate metabolism	M00011	Citrate cycle, second carbon oxidation, 2-oxoglutarate => oxaloacetate
144	M00279	0.180513	0.550315	-0.569409	Control	0.0190099	Structural complex	Environmental information processing	Phosphotransferase system (PTS)	M00279	PTS system, galactitol-specific II component
145	M00779	0.183066	0.550453	NA	parkinson	3.60681e-06	Pathway module	Secondary metabolism	Biosynthesis of secondary metabolites	M00779	Dihydrokalafungin biosynthesis, octaketide => dihydrokalafungin
146	M00689	0.183066	0.550453	NA	parkinson	5.28139e-06	Functional set	Cellular processes	Cell signaling	M00689	MAPK (p38) signaling
147	M00051	0.190657	0.569376	-0.503104	Control	0.678492	Pathway module	Nucleotide and amino acid metabolism	Pyrimidine metabolism	M00051	Uridine monophosphate biosynthesis, glutamine (+ PRPP) => UMP
148	M00513	0.196061	0.58156	-0.826781	Control	0.00581645	Functional set	Environmental information processing	Two-component regulatory system	M00513	LuxQN/CqsS-LuxU-LuxO (quorum sensing) two-component regulatory system
149	M00121	0.201207	0.592818	0.478271	parkinson	0.151908	Pathway module	Nucleotide and amino acid metabolism	Cofactor and vitamin biosynthesis	M00121	Heme biosynthesis, glutamate => protoheme/siroheme
150	M00200	0.204502	0.592898	-0.667853	Control	0.000145432	Structural complex	Environmental information processing	Saccharide, polyol, and lipid transport system	M00200	Putative sorbitol/mannitol transport system
151	M00081	0.206637	0.592898	-0.542282	Control	1.63163	Pathway module	Carbohydrate and lipid metabolism	Other carbohydrate metabolism	M00081	Pectin degradation
152	M00214	0.206637	0.592898	-0.528067	Control	0.338673	Structural complex	Environmental information processing	Saccharide, polyol, and lipid transport system	M00214	Methyl-galactoside transport system
153	M00461	0.206637	0.592898	-0.508746	Control	0.064325	Functional set	Environmental information processing	Two-component regulatory system	M00461	MtrB-MtrA (osmotic stress response) two-component regulatory system
154	M00523	0.210453	0.599928	-0.558843	Control	0.0034404	Functional set	Environmental information processing	Two-component regulatory system	M00523	RegB-RegA (redox response) two-component regulatory system
155	M00465	0.21217	0.60092	0.47816	parkinson	0.010984	Functional set	Environmental information processing	Two-component regulatory system	M00465	ManS-ManR (manganese homeostasis) two-component regulatory system
156	M00343	0.21729	0.604121	0.178424	parkinson	0.00180965	Structural complex	Genetic information processing	Proteasome	M00343	Archaeal proteasome
157	M00237	0.217808	0.604121	0.474929	parkinson	0.477587	Structural complex	Environmental information processing	Phosphate and amino acid transport system	M00237	Branched-chain amino acid transport system
158	M00060	0.217808	0.604121	-0.526776	Control	0.317758	Pathway module	Carbohydrate and lipid metabolism	Lipopolysaccharide metabolism	M00060	Lipopolysaccharide biosynthesis, KDO2-lipid A
159	M00331	0.218805	0.604121	-0.675931	Control	0.00650857	Structural complex	Environmental information processing	Bacterial secretion system	M00331	Type II general secretion pathway
160	M00319	0.22024	0.604284	-0.687757	Control	0.0044566	Structural complex	Environmental information processing	Metallic cation, iron-siderophore and vitamin B12 transport system	M00319	Manganese/zinc/iron transport system
161	M00178	0.223551	0.605796	0.475715	parkinson	0.284565	Structural complex	Genetic information processing	Ribosome	M00178	Ribosome, bacteria
162	M00474	0.223551	0.605796	-0.624501	Control	0.0297432	Functional set	Environmental information processing	Two-component regulatory system	M00474	RcsC-RcsD-RcsB (capsule synthesis) two-component regulatory system
163	M00117	0.2294	0.615745	0.479709	parkinson	0.130994	Pathway module	Nucleotide and amino acid metabolism	Cofactor and vitamin biosynthesis	M00117	Ubiquinone biosynthesis, prokaryotes, chorismate => ubiquinone
164	M00778	0.230028	0.615745	-0.768673	Control	0.000679904	Pathway module	Secondary metabolism	Biosynthesis of secondary metabolites	M00778	Type II polyketide backbone biosynthesis, acyl-CoA + malonyl-CoA => polyketide
165	M00690	0.232438	0.618427	NA	parkinson	2.18341e-05	Functional set	Cellular processes	Cell signaling	M00690	MAPK (ERK5) signaling
166	M00194	0.235356	0.618689	0.468659	parkinson	0.248901	Structural complex	Environmental information processing	Saccharide, polyol, and lipid transport system	M00194	Maltose/maltodextrin transport system
167	M00026	0.235356	0.618689	-0.517373	Control	0.382102	Pathway module	Nucleotide and amino acid metabolism	Histidine metabolism	M00026	Histidine biosynthesis, PRPP => histidine
168	M00131	0.240888	0.623426	NA	parkinson	0.0139944	Pathway module	Carbohydrate and lipid metabolism	Lipid metabolism	M00131	Inositol phosphate metabolism, Ins(1,3,4,5)P4 => Ins(1,3,4)P3 => myo-inositol
169	M00500	0.241418	0.623426	-0.529626	Control	0.0820874	Functional set	Environmental information processing	Two-component regulatory system	M00500	AtoS-AtoC (cPHB biosynthesis) two-component regulatory system
170	M00050	0.241418	0.623426	0.498225	parkinson	1.23687	Pathway module	Nucleotide and amino acid metabolism	Purine metabolism	M00050	Guanine ribonucleotide biosynthesis IMP => GDP,GTP
171	M00045	0.247588	0.63562	-0.526162	Control	0.435327	Pathway module	Nucleotide and amino acid metabolism	Histidine metabolism	M00045	Histidine degradation, histidine => N-formiminoglutamate => glutamate
172	M00258	0.253865	0.647946	0.488791	parkinson	7.15701	Structural complex	Environmental information processing	ABC-2 type and other transport systems	M00258	Putative ABC transport system
173	M00503	0.257664	0.649148	-1	Control	0.00125884	Functional set	Environmental information processing	Two-component regulatory system	M00503	PgtB-PgtA (phosphoglycerate transport) two-component regulatory system
174	M00212	0.260251	0.649148	0.447117	parkinson	0.611832	Structural complex	Environmental information processing	Saccharide, polyol, and lipid transport system	M00212	Ribose transport system
175	M00126	0.260251	0.649148	-0.509985	Control	0.613039	Pathway module	Nucleotide and amino acid metabolism	Cofactor and vitamin biosynthesis	M00126	Tetrahydrofolate biosynthesis, GTP => THF
176	M00378	0.260251	0.649148	0.396598	parkinson	0.00835963	Pathway module	Energy metabolism	Methane metabolism	M00378	F420 biosynthesis
177	M00046	0.273348	0.674156	-0.70167	Control	0.0300596	Pathway module	Nucleotide and amino acid metabolism	Pyrimidine metabolism	M00046	Pyrimidine degradation, uracil => beta-alanine, thymine => 3-aminoisobutanoate
178	M00454	0.273348	0.674156	-0.51714	Control	0.83579	Functional set	Environmental information processing	Two-component regulatory system	M00454	KdpD-KdpE (potassium transport) two-component regulatory system
179	M00711	0.28006	0.680944	-0.536655	Control	0.0083624	Structural complex	Environmental information processing	Drug efflux transporter/pump	M00711	Multidrug resistance, efflux pump MdtIJ
180	M00119	0.286881	0.680944	-0.514019	Control	0.300917	Pathway module	Nucleotide and amino acid metabolism	Cofactor and vitamin biosynthesis	M00119	Pantothenate biosynthesis, valine/L-aspartate => pantothenate
181	M00517	0.286881	0.680944	-0.532446	Control	0.0527629	Functional set	Environmental information processing	Two-component regulatory system	M00517	RpfC-RpfG (cell-to-cell signaling) two-component regulatory system
182	M00095	0.286881	0.680944	-0.568856	Control	0.00689864	Pathway module	Carbohydrate and lipid metabolism	Terpenoid backbone biosynthesis	M00095	C5 isoprenoid biosynthesis, mevalonate pathway
183	M00486	0.286881	0.680944	-0.539834	Control	0.0428533	Functional set	Environmental information processing	Two-component regulatory system	M00486	CitA-CitB (citrate fermentation) two-component regulatory system
184	M00512	0.293813	0.680944	0.240135	parkinson	0.022383	Functional set	Environmental information processing	Two-component regulatory system	M00512	CckA-CtrA/CpdR (cell cycle control) two-component regulatory system
185	M00572	0.293813	0.680944	-0.529398	Control	0.107525	Pathway module	Nucleotide and amino acid metabolism	Cofactor and vitamin biosynthesis	M00572	Pimeloyl-ACP biosynthesis, BioC-BioH pathway, malonyl-ACP => pimeloyl-ACP
186	M00468	0.294917	0.680944	-0.571036	Control	0.0012924	Functional set	Environmental information processing	Two-component regulatory system	M00468	SaeS-SaeR (staphylococcal virulence regulation) two-component regulatory system
187	M00044	0.298083	0.680944	NA	parkinson	0.00111676	Pathway module	Nucleotide and amino acid metabolism	Aromatic amino acid metabolism	M00044	Tyrosine degradation, tyrosine => homogentisate
188	M00501	0.300853	0.680944	-0.543142	Control	0.053174	Functional set	Environmental information processing	Two-component regulatory system	M00501	PilS-PilR (type 4 fimbriae synthesis) two-component regulatory system
189	M00458	0.300853	0.680944	0.492082	parkinson	0.61927	Functional set	Environmental information processing	Two-component regulatory system	M00458	ResE-ResD (aerobic and anaerobic respiration) two-component regulatory system
190	M00190	0.300853	0.680944	0.479472	parkinson	0.389651	Structural complex	Environmental information processing	Mineral and organic ion transport system	M00190	Iron(III) transport system
191	M00721	0.300853	0.680944	-0.579249	Control	0.0137119	Functional set	Environmental information processing	Drug resistance	M00721	Cationic antimicrobial peptide (CAMP) resistance, arnBCADTEF operon
192	M00443	0.308004	0.680944	-0.516604	Control	0.216729	Functional set	Environmental information processing	Two-component regulatory system	M00443	SenX3-RegX3 (phosphate starvation response) two-component regulatory system
193	M00101	0.308551	0.680944	NA	Control	0.000413044	Pathway module	Carbohydrate and lipid metabolism	Sterol biosynthesis	M00101	Cholesterol biosynthesis, squalene 2,3-epoxide => cholesterol
194	M00304	0.308551	0.680944	NA	Control	2.25425e-06	Structural complex	Environmental information processing	Phosphotransferase system (PTS)	M00304	PTS system, fructose-specific II component
195	M00129	0.308551	0.680944	NA	Control	0.00176139	Pathway module	Nucleotide and amino acid metabolism	Cofactor and vitamin biosynthesis	M00129	Ascorbate biosynthesis, animals, glucose-1P => ascorbate
196	M00374	0.308551	0.680944	NA	Control	0.000346726	Pathway module	Energy metabolism	Carbon fixation	M00374	Dicarboxylate-hydroxybutyrate cycle
197	M00375	0.308551	0.680944	NA	Control	4.10704e-05	Pathway module	Energy metabolism	Carbon fixation	M00375	Hydroxypropionate-hydroxybutylate cycle
198	M00328	0.308551	0.680944	NA	Control	4.40116e-06	Structural complex	Environmental information processing	Bacterial secretion system	M00328	Hemophore/metalloprotease transport system
199	M00145	0.308739	0.680944	NA	parkinson	3.28477e-05	Structural complex	Energy metabolism	ATP synthesis	M00145	NAD(P)H:quinone oxidoreductase, chloroplasts and cyanobacteria
200	M00333	0.31252	0.680944	-0.584583	Control	0.00474445	Structural complex	Environmental information processing	Bacterial secretion system	M00333	Type IV secretion system
201	M00724	0.315264	0.680944	-0.566062	Control	0.0142212	Functional set	Environmental information processing	Drug resistance	M00724	Cationic antimicrobial peptide (CAMP) resistance, palmitoyl transferase PagP
202	M00546	0.315264	0.680944	0.463277	parkinson	0.0646306	Pathway module	Nucleotide and amino acid metabolism	Purine metabolism	M00546	Purine degradation, xanthine => urea
203	M00209	0.315264	0.680944	-0.541471	Control	0.0626797	Structural complex	Environmental information processing	Mineral and organic ion transport system	M00209	Osmoprotectant transport system
204	M00031	0.319865	0.680944	NA	parkinson	0.00015271	Pathway module	Nucleotide and amino acid metabolism	Lysine metabolism	M00031	Lysine biosynthesis, mediated by LysW, 2-aminoadipate => lysine
205	M00530	0.322634	0.680944	-0.540319	Control	0.04485	Pathway module	Energy metabolism	Nitrogen metabolism	M00530	Dissimilatory nitrate reduction, nitrate => ammonia
206	M00726	0.322634	0.680944	0.398821	parkinson	0.0593479	Signature module	Gene set	Drug resistance	M00726	Cationic antimicrobial peptide (CAMP) resistance, lysyl-phosphatidylglycerol (L-PG) synthase MprF
207	M00034	0.322634	0.680944	0.462447	parkinson	0.102719	Pathway module	Nucleotide and amino acid metabolism	Cysteine and methionine metabolism	M00034	Methionine salvage pathway
208	M00722	0.322634	0.680944	-0.529291	Control	0.626075	Functional set	Environmental information processing	Drug resistance	M00722	Cationic antimicrobial peptide (CAMP) resistance, phosphoethanolamine transferase PmrC
209	M00016	0.330114	0.689543	0.471648	parkinson	0.523183	Pathway module	Nucleotide and amino acid metabolism	Lysine metabolism	M00016	Lysine biosynthesis, succinyl-DAP pathway, aspartate => lysine
210	M00320	0.330114	0.689543	-0.517852	Control	0.257019	Structural complex	Environmental information processing	ABC-2 type and other transport systems	M00320	Lipopolysaccharide export system
211	M00161	0.333886	0.689543	NA	parkinson	0.000102858	Structural complex	Energy metabolism	Photosynthesis Signature	M00161	Photosystem II
212	M00184	0.336621	0.689543	0	parkinson	0.000660797	Structural complex	Genetic information processing	RNA polymerase	M00184	RNA polymerase, archaea
213	M00518	0.337703	0.689543	-0.532827	Control	0.0161872	Functional set	Environmental information processing	Two-component regulatory system	M00518	GlnK-GlnL (glutamine utilization) two-component regulatory system
214	M00432	0.337703	0.689543	-0.503828	Control	0.629793	Pathway module	Nucleotide and amino acid metabolism	Branched-chain amino acid metabolism	M00432	Leucine biosynthesis, 2-oxoisovalerate => 2-oxoisocaproate
215	M00227	0.337703	0.689543	-0.600247	Control	0.00966525	Structural complex	Environmental information processing	Phosphate and amino acid transport system	M00227	Glutamine transport system
216	M00579	0.345402	0.699749	-0.505719	Control	0.798922	Pathway module	Energy metabolism	Carbon fixation Signature	M00579	Phosphate acetyltransferase-acetate kinase pathway, acetyl-CoA => acetate
217	M00367	0.351868	0.699749	NA	Control	7.35316e-05	Pathway module	Carbohydrate and lipid metabolism	Terpenoid backbone biosynthesis	M00367	C10-C20 isoprenoid biosynthesis, non-plant eukaryotes
218	M00695	0.35321	0.699749	-0.515944	Control	0.29972	Functional set	Cellular processes	Cell signaling	M00695	cAMP signaling
219	M00133	0.35321	0.699749	0.48444	parkinson	0.235647	Pathway module	Nucleotide and amino acid metabolism	Polyamine biosynthesis	M00133	Polyamine biosynthesis, arginine => agmatine => putrescine => spermidine
220	M00742	0.35321	0.699749	0.479359	parkinson	1.48059	Functional set	Environmental information processing	Drug resistance	M00742	Aminoglycoside resistance, protease FtsH
221	M00515	0.35321	0.699749	0.419227	parkinson	0.0125551	Functional set	Environmental information processing	Two-component regulatory system	M00515	FlrB-FlrC (polar flagellar synthesis) two-component regulatory system
222	M00162	0.359436	0.699749	NA	parkinson	4.50851e-07	Structural complex	Energy metabolism	ATP synthesis	M00162	Cytochrome b6f complex
223	M00057	0.359436	0.699749	NA	parkinson	1.53719e-05	Pathway module	Carbohydrate and lipid metabolism	Glycosaminoglycan metabolism	M00057	Glycosaminoglycan biosynthesis, linkage tetrasaccharide
224	M00425	0.359436	0.699749	NA	parkinson	1.41696e-06	Structural complex	Genetic information processing	RNA processing	M00425	H/ACA ribonucleoprotein complex
225	M00580	0.361127	0.699749	0.438409	parkinson	0.0183967	Pathway module	Carbohydrate and lipid metabolism	Central carbohydrate metabolism	M00580	Pentose phosphate pathway, archaea, fructose 6P => ribose 5P
226	M00005	0.361127	0.699749	0.482763	parkinson	0.915936	Pathway module	Carbohydrate and lipid metabolism	Central carbohydrate metabolism	M00005	PRPP biosynthesis, ribose 5P => PRPP
227	M00691	0.361829	0.699749	-0.618352	Control	0.00117037	Functional set	Cellular processes	Cell signaling	M00691	DNA damage-induced cell cycle checkpoints
228	M00315	0.366293	0.705274	-0.595424	Control	0.00161179	Structural complex	Environmental information processing	ABC-2 type and other transport systems	M00315	Uncharacterized ABC transport system
229	M00042	0.374469	0.717868	NA	parkinson	0.000166622	Pathway module	Nucleotide and amino acid metabolism	Aromatic amino acid metabolism	M00042	Catecholamine biosynthesis, tyrosine => dopamine => noradrenaline => adrenaline
230	M00074	0.376431	0.718492	NA	parkinson	0.00125993	Pathway module	Carbohydrate and lipid metabolism	Glycan metabolism	M00074	N-glycan biosynthesis, high-mannose type
231	M00155	0.383826	0.726522	NA	Control	1.44058e-05	Structural complex	Energy metabolism	ATP synthesis	M00155	Cytochrome c oxidase, prokaryotes
232	M00490	0.385528	0.726522	-0.564932	Control	0.0152795	Functional set	Environmental information processing	Two-component regulatory system	M00490	MalK-MalR (malate transport) two-component regulatory system
233	M00774	0.387983	0.726522	NA	parkinson	0.00228702	Pathway module	Secondary metabolism	Biosynthesis of secondary metabolites	M00774	Erythromycin biosynthesis, propanoyl-CoA + methylmalonyl-CoA => deoxyerythronolide B => erythromycin A/B
234	M00353	0.39349	0.726522	NA	parkinson	1.59515e-05	Structural complex	Genetic information processing	Spliceosome	M00353	Spliceosome, Prp19/CDC5L complex
235	M00745	0.393877	0.726522	0.420427	parkinson	0.0826171	Signature module	Gene set	Drug resistance	M00745	Imipenem resistance, repression of porin OprD
236	M00452	0.393877	0.726522	0.420427	parkinson	0.165234	Functional set	Environmental information processing	Two-component regulatory system	M00452	CusS-CusR (copper tolerance) two-component regulatory system
237	M00502	0.393877	0.726522	-0.526305	Control	0.0343939	Functional set	Environmental information processing	Two-component regulatory system	M00502	GlrK-GlrR (amino sugar metabolism) two-component regulatory system
238	M00456	0.393877	0.726522	-0.585433	Control	0.0292822	Functional set	Environmental information processing	Two-component regulatory system	M00456	ArcB-ArcA (anoxic redox control) two-component regulatory system
239	M00110	0.402333	0.733288	0.397799	parkinson	0.032324	Pathway module	Carbohydrate and lipid metabolism	Sterol biosynthesis	M00110	C19/C18-Steroid hormone biosynthesis, pregnenolone => androstenedione => estrone
240	M00107	0.402333	0.733288	0.397799	parkinson	0.032324	Pathway module	Carbohydrate and lipid metabolism	Sterol biosynthesis	M00107	Steroid hormone biosynthesis, cholesterol => prognenolone => progesterone
241	M00033	0.402557	0.733288	NA	parkinson	0.0029368	Pathway module	Nucleotide and amino acid metabolism	Other amino acid metabolism	M00033	Ectoine biosynthesis, aspartate => ectoine
242	M00555	0.410895	0.745385	0.447296	parkinson	0.0241965	Pathway module	Nucleotide and amino acid metabolism	Serine and threonine metabolism	M00555	Betaine biosynthesis, choline => betaine
243	M00538	0.437213	0.783413	-0.557291	Control	0.00221428	Pathway module	Secondary metabolism	Aromatics degradation	M00538	Toluene degradation, toluene => benzoate
244	M00537	0.437213	0.783413	-0.557291	Control	0.00221428	Pathway module	Secondary metabolism	Aromatics degradation	M00537	Xylene degradation, xylene => methylbenzoate
245	M00531	0.437213	0.783413	-0.519713	Control	0.0295352	Pathway module	Energy metabolism	Nitrogen metabolism Signature	M00531	Assimilatory nitrate reduction, nitrate => ammonia
246	M00028	0.446193	0.788003	0.493965	parkinson	0.525213	Pathway module	Nucleotide and amino acid metabolism	Arginine and proline metabolism	M00028	Ornithine biosynthesis, glutamate => ornithine
247	M00029	0.446193	0.788003	-0.501202	Control	0.753293	Pathway module	Nucleotide and amino acid metabolism	Arginine and proline metabolism	M00029	Urea cycle
248	M00455	0.446193	0.788003	0.493505	Control	0.0546954	Functional set	Environmental information processing	Two-component regulatory system	M00455	TorS-TorR (TMAO respiration) two-component regulatory system
249	M00484	0.446954	0.788003	0.357274	parkinson	0.00036841	Functional set	Environmental information processing	Two-component regulatory system	M00484	YdfH-YdfI two-component regulatory system
250	M00289	0.457621	0.803582	NA	parkinson	0.000316776	Structural complex	Genetic information processing	Replication system	M00289	RF-C complex
251	M00358	0.464459	0.809118	0.452073	parkinson	0.0255834	Pathway module	Energy metabolism	Methane metabolism	M00358	Coenzyme M biosynthesis
252	M00023	0.464459	0.809118	-0.512206	Control	0.243266	Pathway module	Nucleotide and amino acid metabolism	Aromatic amino acid metabolism	M00023	Tryptophan biosynthesis, chorismate => tryptophan
253	M00206	0.473434	0.815583	NA	Control	0.000130167	Structural complex	Environmental information processing	Saccharide, polyol, and lipid transport system	M00206	Cellobiose transport system
254	M00717	0.473744	0.815583	-0.581916	Control	0.210357	?	?	?	?	Multidrug resistance, efflux pump NorA
255	M00505	0.473744	0.815583	0.49414	parkinson	0.0128617	Functional set	Environmental information processing	Two-component regulatory system	M00505	KinB-AlgB (alginate production) two-component regulatory system
256	M00476	0.477493	0.815744	-1	Control	0.000479813	Functional set	Environmental information processing	Two-component regulatory system	M00476	ComP-ComA (competence) two-component regulatory system
257	M00079	0.483129	0.815744	0.485409	parkinson	0.381697	Pathway module	Carbohydrate and lipid metabolism	Glycosaminoglycan metabolism	M00079	Keratan sulfate degradation
258	M00392	0.483129	0.815744	-0.548678	Control	0.0529887	Structural complex	Genetic information processing	RNA processing	M00392	Ski complex
259	M00475	0.483129	0.815744	-0.584578	Control	0.101153	Functional set	Environmental information processing	Two-component regulatory system	M00475	BarA-UvrY (central carbon metabolism) two-component regulatory system
260	M00052	0.483129	0.815744	0.497088	parkinson	1.37485	Pathway module	Nucleotide and amino acid metabolism	Pyrimidine metabolism	M00052	Pyrimidine ribonucleotide biosynthesis, UMP => UDP/UTP,CDP/CTP
261	M00274	0.502191	0.829708	-0.508648	Control	0.0285656	Structural complex	Environmental information processing	Phosphotransferase system (PTS)	M00274	PTS system, mannitol-specific II component
262	M00140	0.502191	0.829708	-0.501048	Control	0.940872	Pathway module	Nucleotide and amino acid metabolism	Cofactor and vitamin biosynthesis	M00140	C1-unit interconversion, prokaryotes
263	M00349	0.502191	0.829708	0.392771	parkinson	0.031669	Structural complex	Environmental information processing	Peptide and nickel transport system	M00349	Microcin C transport system
264	M00608	0.508934	0.829708	0.454105	parkinson	0.00417	Pathway module	Energy metabolism	Methane metabolism	M00608	2-Oxocarboxylic acid chain extension, 2-oxoglutarate => 2-oxoadipate => 2-oxopimelate => 2-oxosuberate
265	M00249	0.509034	0.829708	-0.530358	Control	0.00437896	Structural complex	Environmental information processing	ABC-2 type and other transport systems	M00249	Capsular polysaccharide transport system
266	M00284	0.510623	0.829708	NA	Control	6.67689e-06	Structural complex	Genetic information processing	Replication system	M00284	Origin recognition complex
267	M00207	0.511868	0.829708	0.480546	parkinson	2.40336	Structural complex	Environmental information processing	Saccharide, polyol, and lipid transport system	M00207	Putative multiple sugar transport system
268	M00449	0.511868	0.829708	-0.568957	Control	0.0113301	Functional set	Environmental information processing	Two-component regulatory system	M00449	CreC-CreB (phosphate regulation) two-component regulatory system
269	M00259	0.511868	0.829708	-0.539339	Control	0.0124495	Structural complex	Environmental information processing	ABC-2 type and other transport systems	M00259	Heme transport system
270	M00217	0.511868	0.829708	0.461443	parkinson	0.0206798	Structural complex	Environmental information processing	Saccharide, polyol, and lipid transport system	M00217	D-Allose transport system
271	M00085	0.514985	0.829708	NA	parkinson	5.18908e-05	Pathway module	Carbohydrate and lipid metabolism	Fatty acid metabolism	M00085	Fatty acid biosynthesis, elongation, mitochondria
272	M00414	0.516516	0.829708	NA	parkinson	0.000106873	Structural complex	Genetic information processing	Repair system	M00414	Bloom's syndrome complex
273	M00567	0.519175	0.829708	0.301744	parkinson	0.00232452	Pathway module	Energy metabolism	Methane metabolism Signature	M00567	Methanogenesis, CO2 => methane
274	M00525	0.519598	0.829708	-0.602675	Control	0.00803216	Pathway module	Nucleotide and amino acid metabolism	Lysine metabolism	M00525	Lysine biosynthesis, acetyl-DAP pathway, aspartate => lysine
275	M00478	0.521639	0.829708	0.491948	parkinson	0.057444	Functional set	Environmental information processing	Two-component regulatory system	M00478	DegS-DegU (multicellular behavior control) two-component regulatory system
276	M00554	0.521639	0.829708	-0.51382	Control	0.919697	Pathway module	Carbohydrate and lipid metabolism	Sugar metabolism	M00554	Nucleotide sugar biosynthesis, galactose => UDP-galactose
277	M00356	0.537995	0.840668	0.441686	parkinson	0.00363169	Pathway module	Energy metabolism	Methane metabolism Signature	M00356	Methanogenesis, methanol => methane
278	M00549	0.541461	0.840668	-0.510135	Control	1.3112	Pathway module	Carbohydrate and lipid metabolism	Sugar metabolism	M00549	Nucleotide sugar biosynthesis, glucose => UDP-glucose
279	M00021	0.541461	0.840668	0.498566	parkinson	0.913046	Pathway module	Nucleotide and amino acid metabolism	Cysteine and methionine metabolism	M00021	Cysteine biosynthesis, serine => cysteine
280	M00185	0.541461	0.840668	-0.534334	Control	0.0969874	Structural complex	Environmental information processing	Mineral and organic ion transport system Signature	M00185	Sulfate transport system
281	M00428	0.543111	0.840668	NA	Control	3.40714e-05	Structural complex	Genetic information processing	RNA processing	M00428	eIF4F complex
282	M00714	0.543675	0.840668	0.39579	parkinson	0.00552962	Signature module	Gene set	Drug resistance	M00714	Multidrug resistance, efflux pump QacA
283	M00713	0.543675	0.840668	0.39579	parkinson	0.00552962	Functional set	Environmental information processing	Drug efflux transporter/pump	M00713	Fluoroquinolone resistance, efflux pump LfrA
284	M00704	0.548776	0.840668	-0.621597	Control	0.00978864	Signature module	Gene set	Drug resistance	M00704	Tetracycline resistance, efflux pump Tet38
285	M00263	0.550473	0.840668	NA	Control	3.13878e-05	Structural complex	Genetic information processing	DNA polymerase	M00263	DNA polymerase epsilon complex
286	M00077	0.551509	0.840668	0.452095	parkinson	0.072871	Pathway module	Carbohydrate and lipid metabolism	Glycosaminoglycan metabolism	M00077	Chondroitin sulfate degradation
287	M00247	0.551509	0.840668	0.48324	parkinson	0.575217	Structural complex	Environmental information processing	Metallic cation, iron-siderophore and vitamin B12 transport system	M00247	Putative ABC transport system
288	M00007	0.551509	0.840668	0.49649	parkinson	0.419337	Pathway module	Carbohydrate and lipid metabolism	Central carbohydrate metabolism	M00007	Pentose phosphate pathway, non-oxidative phase, fructose 6P => ribose 5P
289	M00298	0.557659	0.844392	0	parkinson	7.69881e-05	Structural complex	Environmental information processing	ABC-2 type and other transport systems	M00298	Multidrug/hemolysin transport system
290	M00177	0.558348	0.844392	NA	parkinson	0.000129974	Structural complex	Genetic information processing	Ribosome	M00177	Ribosome, eukaryotes
291	M00124	0.561646	0.844392	-0.53715	Control	0.1983	Pathway module	Nucleotide and amino acid metabolism	Cofactor and vitamin biosynthesis	M00124	Pyridoxal biosynthesis, erythrose-4P => pyridoxal-5P
292	M00494	0.561646	0.844392	-0.550756	Control	0.0200625	Functional set	Environmental information processing	Two-component regulatory system	M00494	NatK-NatR (sodium extrusion) two-component regulatory system
293	M00509	0.571871	0.853916	0.423349	parkinson	0.0439314	Functional set	Environmental information processing	Two-component regulatory system	M00509	WspE-WspRF (chemosensory) two-component regulatory system
294	M00120	0.571871	0.853916	-0.50937	Control	0.581581	Pathway module	Nucleotide and amino acid metabolism	Cofactor and vitamin biosynthesis	M00120	Coenzyme A biosynthesis, pantothenate => CoA
295	M00551	0.576829	0.856622	NA	Control	0.000130833	Pathway module	Secondary metabolism	Aromatics degradation	M00551	Benzoate degradation, benzoate => catechol / methylbenzoate => methylcatechol
296	M00172	0.579435	0.856622	-0.528779	Control	0.229496	Pathway module	Energy metabolism	Carbon fixation	M00172	C4-dicarboxylic acid cycle, NADP - malic enzyme type
297	M00633	0.579537	0.856622	NA	Control	0.00060867	Pathway module	Carbohydrate and lipid metabolism	Central carbohydrate metabolism	M00633	Semi-phosphorylative Entner-Doudoroff pathway, gluconate/galactonate => glycerate-3P
298	M00196	0.582182	0.857644	0.475182	parkinson	0.156704	Structural complex	Environmental information processing	Saccharide, polyol, and lipid transport system	M00196	Raffinose/stachyose/melibiose transport system
299	M00295	0.586379	0.860937	NA	parkinson	9.52798e-05	Structural complex	Genetic information processing	Repair system	M00295	BRCA1-associated genome surveillance complex (BASC)
300	M00596	0.592578	0.86714	-0.529291	Control	0.101482	Pathway module	Energy metabolism	Sulfur metabolism	M00596	Dissimilatory sulfate reduction, sulfate => H2S
301	M00128	0.599044	0.86798	NA	Control	0.000703993	Pathway module	Nucleotide and amino acid metabolism	Cofactor and vitamin biosynthesis	M00128	Ubiquinone biosynthesis, eukaryotes, 4-hydroxybenzoate => ubiquinone
302	M00136	0.599854	0.86798	-0.555336	Control	0.00487533	Pathway module	Nucleotide and amino acid metabolism	Polyamine biosynthesis	M00136	GABA biosynthesis, prokaryotes, putrescine => GABA
303	M00285	0.60086	0.86798	NA	parkinson	0.000282404	Structural complex	Genetic information processing	Replication system	M00285	MCM complex
304	M00341	0.601061	0.86798	NA	parkinson	3.76353e-05	Structural complex	Genetic information processing	Proteasome	M00341	Proteasome, 19S regulatory particle (PA700)
305	M00434	0.603057	0.868007	0.496613	parkinson	1.80286	Functional set	Environmental information processing	Two-component regulatory system	M00434	PhoR-PhoB (phosphate starvation response) two-component regulatory system
306	M00307	0.613618	0.877453	0.499014	parkinson	2.88879	Pathway module	Carbohydrate and lipid metabolism	Central carbohydrate metabolism	M00307	Pyruvate oxidation, pyruvate => acetyl-CoA
307	M00760	0.613618	0.877453	0.43015	parkinson	0.0246736	Functional set	Environmental information processing	Drug resistance	M00760	Erythromycin resistance, macrolide 2'-phosphotransferase I MphA
308	M00464	0.620653	0.881187	-0.584779	Control	0.00059493	Functional set	Environmental information processing	Two-component regulatory system	M00464	NrsS-NrsR (nickel tolerance) two-component regulatory system
309	M00697	0.621774	0.881187	-0.596175	Control	0.00799743	Signature module	Gene set	Drug resistance	M00697	Multidrug resistance, efflux pump MdtEF-TolC
310	M00014	0.624258	0.881187	0.474222	parkinson	0.380517	Pathway module	Carbohydrate and lipid metabolism	Other carbohydrate metabolism	M00014	Glucuronate pathway (uronate pathway)
311	M00216	0.624258	0.881187	-0.533887	Control	0.0543113	Structural complex	Environmental information processing	Saccharide, polyol, and lipid transport system	M00216	Multiple sugar transport system
312	M00160	0.630295	0.886857	NA	parkinson	0.00012729	Structural complex	Energy metabolism	ATP synthesis	M00160	V-type ATPase, eukaryotes
313	M00076	0.634975	0.887752	0.459524	parkinson	0.167622	Pathway module	Carbohydrate and lipid metabolism	Glycosaminoglycan metabolism	M00076	Dermatan sulfate degradation
314	M00727	0.634975	0.887752	0.491908	parkinson	3.28726	Functional set	Environmental information processing	Drug resistance	M00727	Cationic antimicrobial peptide (CAMP) resistance, N-acetylmuramoyl-L-alanine amidase AmiA and AmiC
315	M00615	0.645769	0.892903	-0.522098	Control	0.0324257	Signature module	Gene set	Metabolic capacity	M00615	Nitrate assimilation
316	M00004	0.645769	0.892903	0.486606	parkinson	0.301784	Pathway module	Carbohydrate and lipid metabolism	Central carbohydrate metabolism	M00004	Pentose phosphate pathway (Pentose phosphate cycle)
317	M00080	0.645769	0.892903	0.489244	parkinson	0.0220706	Pathway module	Carbohydrate and lipid metabolism	Lipopolysaccharide metabolism	M00080	Lipopolysaccharide biosynthesis, inner core => outer core => O-antigen
318	M00141	0.648671	0.892903	NA	parkinson	0.000174308	Pathway module	Nucleotide and amino acid metabolism	Cofactor and vitamin biosynthesis	M00141	C1-unit interconversion, eukaryotes
319	M00514	0.648829	0.892903	-0.57633	Control	0.0105608	Functional set	Environmental information processing	Two-component regulatory system	M00514	TtrS-TtrR (tetrathionate respiration) two-component regulatory system
320	M00063	0.656636	0.897876	-0.505775	Control	0.221831	Pathway module	Carbohydrate and lipid metabolism	Lipopolysaccharide metabolism	M00063	CMP-KDO biosynthesis
321	M00477	0.656636	0.897876	-0.512835	Control	0.138003	Functional set	Environmental information processing	Two-component regulatory system	M00477	EvgS-EvgA (acid and drug tolerance) two-component regulatory system
322	M00418	0.660967	0.897876	NA	parkinson	8.13678e-06	Pathway module	Secondary metabolism	Aromatics degradation	M00418	Toluene degradation, anaerobic, toluene => benzoyl-CoA
323	M00231	0.660967	0.897876	NA	parkinson	8.25916e-05	Structural complex	Environmental information processing	Phosphate and amino acid transport system	M00231	Octopine/nopaline transport system
324	M00170	0.662669	0.897876	NA	parkinson	0.0880826	Pathway module	Energy metabolism	Carbon fixation	M00170	C4-dicarboxylic acid cycle, phosphoenolpyruvate carboxykinase type
325	M00529	0.665291	0.898655	-0.662165	Control	0.00516462	Pathway module	Energy metabolism	Nitrogen metabolism	M00529	Denitrification, nitrate => nitrogen
326	M00135	0.667575	0.898974	0.487214	parkinson	0.193873	Pathway module	Nucleotide and amino acid metabolism	Polyamine biosynthesis	M00135	GABA biosynthesis, eukaryotes, putrescine => GABA
327	M00623	0.671153	0.901028	-0.679676	Control	0.00167839	Pathway module	Secondary metabolism	Aromatics degradation	M00623	Phthalate degradation, phthalate => protocatechuate
328	M00233	0.678585	0.901076	-0.50429	Control	0.0184542	Structural complex	Environmental information processing	Phosphate and amino acid transport system	M00233	Glutamate transport system
329	M00053	0.678585	0.901076	0.493853	parkinson	0.584772	Pathway module	Nucleotide and amino acid metabolism	Pyrimidine metabolism	M00053	Pyrimidine deoxyribonuleotide biosynthesis, CDP/CTP => dCDP/dCTP,dTDP/dTTP
330	M00466	0.681916	0.901076	-0.520914	Control	0.00373296	Functional set	Environmental information processing	Two-component regulatory system	M00466	NblS-NblR (photosynthesis) two-component regulatory system
331	M00197	0.689662	0.901076	-0.516617	Control	0.0108597	Structural complex	Environmental information processing	Saccharide, polyol, and lipid transport system	M00197	Putative fructooligosaccharide transport system
332	M00709	0.689662	0.901076	0.467514	parkinson	0.036181	Functional set	Environmental information processing	Drug efflux transporter/pump	M00709	Macrolide resistance, MacAB-TolC transporter
333	M00728	0.689662	0.901076	-0.5257	Control	0.027323	Functional set	Environmental information processing	Drug resistance	M00728	Cationic antimicrobial peptide (CAMP) resistance, envelope protein folding and degrading factors DegP and DsbA
334	M00199	0.689662	0.901076	-0.511808	Control	0.103151	Structural complex	Environmental information processing	Saccharide, polyol, and lipid transport system	M00199	L-Arabinose/lactose transport system
335	M00519	0.689662	0.901076	-0.510414	Control	3.33257	Functional set	Environmental information processing	Two-component regulatory system	M00519	YesM-YesN two-component regulatory system
336	M00672	0.689662	0.901076	-0.522539	Control	0.0804632	Pathway module	Secondary metabolism	Biosynthesis of secondary metabolites	M00672	Penicillin biosynthesis, aminoadipate + cycteine + valine => penicillin
337	M00462	0.704435	0.916485	0.493509	parkinson	0.00501325	Functional set	Environmental information processing	Two-component regulatory system	M00462	PrrB-PrrA (intracellular multiplication) two-component regulatory system
338	M00404	0.705631	0.916485	NA	parkinson	8.90538e-05	Structural complex	Genetic information processing	Protein processing	M00404	COPII complex
339	M00309	0.712012	0.916638	0.468083	parkinson	0.129324	Pathway module	Carbohydrate and lipid metabolism	Central carbohydrate metabolism	M00309	Non-phosphorylative Entner-Doudoroff pathway, gluconate/galactonate => glycerate
340	M00628	0.712012	0.916638	-0.505907	Control	0.663878	Functional set	Environmental information processing	Drug resistance	M00628	beta-Lactam resistance, AmpC system
341	M00280	0.712012	0.916638	-0.547978	Control	0.0106556	Structural complex	Environmental information processing	Phosphotransferase system (PTS)	M00280	PTS system, glucitol/sorbitol-specific II component
342	M00483	0.723281	0.923024	-0.531532	Control	0.0490218	Functional set	Environmental information processing	Two-component regulatory system	M00483	NreB-NreC (dissimilatory nitrate/nitrite reduction) two-component regulatory system
343	M00236	0.723281	0.923024	0.496613	parkinson	1.24991	Structural complex	Environmental information processing	Phosphate and amino acid transport system	M00236	Putative polar amino acid transport system
344	M00668	0.723281	0.923024	0.47347	parkinson	0.0646432	Functional set	Environmental information processing	Drug efflux transporter/pump	M00668	Tetracycline resistance, TetA transporter
345	M00171	0.736316	0.935689	NA	parkinson	0.000489259	Pathway module	Energy metabolism	Carbon fixation	M00171	C4-dicarboxylic acid cycle, NAD - malic enzyme type
346	M00252	0.741438	0.935689	NA	parkinson	5.29857e-05	Structural complex	Environmental information processing	ABC-2 type and other transport systems	M00252	Lipooligosaccharide transport system
347	M00205	0.745994	0.935689	-0.530821	Control	0.016716	Structural complex	Environmental information processing	Saccharide, polyol, and lipid transport system	M00205	N-Acetylglucosamine transport system
348	M00467	0.745994	0.935689	-0.51004	Control	0.0185084	Functional set	Environmental information processing	Two-component regulatory system	M00467	SasA-RpaAB (circadian timing mediating) two-component regulatory system
349	M00253	0.745994	0.935689	-0.506064	Control	0.0499853	Structural complex	Environmental information processing	ABC-2 type and other transport systems	M00253	Sodium transport system
350	M00506	0.745994	0.935689	-0.520707	Control	0.11743	Functional set	Environmental information processing	Two-component regulatory system	M00506	CheA-CheYBV (chemotaxis) two-component regulatory system
351	M00264	0.752795	0.94153	0.130182	parkinson	0.00715326	Structural complex	Genetic information processing	DNA polymerase	M00264	DNA polymerase II complex, archaea
352	M00761	0.780469	0.970612	-0.509986	Control	0.0192828	?	?	?	?	Undecaprenylphosphate alpha-L-Ara4N biosynthesis, UDP-GlcA => Undecaprenyl phosphate alpha-L-Ara4N
353	M00552	0.780469	0.970612	-0.51454	Control	0.0318154	Pathway module	Carbohydrate and lipid metabolism	Other carbohydrate metabolism	M00552	D-galactonate degradation, De Ley-Doudoroff pathway, D-galactonate => glycerate-3P
354	M00683	0.787309	0.976352	NA	parkinson	0.000281868	Functional set	Cellular processes	Cell signaling	M00683	Hippo signaling
355	M00066	0.790022	0.976956	-0.544973	Control	0.00193207	Pathway module	Carbohydrate and lipid metabolism	Lipid metabolism	M00066	Lactosylceramide biosynthesis
356	M00299	0.803696	0.985192	0.480581	parkinson	0.585276	Structural complex	Environmental information processing	Mineral and organic ion transport system	M00299	Spermidine/putrescine transport system
357	M00088	0.803696	0.985192	-0.58231	Control	0.0084082	Pathway module	Carbohydrate and lipid metabolism	Fatty acid metabolism	M00088	Ketone body biosynthesis, acetyl-CoA => acetoacetate/3-hydroxybutyrate/acetone
358	M00122	0.803696	0.985192	-0.509187	Control	0.371234	Pathway module	Nucleotide and amino acid metabolism	Cofactor and vitamin biosynthesis	M00122	Cobalamin biosynthesis, cobinamide => cobalamin
359	M00702	0.805658	0.985192	0.307763	parkinson	0.00355762	Signature module	Gene set	Drug resistance	M00702	Multidrug resistance, efflux pump NorB
360	M00030	0.808544	0.985975	NA	parkinson	0.00126839	Pathway module	Nucleotide and amino acid metabolism	Lysine metabolism	M00030	Lysine biosynthesis, AAA pathway, 2-oxoglutarate => 2-aminoadipate => lysine
361	M00687	0.814967	0.986002	NA	Control	0.000153482	Functional set	Cellular processes	Cell signaling	M00687	MAPK (ERK1/2) signaling
362	M00118	0.815375	0.986002	-0.544036	Control	0.0480839	Pathway module	Nucleotide and amino acid metabolism	Cofactor and vitamin biosynthesis	M00118	Glutathione biosynthesis, glutamate => glutathione
363	M00540	0.820705	0.986002	NA	Control	0.00129437	Pathway module	Secondary metabolism	Aromatics degradation	M00540	Benzoate degradation, cyclohexanecarboxylic acid =>pimeloyl-CoA
364	M00399	0.820705	0.986002	NA	parkinson	4.65235e-05	Structural complex	Genetic information processing	Spliceosome	M00399	Cap binding complex
365	M00487	0.825388	0.986002	NA	Control	2.88545e-05	Functional set	Environmental information processing	Two-component regulatory system	M00487	CitS-CitT (magnesium-citrate transport) two-component regulatory system
366	M00006	0.827094	0.986002	-0.520462	Control	0.246962	Pathway module	Carbohydrate and lipid metabolism	Central carbohydrate metabolism	M00006	Pentose phosphate pathway, oxidative phase, glucose 6P => ribulose 5P
367	M00524	0.827094	0.986002	0.4601	parkinson	0.0169372	Functional set	Environmental information processing	Two-component regulatory system	M00524	FixL-FixJ (nitrogen fixation) two-component regulatory system
368	M00198	0.827094	0.986002	0.495061	parkinson	0.0494734	Structural complex	Environmental information processing	Saccharide, polyol, and lipid transport system	M00198	Putative sn-glycerol-phosphate transport system
369	M00357	0.83268	0.986002	0.487815	parkinson	0.302517	Pathway module	Energy metabolism	Methane metabolism Signature	M00357	Methanogenesis, acetate => methane
370	M00376	0.83268	0.986002	-0.575799	Control	0.169767	Pathway module	Energy metabolism	Carbon fixation Signature	M00376	3-Hydroxypropionate bi-cycle
371	M00495	0.838852	0.986002	-0.522261	Control	0.516999	Functional set	Environmental information processing	Two-component regulatory system	M00495	AgrC-AgrA (exoprotein synthesis) two-component regulatory system
372	M00293	0.846705	0.986002	NA	Control	0.00015769	Structural complex	Genetic information processing	DNA polymerase	M00293	DNA polymerase zeta complex
373	M00457	0.850645	0.986002	-0.52271	Control	0.0149476	Functional set	Environmental information processing	Two-component regulatory system	M00457	TctE-TctD (tricarboxylic acid transport) two-component regulatory system
374	M00496	0.850645	0.986002	0.469356	parkinson	0.00266384	Functional set	Environmental information processing	Two-component regulatory system	M00496	ComD-ComE (competence) two-component regulatory system
375	M00741	0.850645	0.986002	-0.513269	Control	0.720926	Pathway module	Carbohydrate and lipid metabolism	Other carbohydrate metabolism	M00741	Propanoyl-CoA metabolism, propanoyl-CoA => succinyl-CoA
376	M00366	0.850803	0.986002	NA	Control	0.0333601	Pathway module	Carbohydrate and lipid metabolism	Terpenoid backbone biosynthesis	M00366	C10-C20 isoprenoid biosynthesis, plants
377	M00482	0.857806	0.986002	NA	parkinson	0.000119883	Functional set	Environmental information processing	Two-component regulatory system	M00482	DevS-DevR (redox response) two-component regulatory system
378	M00037	0.858279	0.986002	NA	parkinson	0.000333758	Pathway module	Nucleotide and amino acid metabolism	Aromatic amino acid metabolism	M00037	Melatonin biosynthesis, tryptophan => serotonin => melatonin
379	M00261	0.858279	0.986002	NA	parkinson	9.66538e-05	Structural complex	Genetic information processing	DNA polymerase	M00261	DNA polymerase alpha / primase complex
380	M00563	0.861415	0.986002	-0.523626	Control	0.00444741	Pathway module	Energy metabolism	Methane metabolism Signature	M00563	Methanogenesis, methylamine/dimethylamine/trimethylamine => methane
381	M00130	0.861729	0.986002	NA	Control	0.000133044	Pathway module	Carbohydrate and lipid metabolism	Lipid metabolism	M00130	Inositol phosphate metabolism, PI=> PIP2 => Ins(1,4,5)P3 => Ins(1,3,4,5)P4
382	M00725	0.862471	0.986002	0.441371	parkinson	0.0213263	Signature module	Gene set	Drug resistance	M00725	Cationic antimicrobial peptide (CAMP) resistance, dltABCD operon
383	M00239	0.862471	0.986002	0.495275	parkinson	1.19153	Structural complex	Environmental information processing	Peptide and nickel transport system	M00239	Peptides/nickel transport system
384	M00228	0.862471	0.986002	-0.503084	Control	0.118085	Structural complex	Environmental information processing	Phosphate and amino acid transport system	M00228	Putative glutamine transport system
385	M00408	0.869103	0.989941	NA	parkinson	0.000174866	Structural complex	Genetic information processing	Protein processing	M00408	ESCRT-0 complex
386	M00676	0.871176	0.989941	NA	parkinson	5.31575e-05	Functional set	Cellular processes	Cell signaling	M00676	PI3K-Akt signaling
387	M00047	0.874327	0.989941	-0.576888	Control	0.00383442	Pathway module	Nucleotide and amino acid metabolism	Other amino acid metabolism	M00047	Creatine pathway
388	M00151	0.875458	0.989941	NA	Control	5.04524e-06	Structural complex	Energy metabolism	ATP synthesis	M00151	Cytochrome bc1 complex respiratory unit
389	M00393	0.880015	0.989941	NA	Control	4.45913e-05	Structural complex	Genetic information processing	RNA processing	M00393	TRAMP complex
390	M00342	0.886212	0.989941	-0.566777	Control	0.0103146	Structural complex	Genetic information processing	Proteasome	M00342	Bacterial proteasome
391	M00213	0.886212	0.989941	-0.561662	Control	0.0122351	Structural complex	Environmental information processing	Saccharide, polyol, and lipid transport system	M00213	L-Arabinose transport system
392	M00251	0.886212	0.989941	0.496701	two.sided	0.0511566	Structural complex	Environmental information processing	ABC-2 type and other transport systems	M00251	Teichoic acid transport system
393	M00176	0.886212	0.989941	-0.502874	two.sided	0.108705	Pathway module	Energy metabolism	Sulfur metabolism Signature	M00176	Assimilatory sulfate reduction, sulfate => H2S
394	M00032	0.897091	0.996941	0.340596	parkinson	0.00315767	Pathway module	Nucleotide and amino acid metabolism	Lysine metabolism	M00032	Lysine degradation, lysine => saccharopine => acetoacetyl-CoA
395	M00049	0.898121	0.996941	-0.501664	Control	1.04957	Pathway module	Nucleotide and amino acid metabolism	Purine metabolism	M00049	Adenine ribonucleotide biosynthesis, IMP => ADP,ATP
396	M00055	0.903663	0.996941	NA	parkinson	0.000852044	Pathway module	Carbohydrate and lipid metabolism	Glycan metabolism	M00055	N-glycan precursor biosynthesis
397	M00485	0.909359	0.996941	0.491136	parkinson	0.00290749	Functional set	Environmental information processing	Two-component regulatory system	M00485	KinABCDE-Spo0FA (sporulation control) two-component regulatory system
398	M00064	0.910054	0.996941	-0.501863	Control	0.0818575	Pathway module	Carbohydrate and lipid metabolism	Lipopolysaccharide metabolism	M00064	ADP-L-glycero-D-manno-heptose biosynthesis
399	M00493	0.910054	0.996941	0.494663	parkinson	0.105672	Functional set	Environmental information processing	Two-component regulatory system	M00493	AlgZ-AlgR (alginate production) two-component regulatory system
400	M00345	0.922006	0.996941	0.499498	parkinson	0.970093	Pathway module	Energy metabolism	Methane metabolism	M00345	Formaldehyde assimilation, ribulose monophosphate pathway
401	M00648	0.922006	0.996941	0.374095	parkinson	0.0247491	Functional set	Environmental information processing	Drug efflux transporter/pump	M00648	Multidrug resistance, efflux pump MdtABC
402	M00250	0.922006	0.996941	-0.523298	Control	0.40342	Structural complex	Environmental information processing	ABC-2 type and other transport systems	M00250	Lipopolysaccharide transport system
403	M00473	0.922006	0.996941	-0.511483	two.sided	0.0211558	Functional set	Environmental information processing	Two-component regulatory system	M00473	UhpB-UhpA (hexose phosphates uptake) two-component regulatory system
404	M00218	0.929358	0.996941	NA	parkinson	4.84987e-05	Structural complex	Environmental information processing	Saccharide, polyol, and lipid transport system	M00218	Fructose transport system
405	M00100	0.930614	0.996941	NA	Control	2.80601e-05	Pathway module	Carbohydrate and lipid metabolism	Lipid metabolism	M00100	Sphingosine degradation
406	M00422	0.930614	0.996941	NA	Control	4.56218e-05	Pathway module	Energy metabolism	Methane metabolism	M00422	Acetyl-CoA pathway, CO2 => acetyl-CoA
407	M00415	0.932328	0.996941	NA	parkinson	0.000102343	Pathway module	Carbohydrate and lipid metabolism	Fatty acid metabolism	M00415	Fatty acid biosynthesis, elongation, endoplasmic reticulum
408	M00083	0.933976	0.996941	0.42926	parkinson	0.138949	Pathway module	Carbohydrate and lipid metabolism	Fatty acid metabolism	M00083	Fatty acid biosynthesis, elongation
409	M00238	0.933976	0.996941	-0.504586	Control	0.373713	Structural complex	Environmental information processing	Phosphate and amino acid transport system	M00238	D-Methionine transport system
410	M00115	0.933976	0.996941	-0.502051	parkinson	0.634684	Pathway module	Nucleotide and amino acid metabolism	Cofactor and vitamin biosynthesis	M00115	NAD biosynthesis, aspartate => NAD
411	M00337	0.935377	0.996941	NA	parkinson	1.38261e-05	Structural complex	Genetic information processing	Proteasome	M00337	Immunoproteasome
412	M00575	0.93947	0.996941	-0.508729	Control	0.0107621	Signature module	Gene set	Pathogenicity	M00575	Pertussis pathogenicity signature 2, T1SS
413	M00288	0.942108	0.996941	NA	Control	1.28385e-05	Structural complex	Genetic information processing	Replication system	M00288	RPA complex
414	M00743	0.94596	0.996941	-0.50442	two.sided	0.108101	Functional set	Environmental information processing	Drug resistance	M00743	Aminoglycoside resistance, protease HtpX
415	M00078	0.94596	0.996941	0.468762	parkinson	0.145525	Pathway module	Carbohydrate and lipid metabolism	Glycosaminoglycan metabolism	M00078	Heparan sulfate degradation
416	M00134	0.94596	0.996941	0.479747	parkinson	0.101795	Pathway module	Nucleotide and amino acid metabolism	Polyamine biosynthesis	M00134	Polyamine biosynthesis, arginine => ornithine => putrescine
417	M00340	0.951634	0.996941	NA	parkinson	3.1624e-05	Structural complex	Genetic information processing	Proteasome	M00340	Proteasome, 20S core particle
418	M00570	0.957956	0.996941	-0.504436	Control	0.680778	Pathway module	Nucleotide and amino acid metabolism	Branched-chain amino acid metabolism	M00570	Isoleucine biosynthesis, threonine => 2-oxobutanoate => isoleucine
419	M00090	0.957956	0.996941	-0.515549	Control	0.118575	Pathway module	Carbohydrate and lipid metabolism	Lipid metabolism	M00090	Phosphatidylcholine (PC) biosynthesis, choline => PC
420	M00479	0.957956	0.996941	0.479823	parkinson	0.0979403	Functional set	Environmental information processing	Two-component regulatory system	M00479	DesK-DesR (membrane lipid fluidity regulation) two-component regulatory system
421	M00568	0.957956	0.996941	0.484834	parkinson	0.12186	Pathway module	Secondary metabolism	Aromatics degradation	M00568	Catechol ortho-cleavage, catechol => 3-oxoadipate
422	M00777	0.958335	0.996941	NA	Control	0.000205588	Pathway module	Secondary metabolism	Biosynthesis of secondary metabolites	M00777	Avermectin biosynthesis, 2-methylbutanoyl-CoA/isobutyryl-CoA => 6,8a-Seco-6,8a-deoxy-5-oxoavermectin 1a/1b aglycone => avermectin A1a/B1a/A1b/B1b
423	M00325	0.969676	0.997886	0.415719	parkinson	0.00467614	Structural complex	Environmental information processing	Bacterial secretion system	M00325	alpha-Hemolysin/cyclolysin transport system
424	M00492	0.969962	0.997886	0.491915	parkinson	0.344122	Functional set	Environmental information processing	Two-component regulatory system	M00492	LytS-LytR two-component regulatory system
425	M00256	0.969962	0.997886	0.499987	two.sided	0.726509	Structural complex	Environmental information processing	ABC-2 type and other transport systems	M00256	Cell division transport system
426	M00099	0.980688	0.997886	NA	Control	0.000659144	Pathway module	Carbohydrate and lipid metabolism	Lipid metabolism	M00099	Sphingosine biosynthesis
427	M00318	0.980688	0.997886	NA	Control	6.46005e-05	Structural complex	Environmental information processing	Metallic cation, iron-siderophore and vitamin B12 transport system	M00318	Iron/zinc/copper transport system
428	M00365	0.981975	0.997886	0.493214	parkinson	0.0295551	Pathway module	Carbohydrate and lipid metabolism	Terpenoid backbone biosynthesis	M00365	C10-C20 isoprenoid biosynthesis, archaea
429	M00186	0.981975	0.997886	-0.502718	Control	0.00944204	Structural complex	Environmental information processing	Mineral and organic ion transport system	M00186	Tungstate transport system
430	M00511	0.981975	0.997886	0.474362	parkinson	0.0792547	Functional set	Environmental information processing	Two-component regulatory system	M00511	PleC-PleD (cell fate control) two-component regulatory system
431	M00532	0.981975	0.997886	0.483078	parkinson	0.0855127	Pathway module	Carbohydrate and lipid metabolism	Other carbohydrate metabolism	M00532	Photorespiration
432	M00545	0.981975	0.997886	-0.602855	Control	0.0197833	Pathway module	Nucleotide and amino acid metabolism	Aromatic amino acid metabolism	M00545	Trans-cinnamate degradation, trans-cinnamate => acetyl-CoA
433	M00364	0.993991	0.99854	0.496719	parkinson	0.615287	Pathway module	Carbohydrate and lipid metabolism	Terpenoid backbone biosynthesis	M00364	C10-C20 isoprenoid biosynthesis, bacteria
434	M00470	0.993991	0.99854	-0.536174	Control	0.00447892	Functional set	Environmental information processing	Two-component regulatory system	M00470	YxdK-YxdJ (antimicrobial peptide response) two-component regulatory system
435	M00663	0.993991	0.99854	-0.517915	Control	0.00903728	Functional set	Environmental information processing	Two-component regulatory system	M00663	SsrA-SsrB two-component regulatory system
436	M00015	0.993991	0.99854	-0.503055	Control	0.654623	Pathway module	Nucleotide and amino acid metabolism	Arginine and proline metabolism	M00015	Proline biosynthesis, glutamate => proline
437	M00193	0.993991	0.99854	0.489562	parkinson	0.0441038	Structural complex	Environmental information processing	Mineral and organic ion transport system	M00193	Putative spermidine/putrescine transport system
438	M00036	1	1	0.463516	parkinson	0.0123053	Pathway module	Nucleotide and amino acid metabolism	Branched-chain amino acid metabolism	M00036	Leucine degradation, leucine => acetoacetate + acetyl-CoA
439	M00336	1	1	0.490972	parkinson	0.0213442	Structural complex	Environmental information processing	Bacterial secretion system	M00336	Twin-arginine translocation (Tat) system

## Sheet: KO
Rank	Feature name	p-value	q-value	Direction Control / parkinson	Increased in	FeatureSum (%)	Description
1	K10827	4.63942e-05	0.142192	0.0233515	parkinson	0.00227691	polyamine-transporting ATPase [EC:3.6.3.31]
2	K02760	7.78918e-05	0.142192	-0.614229	Control	0.00157463	PTS system, cellobiose-specific IIB component [EC:2.7.1.69]
3	K04076	8.98938e-05	0.142192	0.254951	parkinson	0.00444346	Lon-like ATP-dependent protease [EC:3.4.21.-]
4	K02963	0.000127788	0.142192	0.465913	parkinson	0.00602827	small subunit ribosomal protein S18
5	K02291	0.000134621	0.142192	0.108701	parkinson	0.00106893	phytoene synthase [EC:2.5.1.32]
6	K00405	0.000138045	0.142192	0.00969046	parkinson	0.00123148	cb-type cytochrome c oxidase subunit II [EC:1.9.3.1]
7	K08966	0.0001963	0.142192	0	parkinson	0.000169761	2-hydroxy-3-keto-5-methylthiopentenyl-1-phosphate phosphatase [EC:3.1.3.77]
8	K09949	0.000220148	0.142192	0.313761	parkinson	0.00181488	hypothetical protein
9	K12686	0.000220148	0.142192	0.118233	parkinson	0.0223094	outer membrane lipase/esterase
10	K01163	0.000268392	0.142192	0.447839	parkinson	0.0229148	hypothetical protein
11	K09778	0.000268392	0.142192	0.151481	parkinson	0.000974735	hypothetical protein
12	K01223	0.00028652	0.142192	-0.586274	Control	0.0199083	6-phospho-beta-glucosidase [EC:3.2.1.86]
13	K03652	0.00028652	0.142192	0.374387	parkinson	0.00127071	DNA-3-methyladenine glycosylase [EC:3.2.2.21]
14	K03481	0.000305767	0.142192	-0.646915	Control	0.00597172	RpiR family transcriptional regulator, glv operon transcriptional regulator
15	K09928	0.000346655	0.142192	0.13697	parkinson	0.000644445	hypothetical protein
16	K11751	0.000347871	0.142192	-0.602719	Control	0.0060349	5'-nucleotidase / UDP-sugar diphosphatase [EC:3.1.3.5 3.6.1.45]
17	K02786	0.000448455	0.153836	-0.645603	Control	0.000221617	PTS system, lactose-specific IIA component [EC:2.7.1.69]
18	K06313	0.000448455	0.153836	0.274194	parkinson	0.00639657	spore germination protein
19	K10800	0.000474188	0.153836	0.0841344	parkinson	0.000513722	single-strand selective monofunctional uracil DNA glycosylase [EC:3.2.2.-]
20	K07276	0.000511626	0.153836	0.100526	parkinson	0.00101316	hypothetical protein
21	K14396	0.000541403	0.153836	0.128542	parkinson	0.00047142	polyadenylate-binding protein 2
22	K09802	0.000585294	0.153836	-0.943521	Control	0.000765914	hypothetical protein
23	K00801	0.000605862	0.153836	0.141766	parkinson	0.000820964	farnesyl-diphosphate farnesyltransferase [EC:2.5.1.21]
24	K02759	0.000611451	0.153836	-0.63469	Control	0.0013124	PTS system, cellobiose-specific IIA component [EC:2.7.1.69]
25	K05339	0.000611451	0.153836	-0.559115	Control	0.014131	holin-like protein LrgB
26	K00980	0.000649928	0.153836	0.391275	parkinson	0.00273994	glycerol-3-phosphate cytidylyltransferase [EC:2.7.7.39]
27	K06518	0.000649928	0.153836	-0.534052	Control	0.00719628	holin-like protein
28	K01027	0.000658627	0.153836	0	parkinson	1.09866e-05	3-oxoacid CoA-transferase [EC:2.8.3.5]
29	K00184	0.000690604	0.155743	0.338073	parkinson	0.00293454	molybdopterin oxidoreductase, iron-sulfur binding subunit [EC:1.2.7.-]
30	K13670	0.000765449	0.164345	0.0723292	parkinson	0.000587887	putative glycosyltransferase [EC:2.4.-.-]
31	K08591	0.000779004	0.164345	0.439376	parkinson	0.0173076	glycerol-3-phosphate acyltransferase PlsY [EC:2.3.1.15]
32	K07259	0.000826966	0.166004	-0.583658	Control	0.0147558	D-alanyl-D-alanine carboxypeptidase / D-alanyl-D-alanine-endopeptidase (penicillin-binding protein 4) [EC:3.4.16.4 3.4.21.-]
33	K07304	0.000931047	0.166004	-0.646513	Control	0.00283299	peptide-methionine (S)-S-oxide reductase [EC:1.8.4.11]
34	K05791	0.000972848	0.166004	-0.981144	Control	0.000410442	tellurium resistance protein TerZ
35	K07170	0.000987436	0.166004	-0.597496	Control	0.00378741	GAF domain-containing protein
36	K11060	0.000987436	0.166004	-0.699282	Control	0.00228253	probable enterotoxin B
37	K01444	0.00104691	0.166004	-0.726295	Control	0.00037838	N4-(beta-N-acetylglucosaminyl)-L-asparaginase [EC:3.5.1.26]
38	K00332	0.00107087	0.166004	0.224807	parkinson	0.000413044	NADH dehydrogenase I subunit C [EC:1.6.5.3]
39	K06160	0.00110289	0.166004	0	parkinson	1.70274e-05	putative ATP-binding cassette transporter
40	K01922	0.00110963	0.166004	0.271407	parkinson	0.000595661	phosphopantothenate-cysteine ligase [EC:6.3.2.5]
41	K12685	0.00110963	0.166004	0.277179	parkinson	0.00606088	subtilase-type serine protease [EC:3.4.21.-]
42	K07556	0.0011219	0.166004	0	parkinson	0.000157051	ATP synthase mitochondrial F1 complex assembly factor 2
43	K00830	0.00115955	0.166004	0.191752	parkinson	8.63712e-05	alanine-glyoxylate transaminase / serine-glyoxylate transaminase / serine-pyruvate transaminase [EC:2.6.1.44 2.6.1.45 2.6.1.51]
44	K02243	0.00117574	0.166004	-0.748461	Control	0.00054748	competence protein ComGA
45	K07185	0.00117574	0.166004	0.410204	parkinson	0.00320936	tryptophan-rich sensory protein
46	K06312	0.00128173	0.166004	0	parkinson	3.67387e-06	spore germination protein
47	K00161	0.00131878	0.166004	0.328515	parkinson	0.00235683	pyruvate dehydrogenase E1 component subunit alpha [EC:1.2.4.1]
48	K00955	0.00131878	0.166004	0.324565	parkinson	0.00131133	bifunctional enzyme CysN/CysC [EC:2.7.7.4 2.7.1.25]
49	K01232	0.00131878	0.166004	-0.627447	Control	0.00340201	maltose-6'-phosphate glucosidase [EC:3.2.1.122]
50	K07484	0.00131878	0.166004	-0.611244	Control	0.137758	transposase
51	K02761	0.00139606	0.166004	-0.600621	Control	0.00976043	PTS system, cellobiose-specific IIC component
52	K03458	0.00139606	0.166004	-0.579507	Control	0.0266796	nucleobase:cation symporter-2, NCS2 family
53	K03527	0.00139606	0.166004	-0.539732	Control	0.0144492	4-hydroxy-3-methylbut-2-enyl diphosphate reductase [EC:1.17.1.2]
54	K03769	0.00139606	0.166004	0.357517	parkinson	0.00374037	peptidyl-prolyl cis-trans isomerase C [EC:5.2.1.8]
55	K09769	0.00139606	0.166004	0.37843	parkinson	0.00805343	hypothetical protein
56	K09953	0.00145256	0.166592	0.127971	parkinson	0.000752838	lipid A 3-O-deacylase
57	K00333	0.00147742	0.166592	0.291669	parkinson	0.00100601	NADH dehydrogenase I subunit D [EC:1.6.5.3]
58	K01078	0.00147742	0.166592	-0.588894	Control	0.0120631	acid phosphatase [EC:3.1.3.2]
59	K01214	0.00154204	0.170931	0	parkinson	0.000279059	isoamylase [EC:3.2.1.68]
60	K00162	0.0017479	0.190521	0.354431	parkinson	0.00239578	pyruvate dehydrogenase E1 component subunit beta [EC:1.2.4.1]
61	K06974	0.00177886	0.190717	-0.913548	Control	0.000590127	NA
62	K05557	0.00189166	0.193453	0.151514	parkinson	0.00029146	MFS transporter, DHA2 family, integral membrane protein
63	K06045	0.00190771	0.193453	0.160638	parkinson	0.000945435	squalene-hopene cyclase [EC:5.4.99.17]
64	K04072	0.00195228	0.193453	0.421703	parkinson	0.030962	acetaldehyde dehydrogenase / alcohol dehydrogenase [EC:1.2.1.10 1.1.1.1]
65	K08659	0.00195228	0.193453	-0.554683	Control	0.0308	dipeptidase [EC:3.4.-.-]
66	K09125	0.00195228	0.193453	-0.53448	Control	0.00763327	hypothetical protein
67	K07051	0.00204926	0.195474	0.143672	parkinson	0.000666015	NA
68	K01812	0.00206234	0.195474	-0.54593	Control	0.0221333	glucuronate isomerase [EC:5.3.1.12]
69	K02652	0.00206234	0.195474	0.364044	parkinson	0.0165359	type IV pilus assembly protein PilB
70	K00202	0.00217796	0.203484	0.330735	parkinson	0.00200834	formylmethanofuran dehydrogenase subunit C [EC:1.2.99.5]
71	K15032	0.00232788	0.211623	NA	parkinson	8.63509e-06	mTERF domain-containing protein, mitochondrial
72	K08068	0.0024164	0.211623	0.22823	parkinson	9.63559e-05	N-acetylglucosamine-6-phosphate 2-epimerase and phosphatase [EC:5.1.3.-]
73	K14340	0.00242347	0.211623	0	parkinson	4.98634e-05	mannosyltransferase [EC:2.4.1.-]
74	K00986	0.00242687	0.211623	-0.552217	Control	0.167354	RNA-directed DNA polymerase [EC:2.7.7.49]
75	K02669	0.00242687	0.211623	0.37062	parkinson	0.0140821	twitching motility protein PilT
76	K00934	0.00253638	0.214703	0.159646	parkinson	7.37243e-05	arginine kinase [EC:2.7.3.3]
77	K01789	0.00254276	0.214703	0	parkinson	9.22035e-05	UDP-glucuronate 5'-epimerase [EC:5.1.3.12]
78	K02361	0.00256067	0.214703	-0.572846	Control	0.00686475	isochorismate synthase [EC:5.4.4.2]
79	K02744	0.00270107	0.218086	-0.660625	Control	0.00118504	PTS system, N-acetylgalactosamine-specific IIA component [EC:2.7.1.69]
80	K11212	0.00270107	0.218086	0.2277	parkinson	0.000833898	LPPG:FO 2-phospho-L-lactate transferase [EC:2.7.8.28]
81	K12995	0.00270107	0.218086	-0.663059	Control	0.0030828	rhamnosyltransferase [EC:2.4.1.-]
82	K11081	0.00284342	0.224435	NA	Control	3.01018e-05	2-aminoethylphosphonate transport system substrate-binding protein
83	K01207	0.00284834	0.224435	0.436219	parkinson	0.0237966	beta-N-acetylhexosaminidase [EC:3.2.1.52]
84	K10673	0.00288523	0.224636	0.0471609	parkinson	0.000200245	streptomycin 3-kinase [EC:2.7.1.87]
85	K01225	0.00300277	0.225726	0.340117	parkinson	0.0752503	cellulose 1,4-beta-cellobiosidase [EC:3.2.1.91]
86	K01284	0.00300277	0.225726	-0.556284	Control	0.0433231	peptidyl-dipeptidase Dcp [EC:3.4.15.5]
87	K02907	0.00300277	0.225726	0.461171	parkinson	0.00249193	large subunit ribosomal protein L30
88	K02237	0.00316467	0.227439	-0.531209	Control	0.0154881	competence protein ComEA
89	K02245	0.00316467	0.227439	-0.756462	Control	0.000139682	competence protein ComGC
90	K06958	0.00316467	0.227439	-0.532441	Control	0.0260197	UPF0042 nucleotide-binding protein
91	K12983	0.00316467	0.227439	0.427032	parkinson	0.0113783	UDP-glucose:(glucosyl)LPS beta-1,3-glucosyltransferase [EC:2.4.1.-]
92	K01598	0.00333433	0.234479	0.262923	parkinson	0.000439476	phosphopantothenoylcysteine decarboxylase [EC:4.1.1.36]
93	K02654	0.00333433	0.234479	0.401435	parkinson	0.00842837	leader peptidase (prepilin peptidase) / N-methyltransferase [EC:3.4.23.43 2.1.1.-]
94	K07386	0.0035121	0.238925	-0.56607	Control	0.0252842	putative endopeptidase [EC:3.4.24.-]
95	K09740	0.0035121	0.238925	0.359749	parkinson	0.000390917	hypothetical protein
96	K00002	0.00369829	0.238925	0.431128	parkinson	0.00436397	alcohol dehydrogenase (NADP+) [EC:1.1.1.2]
97	K02653	0.00369829	0.238925	0.389616	parkinson	0.0141571	type IV pilus assembly protein PilC
98	K05939	0.00369829	0.238925	0.247871	parkinson	0.00601788	acyl-[acyl-carrier-protein]-phospholipid O-acyltransferase / long-chain-fatty-acid--[acyl-carrier-protein] ligase [EC:2.3.1.40 6.2.1.20]
99	K11473	0.00369829	0.238925	-0.560778	Control	0.00999419	glycolate oxidase iron-sulfur subunit
100	K01251	0.00389324	0.238925	0.416612	parkinson	0.0138863	adenosylhomocysteinase [EC:3.3.1.1]
101	K01372	0.00389324	0.238925	-0.592466	Control	0.0305825	bleomycin hydrolase [EC:3.4.22.40]
102	K02794	0.00389324	0.238925	-0.57341	Control	0.00296196	PTS system, mannose-specific IIB component [EC:2.7.1.69]
103	K02795	0.00389324	0.238925	-0.565563	Control	0.00678417	PTS system, mannose-specific IIC component
104	K03279	0.00389324	0.238925	0.390257	parkinson	0.00451602	UDP-glucose:(galactosyl)LPS alpha-1,2-glucosyltransferase [EC:2.4.1.58]
105	K01493	0.00409732	0.238925	0.467384	parkinson	0.0162535	dCMP deaminase [EC:3.5.4.12]
106	K02450	0.00409732	0.238925	-0.691795	Control	0.00260375	general secretion pathway protein A
107	K06020	0.00409732	0.238925	-0.525786	Control	0.0394222	sulfate-transporting ATPase [EC:3.6.3.25]
108	K06295	0.00409732	0.238925	0.399809	parkinson	0.0160117	spore germination protein KA
109	K12524	0.00409732	0.238925	-0.605683	Control	0.0195482	bifunctional aspartokinase / homoserine dehydrogenase 1 [EC:2.7.2.4 1.1.1.3]
110	K01994	0.00409742	0.238925	0.191805	parkinson	5.83894e-05	LuxR family transcriptional regulator, transcriptional regulator of spore coat protein
111	K09159	0.00418474	0.238925	-0.909746	Control	6.50409e-05	hypothetical protein
112	K09857	0.00418771	0.238925	0.204073	parkinson	0.00036791	hypothetical protein
113	K14403	0.00418771	0.238925	0.169589	parkinson	0.000817608	cleavage and polyadenylation specificity factor subunit 3 [EC:3.1.27.-]
114	K00335	0.00431089	0.238925	0.404342	parkinson	0.0299393	NADH dehydrogenase I subunit F [EC:1.6.5.3]
115	K00950	0.00431089	0.238925	-0.568713	Control	0.00841219	2-amino-4-hydroxy-6-hydroxymethyldihydropteridine diphosphokinase [EC:2.7.6.3]
116	K01273	0.00431089	0.238925	-0.532293	Control	0.0283388	membrane dipeptidase [EC:3.4.13.19]
117	K02778	0.00431089	0.238925	-0.707636	Control	0.00178148	PTS system, glucose-specific IIB component [EC:2.7.1.69]
118	K12989	0.00431089	0.238925	0.380896	parkinson	0.00105778	mannosyltransferase [EC:2.4.1.-]
119	K03101	0.00453432	0.249197	0.485429	parkinson	0.0181726	signal peptidase II [EC:3.4.23.36]
120	K13583	0.00458954	0.25013	0	parkinson	0.000251587	GcrA cell cycle regulator
121	K01502	0.00466574	0.252182	0	parkinson	1.85897e-05	aliphatic nitrilase [EC:3.5.5.7]
122	K02746	0.004768	0.253518	-0.682269	Control	0.0011495	PTS system, N-acetylgalactosamine-specific IIC component
123	K07023	0.004768	0.253518	0.447914	parkinson	0.00864019	putative hydrolases of HD superfamily
124	K05808	0.00501233	0.258545	0.454561	parkinson	0.0134418	putative sigma-54 modulation protein
125	K07486	0.00501233	0.258545	-0.552933	Control	0.115843	transposase
126	K10742	0.00501233	0.258545	-0.608861	Control	0.0249372	DNA replication ATP-dependent helicase Dna2 [EC:3.6.4.12]
127	K10979	0.00510008	0.258545	0.208907	parkinson	0.000377536	DNA end-binding protein Ku
128	K15012	0.00518671	0.258545	NA	Control	0.000111869	NA
129	K00185	0.00526772	0.258545	0.357504	parkinson	0.00202599	molybdopterin oxidoreductase, membrane subunit [EC:1.2.7.-]
130	K01923	0.00526772	0.258545	-0.513305	Control	0.0240619	phosphoribosylaminoimidazole-succinocarboxamide synthase [EC:6.3.2.6]
131	K03426	0.00526772	0.258545	-0.540114	Control	0.013221	NAD+ diphosphatase [EC:3.6.1.22]
132	K09940	0.00547158	0.258545	0.32268	parkinson	0.000288825	hypothetical protein
133	K01178	0.0055346	0.258545	0.165918	parkinson	0.00143127	glucoamylase [EC:3.2.1.3]
134	K01686	0.0055346	0.258545	-0.541353	Control	0.0229168	mannonate dehydratase [EC:4.2.1.8]
135	K01876	0.0055346	0.258545	0.469641	parkinson	0.0677579	aspartyl-tRNA synthetase [EC:6.1.1.12]
136	K02796	0.0055346	0.258545	-0.559744	Control	0.00607494	PTS system, mannose-specific IID component
137	K05801	0.0055346	0.258545	-0.596575	Control	0.00477362	DnaJ like chaperone protein
138	K06894	0.0055346	0.258545	-0.567354	Control	0.0726772	NA
139	K07173	0.0055346	0.258545	-0.535641	Control	0.00960251	S-ribosylhomocysteine lyase [EC:4.4.1.21]
140	K08323	0.0055346	0.258545	-0.654824	Control	0.00180937	starvation sensing protein RspA
141	K01990	0.00581341	0.262658	0.466488	parkinson	0.103686	ABC-2 type transport system ATP-binding protein
142	K05592	0.00581341	0.262658	-0.532494	Control	0.048994	ATP-dependent RNA helicase DeaD [EC:3.6.4.13]
143	K06998	0.00581341	0.262658	0.342004	parkinson	0.0028013	NA
144	K14640	0.00581341	0.262658	-0.587956	Control	0.00897471	NA
145	K00624	0.00589493	0.262658	0	parkinson	8.98981e-06	carnitine O-acetyltransferase [EC:2.3.1.7]
146	K00007	0.00590087	0.262658	-1	Control	4.53297e-05	D-arabinitol 4-dehydrogenase [EC:1.1.1.11]
147	K00693	0.00599485	0.262658	NA	parkinson	1.2728e-05	glycogen(starch) synthase [EC:2.4.1.11]
148	K06418	0.00610422	0.262658	0.181463	parkinson	6.47345e-05	small acid-soluble spore protein A (major alpha-type SASP)
149	K02433	0.00610459	0.262658	0.430298	parkinson	0.0216653	aspartyl-tRNA(Asn)/glutamyl-tRNA (Gln) amidotransferase subunit A [EC:6.3.5.6 6.3.5.7]
150	K02747	0.00610459	0.262658	-0.657591	Control	0.00146457	PTS system, N-acetylgalactosamine-specific IID component
151	K03072	0.00610459	0.262658	0.43184	parkinson	0.00810547	preprotein translocase subunit SecD
152	K04762	0.00610459	0.262658	-0.541667	Control	0.00578891	ribosome-associated heat shock protein Hsp15
153	K00602	0.00640861	0.270402	-0.521921	Control	0.0397047	phosphoribosylaminoimidazolecarboxamide formyltransferase / IMP cyclohydrolase [EC:2.1.2.3 3.5.4.10]
154	K00943	0.00640861	0.270402	0.405964	parkinson	0.0130896	dTMP kinase [EC:2.7.4.9]
155	K03694	0.00640861	0.270402	-0.639643	Control	0.011906	ATP-dependent Clp protease ATP-binding subunit ClpA
156	K07432	0.00648467	0.271857	0	parkinson	8.84268e-05	beta-1,4-N-acetylglucosaminyltransferase [EC:2.4.1.141]
157	K01226	0.00672594	0.274923	-0.600417	Control	0.00510405	trehalose-6-phosphate hydrolase [EC:3.2.1.93]
158	K02745	0.00672594	0.274923	-0.66894	Control	0.000893328	PTS system, N-acetylgalactosamine-specific IIB component [EC:2.7.1.69]
159	K06348	0.00672594	0.274923	0.380734	parkinson	0.00534326	sporulation inhibitor KapD
160	K07321	0.00672594	0.274923	0.402057	parkinson	0.00669643	CO dehydrogenase maturation factor
161	K00194	0.00705708	0.278032	0.347948	parkinson	0.00208835	acetyl-CoA decarbonylase/synthase complex subunit delta
162	K00529	0.00705708	0.278032	0.385838	parkinson	0.00309778	ferredoxin--NAD+ reductase [EC:1.18.1.3]
163	K01829	0.00705708	0.278032	0.300545	parkinson	0.00260144	protein disulfide-isomerase [EC:5.3.4.1]
164	K02881	0.00705708	0.278032	0.470455	parkinson	0.0115341	large subunit ribosomal protein L18
165	K03718	0.00705708	0.278032	-0.564748	Control	0.0104521	Lrp/AsnC family transcriptional regulator, regulator for asnA, asnC and gidA
166	K10001	0.00705708	0.278032	-0.713246	Control	0.000415311	glutamate/aspartate transport system substrate-binding protein
167	K12690	0.0073771	0.285217	-0.750968	Control	0.00135751	adhesin Hsf
168	K02573	0.00740252	0.285217	0.399294	parkinson	0.00189283	ferredoxin-type protein NapG
169	K06941	0.00740252	0.285217	0.47018	parkinson	0.0452754	ribosomal RNA large subunit methyltransferase N [EC:2.1.1.-]
170	K03314	0.00767208	0.285217	-0.790949	Control	0.000430345	Na+:H+ antiporter, NhaB family
171	K07018	0.0077211	0.285217	0.0633863	parkinson	0.000424836	NA
172	K01802	0.00776278	0.285217	-0.560701	Control	0.0183365	peptidylprolyl isomerase [EC:5.2.1.8]
173	K02793	0.00776278	0.285217	-0.560515	Control	0.00440317	PTS system, mannose-specific IIA component [EC:2.7.1.69]
174	K03492	0.00776278	0.285217	-0.60846	Control	0.000603455	GntR family transcriptional regulator
175	K03647	0.00776278	0.285217	-0.672862	Control	0.000485224	protein involved in ribonucleotide reduction
176	K03789	0.00776278	0.285217	0.455795	parkinson	0.00932207	ribosomal-protein-alanine N-acetyltransferase [EC:2.3.1.128]
177	K11752	0.00776278	0.285217	-0.551974	Control	0.0187925	diaminohydroxyphosphoribosylaminopyrimidine deaminase / 5-amino-6-(5-phosphoribosylamino)uracil reductase [EC:3.5.4.26 1.1.1.193]
178	K13892	0.00776278	0.285217	-0.649039	Control	0.00125845	glutathione transport system ATP-binding protein
179	K01596	0.0081384	0.290905	0.369061	parkinson	0.00905123	phosphoenolpyruvate carboxykinase (GTP) [EC:4.1.1.32]
180	K03488	0.0081384	0.290905	-0.619408	Control	0.00688846	beta-glucoside operon transcriptional antiterminator
181	K09987	0.0081686	0.290905	0	parkinson	0.0004003	hypothetical protein
182	K00582	0.00840953	0.290905	NA	parkinson	1.88906e-06	tetrahydromethanopterin S-methyltransferase subunit F [EC:2.1.1.86]
183	K07104	0.0084382	0.290905	-0.778887	Control	9.83898e-05	NA
184	K11941	0.00844394	0.290905	-0.773862	Control	0.00043402	glucans biosynthesis protein C [EC:2.1.-.-]
185	K01932	0.00852993	0.290905	0.409351	parkinson	0.0125676	NA
186	K03147	0.00852993	0.290905	-0.539306	Control	0.0289127	thiamine biosynthesis protein ThiC
187	K03654	0.00852993	0.290905	-0.549706	Control	0.118536	ATP-dependent DNA helicase RecQ [EC:3.6.4.12]
188	K04041	0.00852993	0.290905	-0.545543	Control	0.0371213	fructose-1,6-bisphosphatase III [EC:3.1.3.11]
189	K06393	0.00852993	0.290905	0.393645	parkinson	0.00378637	stage III sporulation protein AD
190	K06891	0.00852993	0.290905	-0.642683	Control	0.00136158	ATP-dependent Clp protease adaptor protein ClpS
191	K13688	0.00852993	0.290905	0.300126	parkinson	0.0265362	cyclic beta-1,2-glucan synthetase [EC:2.4.1.-]
192	K07153	0.00861648	0.290905	-0.882566	Control	0.00016989	high frequency lysogenization protein
193	K06426	0.00866027	0.290905	NA	parkinson	1.00519e-05	small acid-soluble spore protein I (minor)
194	K13820	0.0086872	0.290905	0	parkinson	9.67547e-06	flagellar biosynthetic protein FliR/FlhB
195	K10219	0.00883204	0.290905	0.270433	parkinson	0.0017661	4-carboxy-2-hydroxymuconate-6-semialdehyde dehydrogenase [EC:1.2.1.45]
196	K03814	0.00893791	0.290905	-0.571355	Control	0.00767182	monofunctional biosynthetic peptidoglycan transglycosylase [EC:2.4.1.-]
197	K08307	0.00893791	0.290905	-0.560601	Control	0.0159783	membrane-bound lytic murein transglycosylase D [EC:3.2.1.-]
198	K10380	0.00894014	0.290905	-1	Control	1.37446e-05	ankyrin
199	K07810	0.00894706	0.290905	-0.859916	Control	0.000100587	Cu(I)/Ag(I) efflux system periplasmic protein CusF
200	K02244	0.00903048	0.290905	-0.674869	Control	0.000226264	competence protein ComGB
201	K07399	0.00914805	0.290905	0.266173	parkinson	0.000348247	cytochrome c biogenesis protein
202	K00349	0.00936292	0.290905	-0.556622	Control	0.00564412	Na+-transporting NADH:ubiquinone oxidoreductase subunit D [EC:1.6.5.-]
203	K01529	0.00936292	0.290905	-0.530602	Control	0.159171	NA
204	K02434	0.00936292	0.290905	0.429515	parkinson	0.0215009	aspartyl-tRNA(Asn)/glutamyl-tRNA (Gln) amidotransferase subunit B [EC:6.3.5.6 6.3.5.7]
205	K02564	0.00936292	0.290905	-0.535286	Control	0.0421045	glucosamine-6-phosphate deaminase [EC:3.5.99.6]
206	K02790	0.00936292	0.290905	-0.663005	Control	0.00632421	PTS system, maltose and glucose-specific IIB component [EC:2.7.1.69]
207	K06190	0.00936292	0.290905	-0.633377	Control	0.000266879	intracellular septation protein
208	K07053	0.00936292	0.290905	0.461274	parkinson	0.0315978	NA
209	K09820	0.00936292	0.290905	0.295812	parkinson	0.000663948	manganese/iron transport system ATP-binding protein
210	K11912	0.00936292	0.290905	-0.667514	Control	0.00571991	serine/threonine-protein kinase PpkA [EC:2.7.11.1]
211	K09985	0.0093865	0.290905	0	parkinson	0.00028749	hypothetical protein
212	K12067	0.00942996	0.290905	-0.808916	Control	0.000247112	conjugal transfer pilus assembly protein TraE
213	K13532	0.00948825	0.291329	0	parkinson	9.68457e-06	two-component system, sporulation sensor kinase D [EC:2.7.13.3]
214	K00086	0.00980556	0.295522	0.369752	parkinson	0.00519765	1,3-propanediol dehydrogenase [EC:1.1.1.202]
215	K01278	0.00980556	0.295522	-0.560702	Control	0.0638962	dipeptidyl-peptidase 4 [EC:3.4.14.5]
216	K07032	0.00980556	0.295522	0.2868	parkinson	0.000397765	NA
217	K11693	0.00980556	0.295522	0.401296	parkinson	0.00318252	peptidoglycan pentaglycine glycine transferase (the first glycine) [EC:2.3.2.-]
218	K00197	0.0102664	0.302443	0.341939	parkinson	0.00416482	acetyl-CoA decarbonylase/synthase complex subunit gamma [EC:2.1.1.-]
219	K00347	0.0102664	0.302443	-0.570387	Control	0.0120396	Na+-transporting NADH:ubiquinone oxidoreductase subunit B [EC:1.6.5.-]
220	K07699	0.0102664	0.302443	0.407906	parkinson	0.0210338	two-component system, response regulator, stage 0 sporulation protein A
221	K09707	0.0102664	0.302443	0.401148	parkinson	0.000475214	hypothetical protein
222	K11747	0.0102664	0.302443	-0.65024	Control	0.00158674	glutathione-regulated potassium-efflux system protein KefB
223	K12150	0.0103497	0.30353	-0.840875	Control	9.90706e-05	HIT-like protein HinT
224	K06285	0.0104003	0.303651	0.302557	parkinson	4.43691e-05	transcription attenuation protein (tryptophan RNA-binding attenuator protein)
225	K01277	0.0107461	0.306898	-0.573818	Control	0.0244354	dipeptidyl-peptidase III [EC:3.4.14.4]
226	K02482	0.0107461	0.306898	0.320136	parkinson	0.00272951	two-component system, NtrC family, sensor kinase [EC:2.7.13.3]
227	K06177	0.0107461	0.306898	-0.577648	Control	0.0126077	ribosomal large subunit pseudouridine synthase A [EC:5.4.99.12]
228	K06374	0.0107461	0.306898	0.448396	parkinson	0.00853145	spore maturation protein B
229	K07277	0.0107461	0.306898	-0.588597	Control	0.0574641	outer membrane protein
230	K02082	0.0112453	0.311501	-0.648975	Control	0.00213613	tagatose-6-phosphate ketose/aldose isomerase [EC:5.-.-.-]
231	K03286	0.0112453	0.311501	-0.562783	Control	0.0404768	OmpA-OmpF porin, OOP family
232	K06378	0.0112453	0.311501	0.438686	parkinson	0.00676032	stage II sporulation protein AA (anti-sigma F factor antagonist)
233	K06416	0.0112453	0.311501	0.355174	parkinson	0.00087871	stage V sporulation protein S
234	K07282	0.0112453	0.311501	0.480807	parkinson	0.0385062	poly-gamma-glutamate synthesis protein (capsule biosynthesis protein)
235	K09124	0.0112453	0.311501	-0.682785	Control	0.00334575	hypothetical protein
236	K10002	0.0112453	0.311501	-0.734463	Control	0.000287522	glutamate/aspartate transport system permease protein
237	K09902	0.0114367	0.311501	-0.854028	Control	7.7415e-05	hypothetical protein
238	K13612	0.0114924	0.311501	0	parkinson	0.000346468	polyketide synthase PksL
239	K01556	0.0115993	0.311501	0	parkinson	5.94759e-05	kynureninase [EC:3.7.1.3]
240	K04788	0.0116998	0.311501	0.292079	parkinson	6.7983e-05	mycobactin phenyloxazoline synthetase
241	K01458	0.0117252	0.311501	0.0725881	parkinson	0.000874466	N-formylglutamate deformylase [EC:3.5.1.68]
242	K05882	0.0117646	0.311501	-0.532915	Control	0.0167937	aryl-alcohol dehydrogenase (NADP+) [EC:1.1.1.91]
243	K06297	0.0117646	0.311501	0.283358	parkinson	0.00413589	spore germination protein KC
244	K06960	0.0117646	0.311501	0.411159	parkinson	0.0037852	NA
245	K07025	0.0117646	0.311501	-0.526818	Control	0.0429198	putative hydrolase of the HAD superfamily
246	K07736	0.0117646	0.311501	0.451118	parkinson	0.00824106	CarD family transcriptional regulator
247	K09824	0.0117646	0.311501	-0.648962	Control	0.000716199	hypothetical protein
248	K01085	0.0119734	0.311651	-0.927327	Control	0.000877828	glucose-1-phosphatase [EC:3.1.3.10]
249	K09906	0.0120594	0.311651	-0.802002	Control	0.000155889	hypothetical protein
250	K01845	0.0123047	0.311651	0.446013	parkinson	0.0125127	glutamate-1-semialdehyde 2,1-aminomutase [EC:5.4.3.8]
251	K02587	0.0123047	0.311651	-0.636919	Control	0.00736149	nitrogenase molybdenum-cofactor synthesis protein NifE
252	K02939	0.0123047	0.311651	0.47279	parkinson	0.0156093	large subunit ribosomal protein L9
253	K03074	0.0123047	0.311651	0.42968	parkinson	0.0048425	preprotein translocase subunit SecF
254	K03453	0.0123047	0.311651	-0.547383	Control	0.0202908	bile acid:Na+ symporter, BASS family
255	K06333	0.0123047	0.311651	0.399758	parkinson	0.00422276	spore coat protein JB
256	K00220	0.0123126	0.311651	0.0731506	parkinson	0.00044781	cyclohexadienyl dehydrogenase [EC:1.3.1.43]
257	K08312	0.0123126	0.311651	-0.73625	Control	0.000198639	ADP-ribose diphosphatase [EC:3.6.1.-]
258	K11892	0.0123356	0.311651	-0.821435	Control	0.000242547	type VI secretion system protein ImpK
259	K08714	0.0124	0.311651	0.0120054	parkinson	0.000422388	voltage-gated sodium channel
260	K00240	0.0128663	0.311651	-0.556178	Control	0.0108452	succinate dehydrogenase iron-sulfur protein [EC:1.3.99.1]
261	K00526	0.0128663	0.311651	-0.581573	Control	0.0147509	ribonucleoside-diphosphate reductase beta chain [EC:1.17.4.1]
262	K01905	0.0128663	0.311651	-0.743548	Control	0.000662748	acetyl-CoA synthetase (ADP-forming) [EC:6.2.1.13]
263	K01992	0.0128663	0.311651	0.480016	parkinson	0.0945473	ABC-2 type transport system permease protein
264	K02528	0.0128663	0.311651	0.479721	parkinson	0.0372857	16S rRNA (adenine1518-N6/adenine1519-N6)-dimethyltransferase [EC:2.1.1.182]
265	K02662	0.0128663	0.311651	0.387891	parkinson	0.00821918	type IV pilus assembly protein PilM
266	K03269	0.0128663	0.311651	-0.574901	Control	0.0077222	UDP-2,3-diacylglucosamine hydrolase [EC:3.6.1.-]
267	K03475	0.0128663	0.311651	-0.603061	Control	0.00255032	PTS system, ascorbate-specific IIC component
268	K04516	0.0128663	0.311651	-0.550878	Control	0.0107712	chorismate mutase [EC:5.4.99.5]
269	K11630	0.0128663	0.311651	0.41007	parkinson	0.00223876	two-component system, OmpR family, bacitracin resistance response regulator BceR
270	K13280	0.0128663	0.311651	0.392468	parkinson	0.00535376	signal peptidase, endoplasmic reticulum-type [EC:3.4.-.-]
271	K09910	0.0132788	0.315281	-0.878246	Control	0.000105477	hypothetical protein
272	K01174	0.01345	0.315281	0.355837	parkinson	0.00221548	micrococcal nuclease [EC:3.1.31.1]
273	K03543	0.01345	0.315281	-0.610534	Control	0.0115348	multidrug resistance protein A
274	K05714	0.01345	0.315281	0.24362	parkinson	0.00163518	2-hydroxy-6-ketonona-2,4-dienedioic acid hydrolase [EC:3.7.1.-]
275	K06077	0.01345	0.315281	0.219001	parkinson	0.000711846	outer membrane lipoprotein SlyB
276	K06203	0.01345	0.315281	-0.688412	Control	0.000356905	CysZ protein
277	K07028	0.01345	0.315281	0.289891	parkinson	0.000238618	NA
278	K08218	0.01345	0.315281	-0.584015	Control	0.0207873	MFS transporter, PAT family, beta-lactamase induction signal transducer AmpG
279	K09007	0.01345	0.315281	0.377672	parkinson	0.0012818	hypothetical protein
280	K00334	0.0140567	0.319203	0.421232	parkinson	0.00725043	NADH dehydrogenase I subunit E [EC:1.6.5.3]
281	K00895	0.0140567	0.319203	-0.561091	Control	0.0137561	pyrophosphate--fructose-6-phosphate 1-phosphotransferase [EC:2.7.1.90]
282	K01151	0.0140567	0.319203	0.469867	parkinson	0.0284531	deoxyribonuclease IV [EC:3.1.21.2]
283	K03932	0.0140567	0.319203	-0.608802	Control	0.00401069	polyhydroxybutyrate depolymerase
284	K04086	0.0140567	0.319203	-0.753679	Control	0.000557255	ATP-dependent Clp protease ATP-binding subunit ClpL
285	K04773	0.0140567	0.319203	-0.560075	Control	0.0223051	protease IV [EC:3.4.21.-]
286	K05591	0.0140567	0.319203	-0.584033	Control	0.00919374	ATP-independent RNA helicase DbpA [EC:3.6.4.13]
287	K09686	0.0140567	0.319203	-0.527289	Control	0.0696085	antibiotic transport system permease protein
288	K12960	0.0140567	0.319203	0.426586	parkinson	0.0207604	5-methylthioadenosine/S-adenosylhomocysteine deaminase [EC:3.5.4.- 3.5.4.28]
289	K08857	0.0141084	0.319271	0.26567	parkinson	0.000166557	NIMA (never in mitosis gene a)-related kinase [EC:2.7.11.1]
290	K02344	0.0144636	0.321306	-0.761478	Control	5.11865e-05	DNA polymerase III subunit psi [EC:2.7.7.7]
291	K00533	0.0146869	0.321306	0.450771	parkinson	0.0506315	ferredoxin hydrogenase large subunit [EC:1.12.7.2]
292	K06879	0.0146869	0.321306	-0.661867	Control	0.000514672	7-cyano-7-deazaguanine reductase [EC:1.7.1.13]
293	K07447	0.0146869	0.321306	0.476806	parkinson	0.0134208	putative holliday junction resolvase [EC:3.1.-.-]
294	K07787	0.0146869	0.321306	-0.580359	Control	0.0257094	Cu(I)/Ag(I) efflux system membrane protein CusA
295	K07807	0.0146869	0.321306	0.42278	parkinson	0.00186497	hypothetical protein NreA
296	K14645	0.0146869	0.321306	0.433893	parkinson	0.0140347	serine protease [EC:3.4.21.-]
297	K10912	0.0147058	0.321306	-0.916137	Control	6.78759e-05	two-component system, repressor protein LuxO
298	K09818	0.0147568	0.321306	-0.739525	Control	0.000121602	manganese/iron transport system substrate-binding protein
299	K14128	0.0147568	0.321306	0.226447	parkinson	0.000156002	F420-non-reducing hydrogenase subunit G [EC:1.12.99.-]
300	K01569	0.0147801	0.321306	0	parkinson	7.64508e-06	oxalate decarboxylase [EC:4.1.1.2]
301	K00631	0.0148327	0.321306	-0.78096	Control	0.00084105	glycerol-3-phosphate O-acyltransferase [EC:2.3.1.15]
302	K06328	0.014837	0.321306	0.172629	parkinson	0.000293628	spore coat protein E
303	K01139	0.0153414	0.323607	-0.672417	Control	0.00107193	guanosine-3',5'-bis(diphosphate) 3'-pyrophosphohydrolase [EC:3.1.7.2]
304	K03693	0.0153414	0.323607	-0.692507	Control	0.000498044	penicillin-binding protein
305	K03775	0.0153414	0.323607	-0.569633	Control	0.00603203	FKBP-type peptidyl-prolyl cis-trans isomerase SlyD [EC:5.2.1.8]
306	K04094	0.0153414	0.323607	0.43797	parkinson	0.0206035	glucose inhibited division protein Gid
307	K05905	0.0153414	0.323607	-0.56639	Control	0.0197551	protein-disulfide reductase [EC:1.8.1.8]
308	K06895	0.0153414	0.323607	-0.548397	Control	0.00788116	L-lysine exporter family protein LysE/ArgO
309	K08289	0.0153414	0.323607	-0.556775	Control	0.0108837	phosphoribosylglycinamide formyltransferase 2 [EC:2.1.2.2]
310	K09819	0.0153414	0.323607	0.275937	parkinson	0.000690562	manganese/iron transport system permease protein
311	K13584	0.0153887	0.323607	0.219016	parkinson	0.00039713	two-component system, cell cycle response regulator CtrA
312	K05927	0.0155364	0.325668	NA	Control	5.18441e-07	quinone-reactive Ni/Fe-hydrogenase small subunit [EC:1.12.5.1]
313	K07376	0.0156797	0.327166	NA	parkinson	2.8035e-06	protein kinase, cGMP-dependent [EC:2.7.11.12]
314	K00041	0.0160211	0.327166	-0.534116	Control	0.0170015	tagaturonate reductase [EC:1.1.1.58]
315	K01940	0.0160211	0.327166	-0.523289	Control	0.0396629	argininosuccinate synthase [EC:6.3.4.5]
316	K06283	0.0160211	0.327166	0.412722	parkinson	0.00392781	putative DeoR family transcriptional regulator, stage III sporulation protein D
317	K07085	0.0160211	0.327166	-0.563211	Control	0.0601396	putative transport protein
318	K07489	0.0160211	0.327166	-0.658828	Control	0.00229946	transposase
319	K10681	0.0161982	0.327166	-0.819267	Control	2.80259e-05	two-component system, OmpR family, sensor histidine kinase SaeS [EC:2.7.13.3]
320	K11606	0.0162101	0.327166	-0.82472	Control	0.000210791	manganese/iron transport system permease protein
321	K02679	0.0164322	0.327166	-0.860514	Control	0.000136603	prepilin peptidase dependent protein A
322	K12282	0.0166221	0.327166	0.143229	parkinson	0.00126932	MSHA biogenesis protein MshL
323	K00687	0.0167267	0.327166	-0.726498	Control	0.000433891	penicillin-binding protein 2B [EC:2.3.2.-]
324	K01815	0.0167267	0.327166	-0.55501	Control	0.0133907	4-deoxy-L-threo-5-hexosulose-uronate ketol-isomerase [EC:5.3.1.17]
325	K02122	0.0167267	0.327166	0.423568	parkinson	0.00327628	V-type H+-transporting ATPase subunit F [EC:3.6.3.14]
326	K02424	0.0167267	0.327166	-0.711987	Control	0.000449666	cystine transport system substrate-binding protein
327	K02808	0.0167267	0.327166	-0.637408	Control	0.00400776	PTS system, sucrose-specific IIA component [EC:2.7.1.69]
328	K03621	0.0167267	0.327166	0.444113	parkinson	0.0234692	glycerol-3-phosphate acyltransferase PlsX [EC:2.3.1.15]
329	K03976	0.0167267	0.327166	0.474149	parkinson	0.013392	putative transcription regulator
330	K07742	0.0167267	0.327166	0.467743	parkinson	0.00536311	hypothetical protein
331	K08602	0.0167267	0.327166	0.427418	parkinson	0.0179361	oligoendopeptidase F [EC:3.4.24.-]
332	K09777	0.0167267	0.327166	0.424934	parkinson	0.00251813	hypothetical protein
333	K13378	0.0167267	0.327166	-0.576733	Control	0.01453	NADH dehydrogenase I subunit C/D [EC:1.6.5.3]
334	K12295	0.0167626	0.327166	-0.792019	Control	2.89984e-05	two-component system, AgrA family, response regulator ComE
335	K02682	0.0169258	0.327166	-0.885269	Control	0.000131779	prepilin peptidase dependent protein D
336	K12978	0.0169864	0.327166	0	parkinson	0.00012808	lipid A 4'-phosphatase [EC:3.1.3.-]
337	K11107	0.0171112	0.327166	-0.857376	Control	4.07169e-05	ferredoxin
338	K00290	0.0174589	0.327166	-0.536977	Control	0.0252131	saccharopine dehydrogenase (NAD+, L-lysine forming) [EC:1.5.1.7]
339	K00842	0.0174589	0.327166	0.391079	parkinson	0.00154121	aminotransferase [EC:2.6.1.-]
340	K01308	0.0174589	0.327166	0.443601	parkinson	0.0107781	g-D-glutamyl-meso-diaminopimelate peptidase [EC:3.4.19.11]
341	K02775	0.0174589	0.327166	-0.562628	Control	0.0103531	PTS system, galactitol-specific IIC component
342	K03805	0.0174589	0.327166	-0.63409	Control	0.000360397	thiol:disulfide interchange protein DsbG
343	K06386	0.0174589	0.327166	0.419957	parkinson	0.00460555	stage II sporulation protein Q
344	K08224	0.0174589	0.327166	-0.583659	Control	0.0093795	MFS transporter, YNFM family, putative membrane transport protein
345	K10678	0.0174589	0.327166	-0.655502	Control	0.00151103	nitroreductase [EC:1.-.-.-]
346	K12257	0.0174589	0.327166	-0.533796	Control	0.0514443	SecD/SecF fusion protein
347	K12984	0.0174589	0.327166	-0.635737	Control	0.00107956	(heptosyl)LPS beta-1,4-glucosyltransferase [EC:2.4.1.-]
348	K14138	0.0174589	0.327166	0.365404	parkinson	0.00808882	carbon monoxide dehydrogenase / acetyl-CoA synthase subunit alpha [EC:1.2.7.4 1.2.99.2 2.3.1.169]
349	K14194	0.0174589	0.327166	0.311757	parkinson	0.00478835	serine-aspartate repeat-containing protein C/D/E
350	K11604	0.0176417	0.327383	-0.882092	Control	0.000197784	manganese/iron transport system substrate-binding protein
351	K13003	0.0176459	0.327383	NA	Control	0.000112536	glycosyltransferase [EC:2.4.1.-]
352	K14191	0.0177465	0.327383	0	parkinson	2.05977e-05	18S rRNA (adenine1779-N6/adenine1780-N6)-dimethyltransferase [EC:2.1.1.183]
353	K09003	0.0178834	0.327383	0.31058	parkinson	0.000169025	hypothetical protein
354	K00641	0.0182185	0.327383	0.34102	parkinson	0.00322684	homoserine O-acetyltransferase [EC:2.3.1.31]
355	K00764	0.0182185	0.327383	-0.515519	Control	0.0708286	amidophosphoribosyltransferase [EC:2.4.2.14]
356	K01463	0.0182185	0.327383	0.479612	parkinson	0.0714628	NA
357	K01585	0.0182185	0.327383	-0.56451	Control	0.0212344	arginine decarboxylase [EC:4.1.1.19]
358	K03092	0.0182185	0.327383	-0.533767	Control	0.0227377	RNA polymerase sigma-54 factor
359	K03390	0.0182185	0.327383	0.402638	parkinson	0.0027779	heterodisulfide reductase subunit C [EC:1.8.98.1]
360	K06387	0.0182185	0.327383	0.441982	parkinson	0.0105334	stage II sporulation protein R
361	K07240	0.0182185	0.327383	-0.526532	Control	0.0361096	chromate transporter
362	K07650	0.0182185	0.327383	0.368864	parkinson	0.00482986	two-component system, OmpR family, sensor histidine kinase CssS [EC:2.7.13.3]
363	K10917	0.0182185	0.327383	0.38546	parkinson	0.000468745	PadR family transcriptional regulator, regulatory protein AphA
364	K13979	0.0182213	0.327383	-0.780556	Control	0.000478876	uncharacterized zinc-type alcohol dehydrogenase-like protein [EC:1.-.-.-]
365	K01236	0.0189809	0.33236	0.240158	parkinson	0.000199456	maltooligosyltrehalose trehalohydrolase [EC:3.2.1.141]
366	K00046	0.0190065	0.33236	-0.527069	Control	0.0149806	gluconate 5-dehydrogenase [EC:1.1.1.69]
367	K00971	0.0190065	0.33236	-0.560422	Control	0.0297969	mannose-1-phosphate guanylyltransferase [EC:2.7.7.22]
368	K01903	0.0190065	0.33236	0.404599	parkinson	0.00423463	succinyl-CoA synthetase beta subunit [EC:6.2.1.5]
369	K05929	0.0190065	0.33236	0.291073	parkinson	0.00113233	phosphoethanolamine N-methyltransferase [EC:2.1.1.103]
370	K07033	0.0190065	0.33236	0.414452	parkinson	0.0157365	NA
371	K07397	0.0190065	0.33236	0.403325	parkinson	0.00138881	putative redox protein
372	K10194	0.0190065	0.33236	-0.591681	Control	0.00307376	oligogalacturonide transport system permease protein
373	K12556	0.0190065	0.33236	-0.724778	Control	0.000391693	penicillin-binding protein 2X [EC:2.3.2.-]
374	K14127	0.0190065	0.33236	0.432419	parkinson	0.00140481	F420-non-reducing hydrogenase iron-sulfur subunit D [EC:1.12.99.-]
375	K11781	0.0195937	0.337621	0.217232	parkinson	0.000167242	FO synthase subunit 2 [EC:2.5.1.77]
376	K00198	0.0198236	0.337621	0.406597	parkinson	0.00525259	carbon-monoxide dehydrogenase catalytic subunit [EC:1.2.99.2]
377	K00336	0.0198236	0.337621	0.441337	parkinson	0.0372901	NADH dehydrogenase I subunit G [EC:1.6.5.3]
378	K00348	0.0198236	0.337621	-0.565675	Control	0.00544136	Na+-transporting NADH:ubiquinone oxidoreductase subunit C [EC:1.6.5.-]
379	K01128	0.0198236	0.337621	0.439088	parkinson	0.00178825	NA
380	K01610	0.0198236	0.337621	-0.515658	Control	0.0412183	phosphoenolpyruvate carboxykinase (ATP) [EC:4.1.1.49]
381	K03195	0.0198236	0.337621	0.247784	parkinson	0.00270847	type IV secretion system protein VirB10
382	K03609	0.0198236	0.337621	0.452231	parkinson	0.0131438	septum site-determining protein MinD
383	K06200	0.0198236	0.337621	-0.536007	Control	0.0525985	carbon starvation protein
384	K07129	0.0198236	0.337621	0.282206	parkinson	0.000829996	NA
385	K09896	0.0200936	0.34133	-0.817119	Control	0.000119742	hypothetical protein
386	K04774	0.0203988	0.344863	-0.81785	Control	0.00026796	serine protease SohB [EC:3.4.21.-]
387	K03746	0.0206131	0.344863	-0.700061	Control	0.000272431	DNA-binding protein H-NS
388	K02429	0.0206707	0.344863	-0.558697	Control	0.0538539	MFS transporter, FHS family, L-fucose permease
389	K02948	0.0206707	0.344863	0.474111	parkinson	0.0133599	small subunit ribosomal protein S11
390	K02982	0.0206707	0.344863	0.479845	parkinson	0.0266109	small subunit ribosomal protein S3
391	K03885	0.0206707	0.344863	-0.576793	Control	0.00738622	NADH dehydrogenase [EC:1.6.99.3]
392	K07403	0.0206707	0.344863	0.435381	parkinson	0.00340637	membrane-bound serine protease (ClpP class)
393	K02680	0.0208821	0.347504	-0.835489	Control	0.000175216	prepilin peptidase dependent protein B
394	K09893	0.0210245	0.34765	-0.852864	Control	0.000119029	hypothetical protein
395	K05590	0.0213597	0.34765	-0.816096	Control	0.000403335	ATP-dependent RNA helicase SrmB [EC:2.7.7.-]
396	K00508	0.0215187	0.34765	NA	Control	2.14443e-05	linoleoyl-CoA desaturase [EC:1.14.19.3]
397	K00082	0.0215486	0.34765	0.412885	parkinson	0.00322572	5-amino-6-(5-phosphoribosylamino)uracil reductase [EC:1.1.1.193]
398	K01788	0.0215486	0.34765	-0.559996	Control	0.00478646	N-acylglucosamine-6-phosphate 2-epimerase [EC:5.1.3.9]
399	K01838	0.0215486	0.34765	-0.51905	Control	0.0279182	beta-phosphoglucomutase [EC:5.4.2.6]
400	K01991	0.0215486	0.34765	-0.552462	Control	0.039739	polysaccharide export outer membrane protein
401	K02787	0.0215486	0.34765	-0.67908	Control	0.00200775	PTS system, lactose-specific IIB component [EC:2.7.1.69]
402	K02825	0.0215486	0.34765	0.402469	parkinson	0.00271158	pyrimidine operon attenuation protein / uracil phosphoribosyltransferase [EC:2.4.2.9]
403	K06186	0.0215486	0.34765	-0.643235	Control	0.000231048	small protein A
404	K09808	0.0215486	0.34765	-0.549795	Control	0.0239669	lipoprotein-releasing system permease protein
405	K10003	0.0215486	0.34765	-0.728634	Control	0.000320207	glutamate/aspartate transport system permease protein
406	K03867	0.0217645	0.34765	-0.936097	Control	0.000131301	UDP-glucose:tetrahydrobiopterin glucosyltransferase [EC:2.4.1.-]
407	K07235	0.0221304	0.34765	-0.792899	Control	9.60614e-05	tRNA 2-thiouridine synthesizing protein D [EC:2.8.1.-]
408	K11605	0.0221304	0.34765	-0.827984	Control	0.000210656	manganese/iron transport system permease protein
409	K02496	0.0222324	0.34765	-0.776273	Control	0.000423813	uroporphyrin-III C-methyltransferase [EC:2.1.1.107]
410	K06296	0.0223342	0.34765	0.227849	parkinson	0.000422155	spore germination protein KB
411	K00941	0.0224582	0.34765	-0.533956	Control	0.0223432	hydroxymethylpyrimidine/phosphomethylpyrimidine kinase [EC:2.7.1.49 2.7.4.7]
412	K01446	0.0224582	0.34765	-0.587497	Control	0.00183303	N-acetylmuramoyl-L-alanine amidase [EC:3.5.1.28]
413	K02172	0.0224582	0.34765	0.43232	parkinson	0.00319062	bla regulator protein blaR1
414	K02334	0.0224582	0.34765	0.453879	parkinson	0.0249641	DNA polymerase bacteriophage-type [EC:2.7.7.7]
415	K02849	0.0224582	0.34765	-0.659046	Control	0.000491284	heptosyltransferase III [EC:2.4.-.-]
416	K03657	0.0224582	0.34765	0.482386	parkinson	0.145856	DNA helicase II / ATP-dependent DNA helicase PcrA [EC:3.6.4.12]
417	K03925	0.0224582	0.34765	0.468732	parkinson	0.0114253	MraZ protein
418	K06399	0.0224582	0.34765	0.454707	parkinson	0.0209809	stage IV sporulation protein B [EC:3.4.21.116]
419	K06934	0.0224582	0.34765	0.437099	parkinson	0.00395828	NA
420	K08974	0.0224582	0.34765	0.42705	parkinson	0.00962163	putative membrane protein
421	K11931	0.0224582	0.34765	0.442178	parkinson	0.00895657	biofilm PGA synthesis lipoprotein PgaB [EC:3.-.-.-]
422	K05883	0.0226247	0.34765	-0.747572	Control	0.000291124	NA
423	K02487	0.0226639	0.34765	-0.890089	Control	0.000317853	type IV pili sensor histidine kinase and response regulator
424	K09962	0.0227219	0.34765	-0.729036	Control	7.53069e-05	hypothetical protein
425	K09898	0.0227881	0.34765	-1	Control	3.94652e-05	hypothetical protein
426	K03289	0.0227894	0.34765	-0.845552	Control	0.00290558	MFS transporter, NHS family, nucleoside permease
427	K02742	0.0229171	0.34765	-0.832073	Control	0.000165442	SprT protein
428	K09891	0.0230074	0.34765	-0.800889	Control	0.000202662	hypothetical protein
429	K11005	0.0232467	0.34765	0.271999	parkinson	0.0037385	hemolysin A
430	K09897	0.0232513	0.34765	-0.873911	Control	0.000133924	hypothetical protein
431	K10268	0.0232954	0.34765	NA	parkinson	8.70729e-05	F-box and leucine-rich repeat protein 2/20
432	K01588	0.0234005	0.34765	-0.526985	Control	0.0144199	5-(carboxyamino)imidazole ribonucleotide mutase [EC:5.4.99.18]
433	K03429	0.0234005	0.34765	0.419167	parkinson	0.0252432	1,2-diacylglycerol 3-glucosyltransferase [EC:2.4.1.157]
434	K03778	0.0234005	0.34765	0.47817	parkinson	0.0163481	D-lactate dehydrogenase [EC:1.1.1.28]
435	K05949	0.0234005	0.34765	0.182849	parkinson	0.00142705	NA
436	K06921	0.0234005	0.34765	-0.570976	Control	0.0632454	NA
437	K07000	0.0234005	0.34765	-0.656098	Control	0.00562682	NA
438	K07727	0.0234005	0.34765	0.47367	parkinson	0.00473325	putative transcriptional regulator
439	K08219	0.0234005	0.34765	0.219861	parkinson	0.00135795	MFS transporter, UMF2 family, putative MFS family transporter protein
440	K09474	0.0234005	0.34765	-0.618704	Control	0.00166513	acid phosphatase (class A) [EC:3.1.3.2]
441	K09895	0.0234424	0.34765	-0.816314	Control	0.000167998	hypothetical protein
442	K08900	0.0236223	0.349033	0	parkinson	0.000218469	mitochondrial chaperone BCS1
443	K07751	0.0236424	0.349033	-0.859336	Control	0.000392849	PepB aminopeptidase [EC:3.4.11.23]
444	K09894	0.0240706	0.349608	-0.793548	Control	0.000195548	hypothetical protein
445	K09908	0.0240735	0.349608	-0.887774	Control	0.000101521	hypothetical protein
446	K12293	0.0241147	0.349608	-0.735691	Control	0.000111127	competence factor transport accessory protein ComB
447	K01228	0.0241851	0.349608	-0.780153	Control	0.000369108	mannosyl-oligosaccharide glucosidase [EC:3.2.1.106]
448	K06423	0.0242358	0.349608	0	parkinson	3.69129e-05	small acid-soluble spore protein F (minor alpha/beta-type SASP)
449	K01501	0.0243764	0.349608	0.391495	parkinson	0.00279313	nitrilase [EC:3.5.5.1]
450	K01902	0.0243764	0.349608	0.420558	parkinson	0.00308979	succinyl-CoA synthetase alpha subunit [EC:6.2.1.5]
451	K03303	0.0243764	0.349608	-0.552055	Control	0.00992315	lactate transporter, LctP family
452	K03402	0.0243764	0.349608	-0.518967	Control	0.0114945	transcriptional regulator of arginine metabolism
453	K03666	0.0243764	0.349608	0.416367	parkinson	0.00144984	host factor-I protein
454	K07320	0.0243764	0.349608	-0.660607	Control	0.000612206	putative adenine-specific DNA-methyltransferase [EC:2.1.1.72]
455	K09779	0.0243764	0.349608	0.458802	parkinson	0.00227495	hypothetical protein
456	K09988	0.0243764	0.349608	0.334917	parkinson	0.00283427	hypothetical protein
457	K00494	0.0251157	0.3518	-0.760609	Control	0.00036508	alkanal monooxygenase (FMN-linked) [EC:1.14.14.3]
458	K00995	0.0253867	0.3518	0.443558	parkinson	0.02309	CDP-diacylglycerol--glycerol-3-phosphate 3-phosphatidyltransferase [EC:2.7.8.5]
459	K01034	0.0253867	0.3518	0.365098	parkinson	0.00211372	acetate CoA-transferase alpha subunit [EC:2.8.3.8]
460	K01364	0.0253867	0.3518	-0.61247	Control	0.0127631	streptopain [EC:3.4.22.10]
461	K02666	0.0253867	0.3518	0.328749	parkinson	0.00132432	type IV pilus assembly protein PilQ
462	K03577	0.0253867	0.3518	0.438193	parkinson	0.00757906	TetR/AcrR family transcriptional regulator, acrAB operon repressor
463	K03620	0.0253867	0.3518	0.411959	parkinson	0.00166623	Ni/Fe-hydrogenase 1 B-type cytochrome subunit
464	K05776	0.0253867	0.3518	-0.57751	Control	0.00972415	molybdate transport system ATP-binding protein
465	K06394	0.0253867	0.3518	0.428447	parkinson	0.0139574	stage III sporulation protein AE
466	K06398	0.0253867	0.3518	0.436901	parkinson	0.025742	stage IV sporulation protein A
467	K06402	0.0253867	0.3518	0.292283	parkinson	0.00257581	stage IV sporulation protein FB [EC:3.4.24.-]
468	K07037	0.0253867	0.3518	-0.55523	Control	0.0235139	NA
469	K09772	0.0253867	0.3518	0.415396	parkinson	0.00924816	cell division inhibitor SepF
470	K10213	0.0253867	0.3518	-0.696056	Control	0.000412801	ribosylpyrimidine nucleosidase [EC:3.2.2.8]
471	K14977	0.0253867	0.3518	-0.592874	Control	0.000359388	ureidoglycine aminohydrolase [EC:3.5.3.-]
472	K03720	0.0253899	0.3518	-0.844387	Control	8.9011e-05	TrpR family transcriptional regulator, trp operon repressor
473	K00875	0.0254753	0.352238	-0.721753	Control	9.18243e-05	D-ribulokinase [EC:2.7.1.47]
474	K01497	0.025676	0.354264	-0.704661	Control	0.000192084	GTP cyclohydrolase II [EC:3.5.4.25]
475	K09956	0.026214	0.355695	NA	parkinson	1.27336e-06	hypothetical protein
476	K05961	0.0262734	0.355695	NA	parkinson	3.57032e-06	NA
477	K00803	0.0264324	0.355695	0.293322	parkinson	0.00428854	alkyldihydroxyacetonephosphate synthase [EC:2.5.1.26]
478	K01525	0.0264324	0.355695	-0.648542	Control	0.000568553	bis(5'-nucleosyl)-tetraphosphatase (symmetrical) [EC:3.6.1.41]
479	K05916	0.0264324	0.355695	-0.70926	Control	0.000621452	nitric oxide dioxygenase [EC:1.14.12.17]
480	K06438	0.0264324	0.355695	0.429533	parkinson	0.0179342	similar to stage IV sporulation protein
481	K07042	0.0264324	0.355695	0.485526	parkinson	0.0141164	probable rRNA maturation factor
482	K08092	0.0264324	0.355695	-0.591469	Control	0.00140311	3-dehydro-L-gulonate 2-dehydrogenase [EC:1.1.1.130]
483	K11616	0.0264324	0.355695	-0.627662	Control	0.00159518	malate:Na+ symporter
484	K11991	0.0264324	0.355695	0.408213	parkinson	0.00141418	tRNA-specific adenosine deaminase [EC:3.5.4.-]
485	K12065	0.0264324	0.355695	-0.647522	Control	0.000597474	conjugal transfer pilus assembly protein TraB
486	K13038	0.0264324	0.355695	-0.539058	Control	0.0265995	phosphopantothenoylcysteine decarboxylase / phosphopantothenate--cysteine ligase [EC:4.1.1.36 6.3.2.5]
487	K06137	0.0265676	0.356781	NA	Control	1.20634e-05	pyrroloquinoline-quinone synthase [EC:1.3.3.11]
488	K06195	0.026656	0.357234	0.187617	parkinson	0.000434004	ApaG protein
489	K09145	0.0270764	0.35989	0.227061	parkinson	0.000435479	hypothetical protein
490	K03280	0.0270863	0.35989	0.0718855	parkinson	0.000174203	UDP-N-acetylglucosamine:(glucosyl)LPS alpha-1,2-N-acetylglucosaminyltransferase [EC:2.4.1.56]
491	K09781	0.0271235	0.35989	-0.816106	Control	0.000239461	hypothetical protein
492	K02064	0.0271572	0.35989	-0.808357	Control	0.00030234	thiamine transport system substrate-binding protein
493	K00651	0.0275145	0.35989	-0.519493	Control	0.0210518	homoserine O-succinyltransferase [EC:2.3.1.46]
494	K01824	0.0275145	0.35989	0.182089	parkinson	0.00286201	cholestenol delta-isomerase [EC:5.3.3.5]
495	K02302	0.0275145	0.35989	-0.605528	Control	0.00162747	uroporphyrin-III C-methyltransferase / precorrin-2 dehydrogenase / sirohydrochlorin ferrochelatase [EC:2.1.1.107 1.3.1.76 4.99.1.4]
496	K02372	0.0275145	0.35989	-0.527813	Control	0.0220758	3R-hydroxymyristoyl ACP dehydrase [EC:4.2.1.-]
497	K04033	0.0275145	0.35989	-0.638046	Control	0.000319137	AraC family transcriptional regulator, ethanolamine operon transcriptional activator
498	K04758	0.0275145	0.35989	0.438017	parkinson	0.00865086	ferrous iron transport protein A
499	K07694	0.0275145	0.35989	0.426376	parkinson	0.00584915	two-component system, NarL family, vancomycin resistance associated response regulator VraR
500	K09128	0.0275145	0.35989	0.36352	parkinson	0.00175645	hypothetical protein
501	K03633	0.0276553	0.360127	-0.8105	Control	0.000363437	chromosome partition protein MukF
502	K09942	0.0277707	0.360127	0.112484	parkinson	0.000285849	hypothetical protein
503	K03808	0.0282306	0.360127	-0.759358	Control	0.000375132	paraquat-inducible protein A
504	K06208	0.0282675	0.360127	0.194057	parkinson	0.000101423	chorismate mutase [EC:5.4.99.5]
505	K01184	0.0285297	0.360127	-0.954937	Control	0.0010435	polygalacturonase [EC:3.2.1.15]
506	K06602	0.0285442	0.360127	NA	parkinson	8.08517e-05	flagellar protein FlaF
507	K00793	0.028634	0.360127	-0.524319	Control	0.0108445	riboflavin synthase [EC:2.5.1.9]
508	K01496	0.028634	0.360127	0.381669	parkinson	0.00108315	phosphoribosyl-AMP cyclohydrolase [EC:3.5.4.19]
509	K02566	0.028634	0.360127	0.38645	parkinson	0.00864958	NagD protein
510	K02622	0.028634	0.360127	-0.527126	Control	0.0251494	topoisomerase IV subunit B [EC:5.99.1.-]
511	K02911	0.028634	0.360127	0.45391	parkinson	0.00241119	large subunit ribosomal protein L32
512	K03091	0.028634	0.360127	0.446641	parkinson	0.0635927	RNA polymerase sporulation-specific sigma factor
513	K03389	0.028634	0.360127	0.404709	parkinson	0.00489137	heterodisulfide reductase subunit B [EC:1.8.98.1]
514	K03500	0.028634	0.360127	0.453094	parkinson	0.0280754	ribosomal RNA small subunit methyltransferase B [EC:2.1.1.-]
515	K04083	0.028634	0.360127	0.457236	parkinson	0.0182123	molecular chaperone Hsp33
516	K06023	0.028634	0.360127	0.469665	parkinson	0.0172906	HPr kinase/phosphorylase [EC:2.7.11.- 2.7.4.-]
517	K06990	0.028634	0.360127	0.321774	parkinson	0.00225149	NA
518	K09650	0.028634	0.360127	-0.581924	Control	0.00807918	rhomboid-like protein [EC:3.4.21.105]
519	K12942	0.028634	0.360127	-0.571687	Control	0.00843186	aminobenzoyl-glutamate transport protein
520	K13694	0.028634	0.360127	-0.53906	Control	0.00758414	lipoprotein Spr
521	K07184	0.0288717	0.361522	-0.861437	Control	0.000208071	SH3 domain protein
522	K01282	0.028966	0.361522	NA	parkinson	6.4088e-07	dipeptidyl aminopeptidase [EC:3.4.14.-]
523	K08698	0.028966	0.361522	NA	parkinson	1.01204e-05	carbon dioxide concentrating mechanism protein CcmM
524	K12468	0.028966	0.361522	NA	parkinson	4.78561e-07	phenylacrylic acid decarboxylase [EC:4.1.1.-]
525	K11732	0.0291039	0.362552	-0.80325	Control	0.000352852	phenylalanine-specific permease
526	K03528	0.0292552	0.362755	-0.809264	Control	0.000284536	cell division protein ZipA
527	K05299	0.0292552	0.362755	0.362573	parkinson	0.000123094	formate dehydrogenase alpha subunit [EC:1.2.1.43]
528	K03632	0.0293782	0.362755	-0.728791	Control	0.00119749	chromosome partition protein MukB
529	K07748	0.0295774	0.362755	NA	Control	0.000190537	sterol-4alpha-carboxylate 3-dehydrogenase (decarboxylating) [EC:1.1.1.170]
530	K00045	0.0297918	0.362755	-0.71808	Control	0.00134847	mannitol 2-dehydrogenase [EC:1.1.1.67]
531	K00120	0.0297918	0.362755	0.379149	parkinson	0.000215476	NA
532	K01875	0.0297918	0.362755	0.478623	parkinson	0.0466403	seryl-tRNA synthetase [EC:6.1.1.11]
533	K02530	0.0297918	0.362755	-0.662787	Control	0.000826789	DeoR family transcriptional regulator, lactose phosphotransferase system repressor
534	K06142	0.0297918	0.362755	-0.542066	Control	0.0176051	outer membrane protein
535	K07738	0.0297918	0.362755	0.4629	parkinson	0.0090338	transcriptional repressor NrdR
536	K08322	0.0297918	0.362755	-0.63273	Control	0.00149209	starvation sensing protein RspB [EC:1.1.1.-]
537	K13043	0.0297918	0.362755	-0.55065	Control	0.00826109	N-succinyl-L-ornithine transcarbamylase [EC:2.1.3.11]
538	K11935	0.0300028	0.362755	-0.842239	Control	0.000533233	biofilm PGA synthesis protein PgaA
539	K14407	0.0301358	0.362755	0.191725	parkinson	4.35253e-05	cleavage stimulation factor subunit 2
540	K15257	0.0302448	0.362755	-0.836697	Control	0.000229865	NA
541	K02292	0.0304981	0.362755	0.0829435	parkinson	9.27989e-05	beta-carotene ketolase (CrtO type)
542	K03713	0.0309179	0.362755	-0.735628	Control	6.93144e-05	MerR family transcriptional regulator, glutamine synthetase repressor
543	K00610	0.0309889	0.362755	-0.526516	Control	0.00747253	aspartate carbamoyltransferase regulatory subunit
544	K00874	0.0309889	0.362755	-0.530973	Control	0.0363168	2-dehydro-3-deoxygluconokinase [EC:2.7.1.45]
545	K00989	0.0309889	0.362755	0.438438	parkinson	0.00429184	ribonuclease PH [EC:2.7.7.56]
546	K01258	0.0309889	0.362755	-0.525908	Control	0.0315686	tripeptide aminopeptidase [EC:3.4.11.4]
547	K01744	0.0309889	0.362755	-0.548246	Control	0.014003	aspartate ammonia-lyase [EC:4.3.1.1]
548	K01917	0.0309889	0.362755	-0.632619	Control	0.00276562	glutathionylspermidine synthase [EC:6.3.1.8]
549	K03388	0.0309889	0.362755	0.419795	parkinson	0.0176347	heterodisulfide reductase subunit A [EC:1.8.98.1]
550	K06379	0.0309889	0.362755	0.446051	parkinson	0.00872404	stage II sporulation protein AB (anti-sigma F factor) [EC:2.7.11.1]
551	K06421	0.0309889	0.362755	0.415396	parkinson	0.00278582	small acid-soluble spore protein D (minor alpha/beta-type SASP)
552	K06909	0.0309889	0.362755	0.45542	parkinson	0.0293989	NA
553	K13049	0.0309889	0.362755	0.348286	parkinson	0.010556	carboxypeptidase PM20D1 [EC:3.4.17.-]
554	K10222	0.0310836	0.362755	NA	parkinson	3.24456e-05	2,6-dioxo-6-phenylhexa-3-enoate hydrolase [EC:3.7.1.8]
555	K02196	0.0311232	0.362755	-1	Control	2.74354e-05	heme exporter protein D
556	K03788	0.0311755	0.362755	-0.765816	Control	0.00026036	acid phosphatase (class B) [EC:3.1.3.2]
557	K06601	0.0312194	0.362755	NA	parkinson	9.73746e-05	flagellar protein FlbT
558	K02560	0.0315134	0.362755	-0.797174	Control	0.000271248	lipid A biosynthesis (KDO)2-(lauroyl)-lipid iva acyltransferase [EC:2.3.1.-]
559	K06957	0.0315134	0.362755	-0.729357	Control	0.000544043	tRNA(Met) cytidine acetyltransferase [EC:2.3.1.-]
560	K02489	0.0315831	0.362755	0.218177	parkinson	5.72916e-05	two-component system, cell cycle sensor kinase and response regulator [EC:2.7.13.3]
561	K08970	0.0315831	0.362755	-0.82714	Control	0.00030966	nickel/cobalt exporter
562	K00150	0.0316354	0.362755	0.245843	parkinson	0.000242346	glyceraldehyde-3-phosphate dehydrogenase (NAD(P)) [EC:1.2.1.59]
563	K03764	0.0317909	0.362755	-0.792964	Control	0.000120632	transcriptional repressor of met regulon (beta-ribbon, MetJ family)
564	K09999	0.0319148	0.362755	-0.768301	Control	0.000173543	arginine transport system permease protein
565	K09923	0.0321187	0.362755	-0.70953	Control	0.000114028	hypothetical protein
566	K10934	0.0321187	0.362755	0.120053	parkinson	0.000889401	toxin co-regulated pilus biosynthesis protein E
567	K02293	0.0321631	0.362755	NA	parkinson	6.78731e-06	phytoene dehydrogenase, phytoene desaturase [EC:1.14.99.-]
568	K00406	0.0321958	0.362755	NA	Control	2.69366e-07	cb-type cytochrome c oxidase subunit III [EC:1.9.3.1]
569	K01419	0.0322264	0.362755	0.33119	parkinson	0.00160658	ATP-dependent HslUV protease, peptidase subunit HslV [EC:3.4.25.2]
570	K01676	0.0322264	0.362755	-0.550852	Control	0.0185146	fumarate hydratase, class I [EC:4.2.1.2]
571	K01708	0.0322264	0.362755	-0.643275	Control	0.00136469	galactarate dehydratase [EC:4.2.1.42]
572	K02818	0.0322264	0.362755	-0.619121	Control	0.00188254	PTS system, trehalose-specific IIB component [EC:2.7.1.69]
573	K02931	0.0322264	0.362755	0.473723	parkinson	0.0202311	large subunit ribosomal protein L5
574	K02945	0.0322264	0.362755	0.485028	parkinson	0.0735756	small subunit ribosomal protein S1
575	K03560	0.0322264	0.362755	-0.660594	Control	0.000235523	biopolymer transport protein TolR
576	K03698	0.0322264	0.362755	0.45962	parkinson	0.013207	CMP-binding protein
577	K03753	0.0322264	0.362755	-0.567895	Control	0.00215871	molybdopterin-guanine dinucleotide biosynthesis protein B
578	K07687	0.0322264	0.362755	-0.746393	Control	0.00112101	two-component system, NarL family, captular synthesis response regulator RcsB
579	K10116	0.0322264	0.362755	0.364488	parkinson	0.00036018	maltooligosaccharide transport system ATP-binding protein
580	K13256	0.0322264	0.362755	-0.697463	Control	0.000228183	protein PsiE
581	K13772	0.0322264	0.362755	0.395076	parkinson	0.00043008	Rrf2 family transcriptional regulator, iron-responsive regulator
582	K05928	0.0327552	0.364124	0.0797008	parkinson	8.8468e-05	tocopherol O-methyltransferase [EC:2.1.1.95]
583	K05548	0.0329442	0.364124	0.296605	parkinson	2.60571e-05	MFS transporter, AAHS family, benzoate transport protein
584	K09911	0.033071	0.364124	-0.775666	Control	0.000129301	hypothetical protein
585	K03645	0.0334672	0.364124	-0.784909	Control	0.00017202	negative modulator of initiation of replication
586	K00974	0.0335053	0.364124	0.446898	parkinson	0.0374282	tRNA nucleotidyltransferase (CCA-adding enzyme) [EC:2.7.7.72 3.1.3.- 3.1.4.-]
587	K01706	0.0335053	0.364124	-0.667902	Control	0.000962242	glucarate dehydratase [EC:4.2.1.40]
588	K02342	0.0335053	0.364124	-0.526409	Control	0.0221969	DNA polymerase III subunit epsilon [EC:2.7.7.7]
589	K02548	0.0335053	0.364124	-0.565997	Control	0.0124112	1,4-dihydroxy-2-naphthoate octaprenyltransferase [EC:2.5.1.74 2.5.1.-]
590	K02755	0.0335053	0.364124	-0.560215	Control	0.0166787	PTS system, beta-glucosides-specific IIA component [EC:2.7.1.69]
591	K03705	0.0335053	0.364124	0.447657	parkinson	0.0236573	heat-inducible transcriptional repressor
592	K07322	0.0335053	0.364124	-0.551534	Control	0.0102133	regulator of cell morphogenesis and NO signaling
593	K07673	0.0335053	0.364124	-0.623472	Control	0.00108543	two-component system, NarL family, nitrate/nitrite sensor histidine kinase NarX [EC:2.7.13.3]
594	K08191	0.0335053	0.364124	-0.559626	Control	0.0157106	MFS transporter, ACS family, hexuronate transporter
595	K11755	0.0335053	0.364124	-0.538375	Control	0.0128506	phosphoribosyl-ATP pyrophosphohydrolase / phosphoribosyl-AMP cyclohydrolase [EC:3.6.1.31 3.5.4.19]
596	K03350	0.0335516	0.364124	-1	Control	0.000183157	anaphase-promoting complex subunit 3
597	K00363	0.0337682	0.364124	-0.858339	Control	8.82197e-05	nitrite reductase (NAD(P)H) small subunit [EC:1.7.1.4]
598	K04016	0.0341232	0.364124	-0.839108	Control	0.000437075	formate-dependent nitrite reductase, possible assembly protein
599	K03557	0.0342124	0.364124	-0.661935	Control	0.000143539	Fis family transcriptional regulator, factor for inversion stimulation protein
600	K03749	0.0343543	0.364124	-0.769088	Control	0.000155793	DedD protein
601	K00040	0.0348267	0.364124	-0.578161	Control	0.0120496	fructuronate reductase [EC:1.1.1.57]
602	K00330	0.0348267	0.364124	-0.598037	Control	0.00324139	NADH dehydrogenase I subunit A [EC:1.6.5.3]
603	K00346	0.0348267	0.364124	-0.563225	Control	0.0121153	Na+-transporting NADH:ubiquinone oxidoreductase subunit A [EC:1.6.5.-]
604	K00655	0.0348267	0.364124	0.464509	parkinson	0.0325341	1-acyl-sn-glycerol-3-phosphate acyltransferase [EC:2.3.1.51]
605	K00939	0.0348267	0.364124	0.470966	parkinson	0.0222724	adenylate kinase [EC:2.7.4.3]
606	K01058	0.0348267	0.364124	-0.623421	Control	0.00195412	phospholipase A1 [EC:3.1.1.32]
607	K01286	0.0348267	0.364124	0.466131	parkinson	0.0173885	D-alanyl-D-alanine carboxypeptidase [EC:3.4.16.4]
608	K01303	0.0348267	0.364124	-0.549188	Control	0.0280607	acylaminoacyl-peptidase [EC:3.4.19.1]
609	K01462	0.0348267	0.364124	0.478373	parkinson	0.0221329	peptide deformylase [EC:3.5.1.88]
610	K01960	0.0348267	0.364124	-0.550804	Control	0.0310846	pyruvate carboxylase subunit B [EC:6.4.1.1]
611	K02523	0.0348267	0.364124	-0.561883	Control	0.0118675	octaprenyl-diphosphate synthase [EC:2.5.1.90]
612	K02892	0.0348267	0.364124	0.476669	parkinson	0.0081463	large subunit ribosomal protein L23
613	K03655	0.0348267	0.364124	-0.519634	Control	0.164539	ATP-dependent DNA helicase RecG [EC:3.6.4.12]
614	K05841	0.0348267	0.364124	0.323701	parkinson	0.000872927	sterol 3beta-glucosyltransferase [EC:2.4.1.173]
615	K06012	0.0348267	0.364124	0.462752	parkinson	0.0171272	spore protease [EC:3.4.24.78]
616	K06202	0.0348267	0.364124	-0.635295	Control	0.000171608	CyaY protein
617	K06405	0.0348267	0.364124	0.466167	parkinson	0.00889228	stage V sporulation protein AC
618	K06407	0.0348267	0.364124	0.451847	parkinson	0.00629069	stage V sporulation protein AE
619	K07126	0.0348267	0.364124	0.450092	parkinson	0.0698292	NA
620	K07258	0.0348267	0.364124	0.458835	parkinson	0.0861374	D-alanyl-D-alanine carboxypeptidase (penicillin-binding protein 5/6) [EC:3.4.16.4]
621	K07287	0.0348267	0.364124	-0.6571	Control	0.00060112	lipoprotein-34
622	K07461	0.0348267	0.364124	0.463552	parkinson	0.00404994	putative endonuclease
623	K07669	0.0348267	0.364124	0.429127	parkinson	0.00252186	two-component system, OmpR family, response regulator MprA
624	K09816	0.0348267	0.364124	0.479141	parkinson	0.0175717	zinc transport system permease protein
625	K11021	0.0348267	0.364124	0.434444	parkinson	0.0584803	insecticidal toxin complex protein TccC
626	K09643	0.0349092	0.364124	0	parkinson	3.92763e-05	transmembrane protease, serine 13
627	K10565	0.0349092	0.364124	0	parkinson	0.000367247	chemotaxis protein MotD
628	K13588	0.0351691	0.366251	0	parkinson	0.000140657	histidine phosphotransferase ChpT
629	K13301	0.0353383	0.366397	-0.827271	Control	0.000168421	secretion monitor
630	K00867	0.0355119	0.366397	-0.732852	Control	0.000496215	type I pantothenate kinase [EC:2.7.1.33]
631	K14187	0.0355119	0.366397	-0.687619	Control	0.000415737	chorismate mutase / prephenate dehydrogenase [EC:5.4.99.5 1.3.1.12]
632	K12370	0.0358733	0.366397	-0.795893	Control	0.000288474	dipeptide transport system permease protein
633	K11915	0.0359064	0.366397	0.178592	parkinson	5.54648e-05	serine/threonine protein phosphatase Stp1 [EC:3.1.3.16]
634	K00788	0.0361915	0.366397	-0.523654	Control	0.0268873	thiamine-phosphate pyrophosphorylase [EC:2.5.1.3]
635	K01459	0.0361915	0.366397	0.357267	parkinson	0.000217229	NA
636	K01685	0.0361915	0.366397	-0.524656	Control	0.0217236	altronate hydrolase [EC:4.2.1.7]
637	K02926	0.0361915	0.366397	0.480337	parkinson	0.0214651	large subunit ribosomal protein L4
638	K03148	0.0361915	0.366397	-0.529731	Control	0.00622798	adenylyltransferase [EC:2.7.7.-]
639	K03640	0.0361915	0.366397	-0.545723	Control	0.0128992	peptidoglycan-associated lipoprotein
640	K03660	0.0361915	0.366397	0.456909	parkinson	0.00815277	N-glycosylase/DNA lyase [EC:3.2.2.- 4.2.99.18]
641	K06390	0.0361915	0.366397	0.451782	parkinson	0.0159306	stage III sporulation protein AA
642	K07658	0.0361915	0.366397	0.476688	parkinson	0.0388288	two-component system, OmpR family, alkaline phosphatase synthesis response regulator PhoP
643	K10679	0.0361915	0.366397	0.379734	parkinson	0.00132621	nitroreductase / dihydropteridine reductase [EC:1.-.-.- 1.5.1.34]
644	K12574	0.0361915	0.366397	0.430456	parkinson	0.0397069	ribonuclease J [EC:3.1.-.-]
645	K14540	0.0361915	0.366397	0.453308	parkinson	0.0163281	ribosome biogenesis GTPase A
646	K14623	0.0361915	0.366397	-0.557271	Control	0.0170321	DNA-damage-inducible protein D
647	K05803	0.0362678	0.366602	-0.824619	Control	0.000294324	lipoprotein NlpI
648	K08989	0.0365425	0.368808	-0.84094	Control	0.000119203	putative membrane protein
649	K10015	0.0366937	0.369445	-0.881314	Control	0.000154641	histidine transport system permease protein
650	K01825	0.0367185	0.369445	-0.817149	Control	0.000735695	3-hydroxyacyl-CoA dehydrogenase / enoyl-CoA hydratase / 3-hydroxybutyryl-CoA epimerase / enoyl-CoA isomerase [EC:1.1.1.35 4.2.1.17 5.1.2.3 5.3.3.8]
651	K03291	0.0368177	0.369873	-0.817748	Control	0.000714614	MFS transporter, SET family, sugar efflux transporter
652	K04099	0.0372592	0.370764	NA	Control	3.46404e-05	protocatechuate 4,5-dioxygenase [EC:1.13.11.8]
653	K11075	0.0375362	0.370764	-0.734304	Control	0.000245449	putrescine transport system permease protein
654	K01212	0.0376009	0.370764	-0.57796	Control	0.0245458	levanase [EC:3.2.1.65]
655	K01464	0.0376009	0.370764	0.428143	parkinson	0.0106243	dihydropyrimidinase [EC:3.5.2.2]
656	K01846	0.0376009	0.370764	0.316765	parkinson	0.00441494	methylaspartate mutase [EC:5.4.99.1]
657	K04769	0.0376009	0.370764	0.437213	parkinson	0.0138491	AbrB family transcriptional regulator, stage V sporulation protein T
658	K08676	0.0376009	0.370764	-0.560088	Control	0.0459932	tricorn protease [EC:3.4.21.-]
659	K09747	0.0376009	0.370764	0.469313	parkinson	0.00667824	hypothetical protein
660	K10806	0.0376009	0.370764	0.371516	parkinson	0.000466343	acyl-CoA thioesterase YciA [EC:3.1.2.-]
661	K13020	0.0376009	0.370764	-0.558945	Control	0.015193	UDP-D-GlcNAcA oxidase [EC:1.1.1.-]
662	K13819	0.0376009	0.370764	0.338238	parkinson	0.000460436	NifU-like protein
663	K14155	0.0376009	0.370764	-0.516379	Control	0.0399049	cystathione beta-lyase [EC:4.4.1.8]
664	K12523	0.0376433	0.370764	NA	parkinson	1.18794e-05	minor pilin subunit PapK
665	K11607	0.0380932	0.374631	-0.802788	Control	0.000194237	manganese/iron transport system ATP-binding protein
666	K01541	0.0382099	0.375174	-0.702972	Control	6.92969e-05	H+/K+-exchanging ATPase [EC:3.6.3.10]
667	K09997	0.0386552	0.375174	-0.866991	Control	0.000173186	arginine transport system substrate-binding protein
668	K02062	0.0387399	0.375174	-0.738729	Control	0.00022095	thiamine transport system ATP-binding protein
669	K00122	0.039056	0.375174	0.462324	parkinson	0.00369354	formate dehydrogenase [EC:1.2.1.2]
670	K00766	0.039056	0.375174	-0.517582	Control	0.0154506	anthranilate phosphoribosyltransferase [EC:2.4.2.18]
671	K01661	0.039056	0.375174	-0.559616	Control	0.00615943	naphthoate synthase [EC:4.1.3.36]
672	K01889	0.039056	0.375174	0.475056	parkinson	0.0337167	phenylalanyl-tRNA synthetase alpha chain [EC:6.1.1.20]
673	K02499	0.039056	0.375174	0.451473	parkinson	0.0111522	tetrapyrrole methylase family protein / MazG family protein
674	K02927	0.039056	0.375174	0.280897	parkinson	0.000934712	large subunit ribosomal protein L40e
675	K03549	0.039056	0.375174	-0.603536	Control	0.0088345	KUP system potassium uptake protein
676	K05363	0.039056	0.375174	-0.707864	Control	0.00106919	serine/alanine adding enzyme [EC:2.3.2.10]
677	K05785	0.039056	0.375174	-0.534625	Control	0.00711274	transcriptional antiterminator RfaH
678	K07469	0.039056	0.375174	0.425164	parkinson	0.00282885	aldehyde dehydrogenase (FAD-independent) [EC:1.2.99.7]
679	K10914	0.039056	0.375174	-0.635073	Control	0.00104886	CRP/FNR family transcriptional regulator, cyclic AMP receptor protein
680	K09890	0.0390683	0.375174	-0.834819	Control	4.77477e-05	alternative ribosome-rescue factor
681	K01166	0.0393201	0.375174	NA	Control	1.36495e-05	ribonuclease T2 [EC:3.1.27.1]
682	K07821	0.0396928	0.375174	-0.747564	Control	0.000296909	trimethylamine-N-oxide reductase (cytochrome c) 2, cytochrome c-type subunit TorY
683	K00695	0.0398548	0.375174	NA	Control	1.9288e-05	sucrose synthase [EC:2.4.1.13]
684	K12544	0.0400493	0.375174	NA	parkinson	1.00708e-05	S-layer protein
685	K02246	0.0403381	0.375174	-0.78019	Control	9.99913e-05	competence protein ComGD
686	K00097	0.0405578	0.375174	-0.564801	Control	0.0180447	4-hydroxythreonine-4-phosphate dehydrogenase [EC:1.1.1.262]
687	K00241	0.0405578	0.375174	-0.540514	Control	0.00774156	succinate dehydrogenase cytochrome b-556 subunit
688	K00551	0.0405578	0.375174	0.385572	parkinson	0.000932032	phosphatidylethanolamine N-methyltransferase [EC:2.1.1.17]
689	K00756	0.0405578	0.375174	0.400516	parkinson	0.0148943	pyrimidine-nucleoside phosphorylase [EC:2.4.2.2]
690	K01143	0.0405578	0.375174	-0.588893	Control	0.000498657	exodeoxyribonuclease (lambda-induced) [EC:3.1.11.3]
691	K01186	0.0405578	0.375174	-0.576228	Control	0.0235495	sialidase-1 [EC:3.2.1.18]
692	K01408	0.0405578	0.375174	0.431438	parkinson	0.0146105	insulysin [EC:3.4.24.56]
693	K02428	0.0405578	0.375174	-0.538846	Control	0.0094779	nucleoside-triphosphate pyrophosphatase [EC:3.6.1.19]
694	K02821	0.0405578	0.375174	-0.562533	Control	0.00111677	PTS system, ascorbate-specific IIA component [EC:2.7.1.69]
695	K03216	0.0405578	0.375174	0.454549	parkinson	0.0116356	RNA methyltransferase, TrmH family, group 2 [EC:2.1.1.-]
696	K03667	0.0405578	0.375174	0.32062	parkinson	0.00406532	ATP-dependent HslUV protease ATP-binding subunit HslU
697	K05589	0.0405578	0.375174	-0.612564	Control	0.000211404	cell division protein FtsB
698	K06204	0.0405578	0.375174	0.411123	parkinson	0.00150174	DnaK suppressor protein
699	K06222	0.0405578	0.375174	-0.687942	Control	0.000377889	2,5-diketo-D-gluconate reductase B [EC:1.1.1.274]
700	K06334	0.0405578	0.375174	0.409863	parkinson	0.00764096	spore coat protein JC
701	K06409	0.0405578	0.375174	0.446111	parkinson	0.045597	stage V sporulation protein B
702	K07011	0.0405578	0.375174	-0.517659	Control	0.0795853	NA
703	K07264	0.0405578	0.375174	-0.55719	Control	0.0131547	4-amino-4-deoxy-L-arabinose transferase [EC:2.-.-.-]
704	K07708	0.0405578	0.375174	-0.641321	Control	0.000694833	two-component system, NtrC family, nitrogen regulation sensor histidine kinase GlnL [EC:2.7.13.3]
705	K08357	0.0405578	0.375174	0.159675	parkinson	0.000585717	tetrathionate reductase subunit A
706	K08696	0.0405578	0.375174	-0.613187	Control	9.87291e-05	carbon dioxide concentrating mechanism protein CcmK
707	K12072	0.0405578	0.375174	-0.691573	Control	0.000533226	conjugative transfer pilus assembly protein TraH
708	K10228	0.0406526	0.37552	-1	Control	6.57602e-06	sorbitol/mannitol transport system permease protein
709	K08344	0.0410223	0.377109	0.152137	parkinson	0.00119476	suppressor for copper-sensitivity B
710	K12227	0.04107	0.377109	-1	Control	7.86701e-05	TraL protein
711	K00351	0.0421075	0.377109	-0.533223	Control	0.0158546	Na+-transporting NADH:ubiquinone oxidoreductase subunit F [EC:1.6.5.-]
712	K00748	0.0421075	0.377109	-0.534302	Control	0.0149721	lipid-A-disaccharide synthase [EC:2.4.1.182]
713	K00865	0.0421075	0.377109	-0.5432	Control	0.0210037	glycerate kinase [EC:2.7.1.31]
714	K00963	0.0421075	0.377109	0.454519	parkinson	0.0106471	UTP--glucose-1-phosphate uridylyltransferase [EC:2.7.7.9]
715	K01297	0.0421075	0.377109	0.464591	parkinson	0.0134433	muramoyltetrapeptide carboxypeptidase [EC:3.4.17.13]
716	K01495	0.0421075	0.377109	-0.520211	Control	0.0108831	GTP cyclohydrolase I [EC:3.5.4.16]
717	K01911	0.0421075	0.377109	-0.582744	Control	0.00780612	O-succinylbenzoic acid--CoA ligase [EC:6.2.1.26]
718	K01926	0.0421075	0.377109	0.469118	parkinson	0.0167829	AT-rich DNA-binding protein
719	K02547	0.0421075	0.377109	0.459283	parkinson	0.0465599	methicillin resistance protein
720	K02899	0.0421075	0.377109	0.476058	parkinson	0.00619666	large subunit ribosomal protein L27
721	K03076	0.0421075	0.377109	0.478857	parkinson	0.0469515	preprotein translocase subunit SecY
722	K03270	0.0421075	0.377109	-0.543023	Control	0.00660471	3-deoxy-D-manno-octulosonate 8-phosphate phosphatase (KDO 8-P phosphatase) [EC:3.1.3.45]
723	K03656	0.0421075	0.377109	-0.690803	Control	0.00090533	ATP-dependent DNA helicase Rep [EC:3.6.4.12]
724	K03797	0.0421075	0.377109	-0.524481	Control	0.0867353	carboxyl-terminal processing protease [EC:3.4.21.102]
725	K06076	0.0421075	0.377109	-0.558496	Control	0.0146829	long-chain fatty acid transport protein
726	K06346	0.0421075	0.377109	0.461841	parkinson	0.0204199	spoIIIJ-associated protein
727	K07684	0.0421075	0.377109	-0.597857	Control	0.00674717	two-component system, NarL family, nitrate/nitrite response regulator NarL
728	K09158	0.0421075	0.377109	-0.668477	Control	0.000135084	hypothetical protein
729	K10094	0.0421075	0.377109	-0.693369	Control	0.000416003	nickel transport system substrate-binding protein
730	K12506	0.0421075	0.377109	0.457311	parkinson	0.00708874	2-C-methyl-D-erythritol 4-phosphate cytidylyltransferase / 2-C-methyl-D-erythritol 2,4-cyclodiphosphate synthase [EC:2.7.7.60 4.6.1.12]
731	K01842	0.0421509	0.377109	NA	parkinson	1.21375e-05	NA
732	K00119	0.0425669	0.379568	-0.811605	Control	0.00016483	NA
733	K05911	0.0425874	0.379568	NA	parkinson	5.83789e-06	quinone-reactive Ni/Fe-hydrogenase [EC:1.12.5.1]
734	K02815	0.0426578	0.379568	-0.710462	Control	0.000211646	PTS system, sorbose-specific IID component
735	K07790	0.0426578	0.379568	0.365439	parkinson	0.000359174	putative membrane protein PagO
736	K09892	0.0436811	0.381117	-0.848727	Control	8.81966e-05	hypothetical protein
737	K00239	0.0437061	0.381117	-0.540091	Control	0.0347967	succinate dehydrogenase flavoprotein subunit [EC:1.3.99.1]
738	K00350	0.0437061	0.381117	-0.552029	Control	0.00680304	Na+-transporting NADH:ubiquinone oxidoreductase subunit E [EC:1.6.5.-]
739	K01482	0.0437061	0.381117	0.376352	parkinson	0.000528364	dimethylargininase [EC:3.5.3.18]
740	K01523	0.0437061	0.381117	0.449614	parkinson	0.00116058	phosphoribosyl-ATP pyrophosphohydrolase [EC:3.6.1.31]
741	K01976	0.0437061	0.381117	0.296122	parkinson	0.000551233	NA
742	K02014	0.0437061	0.381117	-0.555097	Control	0.436658	iron complex outermembrane recepter protein
743	K02377	0.0437061	0.381117	-0.535315	Control	0.0151412	GDP-L-fucose synthase [EC:1.1.1.271]
744	K02476	0.0437061	0.381117	0.391529	parkinson	0.00144652	two-component system, CitB family, sensor kinase [EC:2.7.13.3]
745	K02994	0.0437061	0.381117	0.480307	parkinson	0.0143401	small subunit ribosomal protein S8
746	K03526	0.0437061	0.381117	-0.516051	Control	0.0407505	(E)-4-hydroxy-3-methylbut-2-enyl-diphosphate synthase [EC:1.17.7.1]
747	K03599	0.0437061	0.381117	-0.670769	Control	0.00038228	stringent starvation protein A
748	K07482	0.0437061	0.381117	-0.569049	Control	0.0699808	transposase, IS30 family
749	K07664	0.0437061	0.381117	-0.590257	Control	0.00368248	two-component system, OmpR family, response regulator BaeR
750	K09882	0.0437061	0.381117	0.340908	parkinson	0.00258423	cobaltochelatase CobS [EC:6.6.1.2]
751	K06039	0.0441536	0.384295	-0.849264	Control	8.59227e-05	uncharacterized protein involved in oxidation of intracellular sulfur
752	K00116	0.0441881	0.384295	-0.776792	Control	0.000605812	malate dehydrogenase (quinone) [EC:1.1.5.4]
753	K07589	0.0449539	0.385723	-0.775952	Control	8.23083e-05	D-erythro-7,8-dihydroneopterin triphosphate epimerase [EC:5.-.-.-]
754	K07261	0.0450179	0.385723	-0.822095	Control	0.000227782	penicillin-insensitive murein endopeptidase [EC:3.4.24.-]
755	K03804	0.0452266	0.385723	-0.769447	Control	0.000156805	chromosome partition protein MukE
756	K00170	0.0453548	0.385723	0.403058	parkinson	0.002834	pyruvate ferredoxin oxidoreductase, beta subunit [EC:1.2.7.1]
757	K01438	0.0453548	0.385723	-0.541134	Control	0.0143125	acetylornithine deacetylase [EC:3.5.1.16]
758	K01552	0.0453548	0.385723	0.47713	parkinson	0.0999024	NA
759	K02874	0.0453548	0.385723	0.482677	parkinson	0.0123045	large subunit ribosomal protein L14
760	K03218	0.0453548	0.385723	0.468485	parkinson	0.0250622	RNA methyltransferase, TrmH family [EC:2.1.1.-]
761	K03486	0.0453548	0.385723	-0.541823	Control	0.00159165	GntR family transcriptional regulator, trehalose operon transcriptional repressor
762	K03529	0.0453548	0.385723	0.462281	parkinson	0.0735342	chromosome segregation protein
763	K03893	0.0453548	0.385723	0.405652	parkinson	0.0102511	arsenical pump membrane protein
764	K04112	0.0453548	0.385723	0.373605	parkinson	0.00407728	benzoyl-CoA reductase subunit [EC:1.3.99.15]
765	K05341	0.0453548	0.385723	-0.579402	Control	0.00744459	amylosucrase [EC:2.4.1.4]
766	K08227	0.0453548	0.385723	-0.606436	Control	0.000637826	MFS transporter, LPLT family, lysophospholipid transporter
767	K09015	0.0453548	0.385723	-0.535177	Control	0.016193	Fe-S cluster assembly protein SufD
768	K09123	0.0453548	0.385723	0.352422	parkinson	0.00559344	hypothetical protein
769	K09144	0.0453548	0.385723	-0.580356	Control	0.0144518	hypothetical protein
770	K00258	0.0455427	0.386606	NA	Control	2.22895e-05	NA
771	K03288	0.0461476	0.386606	NA	Control	8.61298e-05	MFS transporter, MHS family, citrate/tricarballylate:H+ symporter
772	K11734	0.0462269	0.386606	-0.782273	Control	0.000360422	aromatic amino acid transport protein AroP
773	K07470	0.0466351	0.386606	-0.817008	Control	0.000108031	DNA gyrase inhibitor
774	K08276	0.0466351	0.386606	-0.788036	Control	0.000107305	ecotin
775	K06447	0.0468878	0.386606	-0.663344	Control	0.000341499	succinylglutamic semialdehyde dehydrogenase [EC:1.2.1.71]
776	K00210	0.0470548	0.386606	-0.5381	Control	0.00591233	prephenate dehydrogenase [EC:1.3.1.12]
777	K00680	0.0470548	0.386606	0.492079	parkinson	0.175133	NA
778	K00684	0.0470548	0.386606	-0.561637	Control	0.0034033	leucyl/phenylalanyl-tRNA--protein transferase [EC:2.3.2.6]
779	K00847	0.0470548	0.386606	-0.526733	Control	0.0468077	fructokinase [EC:2.7.1.4]
780	K00860	0.0470548	0.386606	-0.594962	Control	0.00394573	adenylylsulfate kinase [EC:2.7.1.25]
781	K00918	0.0470548	0.386606	0.174494	parkinson	0.000776	ADP-dependent phosphofructokinase/glucokinase [EC:2.7.1.146 2.7.1.147]
782	K01187	0.0470548	0.386606	-0.52968	Control	0.17746	alpha-glucosidase [EC:3.2.1.20]
783	K01844	0.0470548	0.386606	0.385379	parkinson	0.00795	beta-lysine 5,6-aminomutase [EC:5.4.3.3]
784	K02119	0.0470548	0.386606	0.441377	parkinson	0.0133855	V-type H+-transporting ATPase subunit C [EC:3.6.3.14]
785	K02478	0.0470548	0.386606	-0.548503	Control	0.00628715	two-component system, LytT family, sensor kinase [EC:2.7.13.3]
786	K02822	0.0470548	0.386606	-0.617391	Control	0.000380896	PTS system, ascorbate-specific IIB component [EC:2.7.1.69]
787	K03658	0.0470548	0.386606	0.398836	parkinson	0.00985953	DNA helicase IV [EC:3.6.4.12]
788	K03687	0.0470548	0.386606	0.481071	parkinson	0.0193996	molecular chaperone GrpE
789	K03708	0.0470548	0.386606	0.43544	parkinson	0.00284667	transcriptional regulator CtsR
790	K03763	0.0470548	0.386606	0.441542	parkinson	0.0884009	DNA polymerase III subunit alpha, Gram-positive type [EC:2.7.7.7]
791	K06382	0.0470548	0.386606	0.449656	parkinson	0.0425658	stage II sporulation protein E [EC:3.1.3.16]
792	K07080	0.0470548	0.386606	0.458066	parkinson	0.0129628	NA
793	K07798	0.0470548	0.386606	-0.576638	Control	0.00943645	Cu(I)/Ag(I) efflux system membrane protein CusB
794	K08234	0.0470548	0.386606	-0.575821	Control	0.00407293	glyoxylase I family protein
795	K09131	0.0470548	0.386606	0.306102	parkinson	0.000509875	hypothetical protein
796	K10559	0.0470548	0.386606	-0.580396	Control	0.000712629	rhamnose transport system substrate-binding protein
797	K08777	0.0471563	0.386954	NA	parkinson	2.58073e-05	neutral peptidase B [EC:3.4.24.-]
798	K04017	0.0472692	0.387168	-0.768156	Control	7.81454e-05	formate-dependent nitrite reductase complex NrfF subunit
799	K07241	0.0473538	0.387168	NA	Control	2.58871e-05	high-affinity nickel-transport protein
800	K02505	0.0474192	0.387168	-0.801341	Control	0.000342615	protein transport protein HofC
801	K06899	0.0474192	0.387168	-0.739144	Control	0.000307212	nucleoid-associated protein
802	K01716	0.0474873	0.387241	-0.701397	Control	0.000145841	3-hydroxydecanoyl-[acyl-carrier-protein] dehydratase [EC:4.2.1.60]
803	K09954	0.0475977	0.387657	0.161768	parkinson	0.000219228	hypothetical protein
804	K09486	0.0480117	0.389267	NA	parkinson	8.17262e-06	hypoxia up-regulated 1
805	K07351	0.0483816	0.389267	-0.78172	Control	0.000216951	fimbrial protein
806	K00257	0.0488072	0.389267	-0.554893	Control	0.0183111	NA
807	K00927	0.0488072	0.389267	0.480639	parkinson	0.0420328	phosphoglycerate kinase [EC:2.7.2.3]
808	K01096	0.0488072	0.389267	-0.538904	Control	0.0042489	phosphatidylglycerophosphatase B [EC:3.1.3.27]
809	K01112	0.0488072	0.389267	-0.524499	Control	0.00917744	NA
810	K01422	0.0488072	0.389267	-0.530242	Control	0.0171776	NA
811	K01858	0.0488072	0.389267	-0.565429	Control	0.00924319	myo-inositol-1-phosphate synthase [EC:5.5.1.4]
812	K02238	0.0488072	0.389267	0.47887	parkinson	0.0823699	competence protein ComEC
813	K02803	0.0488072	0.389267	-0.562303	Control	0.00975547	PTS system, N-acetylglucosamine-specific IIB component [EC:2.7.1.69]
814	K02887	0.0488072	0.389267	0.464807	parkinson	0.011506	large subunit ribosomal protein L20
815	K02988	0.0488072	0.389267	0.485041	parkinson	0.0193813	small subunit ribosomal protein S5
816	K03600	0.0488072	0.389267	-0.621318	Control	0.000275279	stringent starvation protein B
817	K03771	0.0488072	0.389267	-0.544287	Control	0.0200698	peptidyl-prolyl cis-trans isomerase SurA [EC:5.2.1.8]
818	K06187	0.0488072	0.389267	0.479574	parkinson	0.0204125	recombination protein RecR
819	K06406	0.0488072	0.389267	0.454592	parkinson	0.0218241	stage V sporulation protein AD
820	K07710	0.0488072	0.389267	0.388371	parkinson	0.00189884	two-component system, NtrC family, sensor histidine kinase AtoS [EC:2.7.13.3]
821	K07225	0.0490172	0.389423	-0.831543	Control	0.000170047	putative hemin transport protein
822	K07022	0.0490812	0.389423	NA	Control	0.000255459	NA
823	K08364	0.0490812	0.389423	NA	Control	1.18192e-05	periplasmic mercuric ion binding protein
824	K09921	0.0492629	0.389423	-0.679893	Control	0.000235552	hypothetical protein
825	K00938	0.049316	0.389423	-0.648719	Control	0.00021693	phosphomevalonate kinase [EC:2.7.4.2]
826	K02613	0.0500956	0.389423	0.22797	parkinson	0.000604821	phenylacetic acid degradation NADH oxidoreductase
827	K03095	0.0500956	0.389423	-0.772946	Control	8.25238e-05	SprT-like protein
828	K12549	0.0500956	0.389423	0.274621	parkinson	0.000388126	surface adhesion protein
829	K07236	0.0501278	0.389423	-0.800832	Control	0.000104819	tRNA 2-thiouridine synthesizing protein C
830	K09909	0.0504636	0.389423	-0.773593	Control	0.000156736	hypothetical protein
831	K12837	0.0505922	0.389423	NA	parkinson	1.04696e-05	splicing factor U2AF 65 kDa subunit
832	K00777	0.0506131	0.389423	0.422935	parkinson	0.00806352	NA
833	K01665	0.0506131	0.389423	-0.538614	Control	0.00786916	para-aminobenzoate synthetase component I [EC:2.6.1.85]
834	K01761	0.0506131	0.389423	0.404416	parkinson	0.0042431	methionine-gamma-lyase [EC:4.4.1.11]
835	K01958	0.0506131	0.389423	0.421345	parkinson	0.0106883	pyruvate carboxylase [EC:6.4.1.1]
836	K02240	0.0506131	0.389423	-0.609086	Control	0.000830798	competence protein ComFA
837	K02338	0.0506131	0.389423	0.482387	parkinson	0.0445666	DNA polymerase III subunit beta [EC:2.7.7.7]
838	K02551	0.0506131	0.389423	-0.548644	Control	0.0167875	2-succinyl-5-enolpyruvyl-6-hydroxy-3-cyclohexene-1-carboxylate synthase [EC:2.2.1.9]
839	K02756	0.0506131	0.389423	-0.566272	Control	0.00170197	PTS system, beta-glucosides-specific IIB component [EC:2.7.1.69]
840	K05967	0.0506131	0.389423	0.401405	parkinson	0.000780181	hypothetical protein
841	K06024	0.0506131	0.389423	0.449121	parkinson	0.0112091	segregation and condensation protein B
842	K07009	0.0506131	0.389423	0.422172	parkinson	0.0060727	NA
843	K07214	0.0506131	0.389423	-0.559591	Control	0.027141	enterochelin esterase and related enzymes
844	K07343	0.0506131	0.389423	0.43284	parkinson	0.00178026	DNA transformation protein and related proteins
845	K07791	0.0506131	0.389423	-0.576829	Control	0.00506434	anaerobic C4-dicarboxylate transporter DcuA
846	K09792	0.0506131	0.389423	0.393622	parkinson	0.00132542	hypothetical protein
847	K12547	0.0506131	0.389423	-0.562797	Control	0.0068772	polysaccharidase protein
848	K12555	0.0506131	0.389423	-0.642763	Control	0.000662991	penicillin-binding protein 2A [EC:2.4.1.129 2.3.2.-]
849	K14652	0.0506131	0.389423	-0.539569	Control	0.0226241	3,4-dihydroxy 2-butanone 4-phosphate synthase / GTP cyclohydrolase II [EC:4.1.99.12 3.5.4.25]
850	K15255	0.0506131	0.389423	-0.56907	Control	0.0285857	NA
851	K12296	0.05092	0.391324	-0.692257	Control	8.49012e-05	competence protein ComX
852	K00105	0.0510696	0.391452	-0.750679	Control	8.50517e-05	alpha-glycerophosphate oxidase [EC:1.1.3.21]
853	K04568	0.0510964	0.391452	-0.680022	Control	0.000375341	lysyl-tRNA synthetase, class II [EC:6.1.1.6]
854	K07070	0.0513733	0.391452	-1	Control	3.34426e-05	NA
855	K00653	0.0516845	0.391452	0.264337	parkinson	2.54638e-05	histone acetyltransferase [EC:2.3.1.48]
856	K10817	0.0516845	0.391452	0.342355	parkinson	0.000242786	erythronolide synthase [EC:2.3.1.94]
857	K12288	0.0516845	0.391452	-0.768585	Control	0.000218889	pilus assembly protein HofM
858	K00163	0.0520169	0.391452	-0.802692	Control	0.000834467	pyruvate dehydrogenase E1 component [EC:1.2.4.1]
859	K02504	0.0521822	0.391452	-0.70848	Control	0.000421173	protein transport protein HofB
860	K03597	0.0521822	0.391452	-0.865953	Control	0.00018155	sigma-E factor negative regulatory protein RseA
861	K00029	0.0524738	0.391452	-0.558509	Control	0.0210946	malate dehydrogenase (oxaloacetate-decarboxylating)(NADP+) [EC:1.1.1.40]
862	K01029	0.0524738	0.391452	0.377871	parkinson	0.0018739	3-oxoacid CoA-transferase subunit B [EC:2.8.3.5]
863	K01993	0.0524738	0.391452	-0.548004	Control	0.0204016	HlyD family secretion protein
864	K02016	0.0524738	0.391452	-0.522824	Control	0.063642	iron complex transport system substrate-binding protein
865	K02986	0.0524738	0.391452	0.482439	parkinson	0.0211626	small subunit ribosomal protein S4
866	K03110	0.0524738	0.391452	0.482267	parkinson	0.0315861	fused signal recognition particle receptor
867	K03684	0.0524738	0.391452	0.384768	parkinson	0.00341137	ribonuclease D [EC:3.1.13.5]
868	K06284	0.0524738	0.391452	0.455522	parkinson	0.00223727	transcriptional pleiotropic regulator of transition state genes
869	K07027	0.0524738	0.391452	-0.532565	Control	0.0272809	NA
870	K07162	0.0524738	0.391452	0.431697	parkinson	0.00162007	NA
871	K07309	0.0524738	0.391452	-0.654795	Control	0.00109391	Tat-targeted selenate reductase subunit YnfE [EC:1.97.1.9]
872	K12268	0.0524738	0.391452	-0.813213	Control	0.000883588	accessory secretory protein Asp1
873	K13245	0.0524738	0.391452	-0.596387	Control	0.000838448	c-di-GMP-specific phosphodiesterase [EC:3.1.4.52]
874	K13497	0.0524738	0.391452	0.419042	parkinson	0.00290073	anthranilate synthase/phosphoribosyltransferase [EC:4.1.3.27 2.4.2.18]
875	K08996	0.0525283	0.391452	-0.78583	Control	0.000186914	putative membrane protein
876	K07161	0.0529303	0.391452	0.320311	parkinson	0.00067477	NA
877	K07701	0.0529303	0.391452	-0.702974	Control	0.000623553	two-component system, CitB family, sensor histidine kinase DcuS [EC:2.7.13.3]
878	K07685	0.0529407	0.391452	-0.653532	Control	0.000317842	two-component system, NarL family, nitrate/nitrite response regulator NarP
879	K07755	0.0529407	0.391452	0.368434	parkinson	0.000113262	arsenite methyltransferase [EC:2.1.1.137]
880	K05755	0.0532364	0.391452	NA	parkinson	1.12644e-06	actin related protein 2/3 complex, subunit 4
881	K10578	0.0532364	0.391452	NA	parkinson	9.28437e-07	ubiquitin-conjugating enzyme E2 J1 [EC:6.3.2.19]
882	K11030	0.0532364	0.391452	NA	parkinson	3.88453e-05	protective antigen
883	K11658	0.0532364	0.391452	NA	parkinson	7.14343e-07	bromodomain adjacent to zinc finger domain protein 1B
884	K12433	0.0532364	0.391452	NA	parkinson	1.51992e-05	polyketide synthase 5
885	K13606	0.0532364	0.391452	NA	parkinson	1.47207e-06	chlorophyll(ide) b reductase [EC:1.1.1.294]
886	K14339	0.0532364	0.391452	NA	parkinson	8.69666e-07	alpha-1,6-mannosyltransferase [EC:2.4.1.-]
887	K14590	0.0532364	0.391452	NA	parkinson	3.84808e-07	FtsJ methyltransferase domain-containing protein 1 [EC:2.1.1.-]
888	K14767	0.0532364	0.391452	NA	parkinson	5.91905e-07	U3 small nucleolar RNA-associated protein 3
889	K06893	0.053275	0.391452	-0.842253	Control	2.87368e-05	NA
890	K06169	0.0537173	0.391452	NA	Control	2.64951e-05	tRNA-(ms[2]io[6]A)-hydroxylase [EC:1.-.-.-]
891	K13767	0.0538371	0.391452	0.403718	parkinson	1.68231e-05	enoyl-CoA hydratase [EC:4.2.1.17]
892	K14107	0.0538371	0.391452	0.0980687	parkinson	0.000327459	energy-converting hydrogenase A subunit P
893	K09899	0.0540546	0.391452	-0.753205	Control	0.000132955	hypothetical protein
894	K00091	0.0543904	0.391452	0.397675	parkinson	0.0078478	dihydroflavonol-4-reductase [EC:1.1.1.219]
895	K00432	0.0543904	0.391452	-0.600669	Control	0.00242825	glutathione peroxidase [EC:1.11.1.9]
896	K01046	0.0543904	0.391452	0.412831	parkinson	0.0123419	triacylglycerol lipase [EC:3.1.1.3]
897	K01667	0.0543904	0.391452	0.480422	parkinson	0.0106677	tryptophanase [EC:4.1.99.1]
898	K01965	0.0543904	0.391452	-0.628363	Control	0.00126427	propionyl-CoA carboxylase alpha chain [EC:6.4.1.3]
899	K02242	0.0543904	0.391452	0.473701	parkinson	0.0141157	competence protein ComFC
900	K02809	0.0543904	0.391452	-0.565907	Control	0.00488522	PTS system, sucrose-specific IIB component [EC:2.7.1.69]
901	K02961	0.0543904	0.391452	0.463817	parkinson	0.00781416	small subunit ribosomal protein S17
902	K04517	0.0543904	0.391452	0.471872	parkinson	0.0182644	prephenate dehydrogenase [EC:1.3.1.12]
903	K05539	0.0543904	0.391452	-0.645475	Control	0.000619297	tRNA-dihydrouridine synthase A [EC:1.-.-.-]
904	K09787	0.0543904	0.391452	0.46064	parkinson	0.00634686	hypothetical protein
905	K09807	0.0543904	0.391452	0.451379	parkinson	0.00781596	hypothetical protein
906	K09810	0.0543904	0.391452	-0.534571	Control	0.0102904	lipoprotein-releasing system ATP-binding protein [EC:3.6.3.-]
907	K13747	0.0543904	0.391452	-0.534459	Control	0.0204044	carboxynorspermidine decarboxylase [EC:4.1.1.-]
908	K14170	0.0543904	0.391452	0.466347	parkinson	0.0211195	chorismate mutase / prephenate dehydratase [EC:5.4.99.5 4.2.1.51]
909	K03214	0.0544082	0.391452	-0.767997	Control	0.000303663	RNA methyltransferase, TrmH family [EC:2.1.1.-]
910	K09801	0.0545356	0.391468	-0.797286	Control	8.1496e-05	hypothetical protein
911	K05527	0.05459	0.391468	-0.789476	Control	8.76648e-05	BolA protein
912	K14053	0.05459	0.391468	-0.90539	Control	0.000174554	outer membrane protein G
913	K11929	0.0547571	0.39202	-0.862893	Control	0.000264441	outer membrane pore protein E
914	K10848	0.0547869	0.39202	0	parkinson	6.84273e-05	DNA excision repair protein ERCC-4 [EC:3.1.-.-]
915	K01032	0.0552779	0.395092	NA	Control	1.42743e-05	3-oxoadipate CoA-transferase, beta subunit [EC:2.8.3.6]
916	K03765	0.0556731	0.395092	-0.711855	Control	0.000517716	transcriptional activator of cad operon
917	K12057	0.0557626	0.395092	-0.640023	Control	0.00036512	conjugal transfer pilus assembly protein TraF
918	K01219	0.056364	0.395092	0.41689	parkinson	0.00377162	agarase [EC:3.2.1.81]
919	K01449	0.056364	0.395092	0.446167	parkinson	0.0244939	N-acetylmuramoyl-L-alanine amidase [EC:3.5.1.28]
920	K01633	0.056364	0.395092	-0.545238	Control	0.00451209	dihydroneopterin aldolase [EC:4.1.2.25]
921	K01719	0.056364	0.395092	-0.529079	Control	0.00872482	uroporphyrinogen-III synthase [EC:4.2.1.75]
922	K01914	0.056364	0.395092	-0.515854	Control	0.022487	aspartate--ammonia ligase [EC:6.3.1.1]
923	K02886	0.056364	0.395092	0.477442	parkinson	0.0310957	large subunit ribosomal protein L2
924	K03471	0.056364	0.395092	0.458187	parkinson	0.00182506	ribonuclease HIII [EC:3.1.26.4]
925	K03748	0.056364	0.395092	0.444774	parkinson	0.00582858	SanA protein
926	K03892	0.056364	0.395092	0.459217	parkinson	0.0233832	ArsR family transcriptional regulator
927	K05792	0.056364	0.395092	-0.621508	Control	0.000719489	tellurite resistance protein TerA
928	K06155	0.056364	0.395092	-0.670192	Control	0.000910972	Gnt-I system high-affinity gluconate transporter
929	K06201	0.056364	0.395092	-0.523259	Control	0.011663	copper homeostasis protein
930	K07183	0.056364	0.395092	0.46936	parkinson	0.00917495	response regulator NasT
931	K10984	0.056364	0.395092	-0.673837	Control	0.000317937	PTS system, galactosamine-specific IIB component [EC:2.7.1.69]
932	K11145	0.056364	0.395092	0.453707	parkinson	0.00744601	ribonuclease III family protein
933	K11494	0.056364	0.395092	0.247893	parkinson	0.00169043	RCC1 and BTB domain-containing protein
934	K06136	0.0568685	0.398201	NA	Control	1.94965e-05	pyrroloquinoline quinone biosynthesis protein B
935	K09933	0.0571021	0.398916	-0.856903	Control	0.000198607	hypothetical protein
936	K06205	0.0576436	0.398916	-0.78687	Control	0.00027767	MioC protein
937	K07711	0.0576436	0.398916	-0.76454	Control	0.000402825	two-component system, NtrC family, sensor histidine kinase YfhK [EC:2.7.13.3]
938	K00003	0.0583959	0.398916	0.487769	parkinson	0.0316026	homoserine dehydrogenase [EC:1.1.1.3]
939	K00096	0.0583959	0.398916	0.454694	parkinson	0.00821953	glycerol-1-phosphate dehydrogenase [NAD(P)] [EC:1.1.1.261]
940	K00171	0.0583959	0.398916	0.415853	parkinson	0.000559851	pyruvate ferredoxin oxidoreductase, delta subunit [EC:1.2.7.1]
941	K01256	0.0583959	0.398916	-0.552685	Control	0.00972307	aminopeptidase N [EC:3.4.11.2]
942	K02120	0.0583959	0.398916	0.470384	parkinson	0.012066	V-type H+-transporting ATPase subunit D [EC:3.6.3.14]
943	K02121	0.0583959	0.398916	0.475333	parkinson	0.0117497	V-type H+-transporting ATPase subunit E [EC:3.6.3.14]
944	K02469	0.0583959	0.398916	0.473016	parkinson	0.134302	DNA gyrase subunit A [EC:5.99.1.3]
945	K02598	0.0583959	0.398916	0.46041	parkinson	0.00196259	nitrite transporter NirC
946	K02674	0.0583959	0.398916	0.354059	parkinson	0.00955364	type IV pilus assembly protein PilY1
947	K03043	0.0583959	0.398916	0.474097	parkinson	0.134894	DNA-directed RNA polymerase subunit beta [EC:2.7.7.6]
948	K03179	0.0583959	0.398916	0.384993	parkinson	0.00231114	4-hydroxybenzoate octaprenyltransferase [EC:2.5.1.-]
949	K03581	0.0583959	0.398916	0.478101	parkinson	0.0762669	exodeoxyribonuclease V alpha subunit [EC:3.1.11.5]
950	K03648	0.0583959	0.398916	-0.524615	Control	0.0161266	uracil-DNA glycosylase [EC:3.2.2.-]
951	K05337	0.0583959	0.398916	0.466196	parkinson	0.000755421	ferredoxin
952	K06864	0.0583959	0.398916	0.454604	parkinson	0.0061077	NA
953	K06890	0.0583959	0.398916	-0.546027	Control	0.00783126	NA
954	K06951	0.0583959	0.398916	0.381187	parkinson	0.000799411	NA
955	K07238	0.0583959	0.398916	0.465945	parkinson	0.028407	zinc transporter, ZIP family
956	K07334	0.0583959	0.398916	-0.617643	Control	0.00166653	proteic killer suppression protein
957	K08306	0.0583959	0.398916	-0.676083	Control	0.000742238	membrane-bound lytic murein transglycosylase C [EC:3.2.1.-]
958	K11015	0.0584345	0.398916	NA	Control	1.84456e-05	cytolethal distending toxin subunit C
959	K02506	0.0585912	0.399569	-0.709272	Control	7.20836e-05	leader peptidase HopD [EC:3.4.23.43]
960	K03212	0.0587058	0.399569	-0.659449	Control	0.000309127	RNA methyltransferase, TrmA family [EC:2.1.1.-]
961	K11961	0.0587134	0.399569	NA	parkinson	2.36048e-05	urea transport system permease protein
962	K02929	0.0588567	0.400128	0	parkinson	3.35497e-05	large subunit ribosomal protein L44e
963	K14980	0.0591544	0.401734	0	parkinson	2.83624e-05	NA
964	K00425	0.0604873	0.404717	-0.555258	Control	0.0169002	cytochrome bd-I oxidase subunit I [EC:1.10.3.-]
965	K01041	0.0604873	0.404717	-0.54004	Control	0.0213056	NA
966	K01183	0.0604873	0.404717	0.478472	parkinson	0.032045	chitinase [EC:3.2.1.14]
967	K01758	0.0604873	0.404717	0.454175	parkinson	0.023543	cystathionine gamma-lyase [EC:4.4.1.1]
968	K01933	0.0604873	0.404717	-0.510989	Control	0.0307412	phosphoribosylformylglycinamidine cyclo-ligase [EC:6.3.3.1]
969	K02890	0.0604873	0.404717	0.475163	parkinson	0.0124832	large subunit ribosomal protein L22
970	K03090	0.0604873	0.404717	0.433445	parkinson	0.000697746	RNA polymerase sigma-B factor
971	K03340	0.0604873	0.404717	-0.553371	Control	0.0121903	diaminopimelate dehydrogenase [EC:1.4.1.16]
972	K03583	0.0604873	0.404717	-0.610338	Control	0.00218114	exodeoxyribonuclease V gamma subunit [EC:3.1.11.5]
973	K04082	0.0604873	0.404717	-0.61419	Control	0.000282523	molecular chaperone HscB
974	K06383	0.0604873	0.404717	0.458973	parkinson	0.00940868	stage II sporulation protein GA (sporulation sigma-E factor processing peptidase) [EC:3.4.23.-]
975	K06411	0.0604873	0.404717	0.449885	parkinson	0.0074743	dipicolinate synthase subunit B
976	K09762	0.0604873	0.404717	0.465813	parkinson	0.0186704	hypothetical protein
977	K10943	0.0604873	0.404717	0.412195	parkinson	0.000553387	two component system, response regulator FlrC
978	K03591	0.0605231	0.404717	-0.728373	Control	0.00032533	cell division protein FtsN
979	K01460	0.0606286	0.404717	-0.762747	Control	0.000562944	glutathionylspermidine amidase/synthetase [EC:3.5.1.78 6.3.1.8]
980	K00311	0.0607075	0.404717	0	parkinson	0.000458544	electron-transferring-flavoprotein dehydrogenase [EC:1.5.5.1]
981	K03520	0.0607075	0.404717	0	parkinson	8.80161e-06	carbon-monoxide dehydrogenase large subunit [EC:1.2.99.2]
982	K09471	0.0612639	0.406814	-0.766996	Control	0.000226125	gamma-glutamylputrescine oxidase [EC:1.4.3.-]
983	K05290	0.0615605	0.406814	0.0955566	parkinson	0.00050523	phosphatidylinositol glycan, class K [EC:2.6.-.-]
984	K08255	0.0615605	0.406814	0.381857	parkinson	3.54716e-05	CoA-disulfide reductase [EC:1.8.1.14]
985	K00448	0.0619753	0.406814	NA	Control	1.0811e-05	protocatechuate 3,4-dioxygenase, alpha subunit [EC:1.13.11.3]
986	K03464	0.0619753	0.406814	NA	Control	5.23619e-06	muconolactone D-isomerase [EC:5.3.3.4]
987	K11373	0.0621969	0.406814	NA	parkinson	3.24778e-06	elongator complex protein 1
988	K07057	0.0624761	0.406814	0.084981	parkinson	0.000580035	NA
989	K02906	0.0626394	0.406814	0.484305	parkinson	0.0234918	large subunit ribosomal protein L3
990	K02965	0.0626394	0.406814	0.487534	parkinson	0.00709197	small subunit ribosomal protein S19
991	K03300	0.0626394	0.406814	-0.565234	Control	0.0029679	citrate-Mg2+:H+ or citrate-Ca2+:H+ symporter, CitMHS family
992	K03636	0.0626394	0.406814	-0.659478	Control	9.27982e-05	molybdopterin synthase sulfur carrier subunit
993	K03787	0.0626394	0.406814	-0.524882	Control	0.0116066	5'-nucleotidase [EC:3.1.3.5]
994	K04067	0.0626394	0.406814	0.467709	parkinson	0.0172858	primosomal replication protein N
995	K04074	0.0626394	0.406814	0.402422	parkinson	0.0088745	cell division initiation protein
996	K04095	0.0626394	0.406814	-0.526372	Control	0.0209589	cell filamentation protein
997	K04486	0.0626394	0.406814	0.475548	parkinson	0.0252109	histidinol-phosphatase (PHP family) [EC:3.1.3.15]
998	K05305	0.0626394	0.406814	-0.595076	Control	0.0168546	fucokinase [EC:2.7.1.52]
999	K06928	0.0626394	0.406814	0.370409	parkinson	0.00125954	nucleoside-triphosphatase THEP1 [EC:3.6.1.15]
1000	K07102	0.0626394	0.406814	0.39881	parkinson	0.00271127	NA
1001	K07315	0.0626394	0.406814	0.453163	parkinson	0.00822571	sigma-B regulation protein RsbU (phosphoserine phosphatase)
1002	K07318	0.0626394	0.406814	0.402416	parkinson	0.00325858	adenine-specific DNA-methyltransferase [EC:2.1.1.72]
1003	K08138	0.0626394	0.406814	-0.564663	Control	0.0126308	MFS transporter, SP family, xylose:H+ symportor
1004	K09710	0.0626394	0.406814	0.480319	parkinson	0.0104042	ribosome-associated protein
1005	K10986	0.0626394	0.406814	-0.671	Control	0.000515058	PTS system, galactosamine-specific IID component
1006	K13922	0.0626394	0.406814	-0.60445	Control	0.00269326	propionaldehyde dehydrogenase
1007	K14445	0.0626394	0.406814	-0.551829	Control	0.0449018	NA
1008	K03290	0.0628247	0.407612	-0.761579	Control	0.000485258	MFS transporter, SHS family, sialic acid transporter
1009	K11902	0.0629453	0.40799	0.293869	parkinson	3.88369e-05	type VI secretion system protein ImpA
1010	K07041	0.0640179	0.411388	0.215083	parkinson	0.000247108	NA
1011	K12583	0.0640379	0.411388	0.264561	parkinson	0.00118984	phosphatidylinositol alpha 1,6-mannosyltransferase [EC:2.4.1.-]
1012	K14082	0.0640379	0.411388	-0.589068	Control	0.000121217	methylcobamide:CoM methyltransferase [EC:2.1.1.-]
1013	K03207	0.0642766	0.411388	-0.721224	Control	8.95637e-05	colanic acid biosynthesis protein WcaH [EC:3.6.1.-]
1014	K00590	0.0648533	0.411388	0.465774	parkinson	0.00459439	site-specific DNA-methyltransferase (cytosine-N4-specific) [EC:2.1.1.113]
1015	K01044	0.0648533	0.411388	0.384287	parkinson	0.00273972	carboxylesterase [EC:3.1.1.1]
1016	K01077	0.0648533	0.411388	-0.543303	Control	0.0463563	alkaline phosphatase [EC:3.1.3.1]
1017	K01089	0.0648533	0.411388	-0.572431	Control	0.00889732	imidazoleglycerol-phosphate dehydratase / histidinol-phosphatase [EC:4.2.1.19 3.1.3.15]
1018	K02841	0.0648533	0.411388	-0.645157	Control	0.0006109	heptosyltransferase I [EC:2.4.-.-]
1019	K03466	0.0648533	0.411388	0.481179	parkinson	0.115487	DNA segregation ATPase FtsK/SpoIIIE, S-DNA-T family
1020	K03603	0.0648533	0.411388	0.293642	parkinson	0.000628342	GntR family transcriptional regulator, negative regulator for fad regulon and positive regulator of fabA
1021	K03664	0.0648533	0.411388	0.48499	parkinson	0.0146415	SsrA-binding protein
1022	K03697	0.0648533	0.411388	0.439511	parkinson	0.0269971	ATP-dependent Clp protease ATP-binding subunit ClpE
1023	K03811	0.0648533	0.411388	-0.513283	Control	0.00725085	nicotinamide mononucleotide transporter
1024	K04760	0.0648533	0.411388	-0.637861	Control	0.000298474	transcription elongation factor GreB
1025	K06861	0.0648533	0.411388	-0.531493	Control	0.0109683	lipopolysaccharide export system ATP-binding protein [EC:3.6.3.-]
1026	K06980	0.0648533	0.411388	-0.651391	Control	0.000529338	NA
1027	K07392	0.0648533	0.411388	0.313761	parkinson	0.000606608	AAA family ATPase
1028	K11996	0.0648533	0.411388	0.4831	parkinson	0.03222	adenylyltransferase and sulfurtransferase
1029	K12267	0.0648533	0.411388	0.469141	parkinson	0.0109863	peptide methionine sulfoxide reductase msrA/msrB [EC:1.8.4.11 1.8.4.12]
1030	K13607	0.0648533	0.411388	0.349506	parkinson	0.00333193	cinnamoyl-CoA:phenyllactate CoA-transferase [EC:2.8.3.17]
1031	K15024	0.0648533	0.411388	0.453066	parkinson	0.00533065	propanediol utilization protein
1032	K02846	0.0651434	0.412428	-0.723785	Control	0.000275521	N-methyl-L-tryptophan oxidase [EC:1.5.3.-]
1033	K07781	0.0651434	0.412428	-0.783086	Control	0.000148339	LuxR family transcriptional regulator, capsular biosynthesis positive transcription factor
1034	K06880	0.065599	0.414911	0.219987	parkinson	0.000317472	NA
1035	K05551	0.0661309	0.416145	NA	Control	0.000110004	act minimal PKS ketosynthase (KS/KS alpha) [EC:2.3.1.-]
1036	K05977	0.0661309	0.416145	NA	Control	3.83828e-06	2'-hydroxybiphenyl-2-sulfinate desulfinase [EC:3.13.1.3]
1037	K13745	0.0662131	0.416145	-0.67383	Control	9.10386e-05	L-2,4-diaminobutyrate decarboxylase [EC:4.1.1.86]
1038	K07390	0.0663632	0.416145	-0.767568	Control	9.70619e-05	monothiol glutaredoxin
1039	K03838	0.0665015	0.416145	-0.852799	Control	0.000361571	threonine transporter
1040	K14055	0.0665015	0.416145	-0.680751	Control	0.000283749	universal stress protein E
1041	K11319	0.066646	0.416145	NA	Control	8.19291e-07	inhibitor of growth protein 3
1042	K03586	0.0669162	0.416145	-0.724931	Control	9.67071e-05	cell division protein FtsL
1043	K07740	0.0669162	0.416145	-0.814374	Control	0.000163524	regulator of sigma D
1044	K01220	0.0671304	0.416145	-0.585801	Control	0.00178478	6-phospho-beta-galactosidase [EC:3.2.1.85]
1045	K01424	0.0671304	0.416145	-0.515643	Control	0.035175	L-asparaginase [EC:3.5.1.1]
1046	K02358	0.0671304	0.416145	0.474341	parkinson	0.0459837	elongation factor Tu
1047	K02687	0.0671304	0.416145	0.488813	parkinson	0.0283576	ribosomal protein L11 methyltransferase [EC:2.1.1.-]
1048	K05896	0.0671304	0.416145	0.444711	parkinson	0.0138916	segregation and condensation protein A
1049	K05992	0.0671304	0.416145	0.433511	parkinson	0.000329797	NA
1050	K06113	0.0671304	0.416145	-0.579811	Control	0.0272075	arabinan endo-1,5-alpha-L-arabinosidase [EC:3.2.1.99]
1051	K07714	0.0671304	0.416145	-0.530935	Control	0.00499763	two-component system, NtrC family, response regulator AtoC
1052	K09684	0.0671304	0.416145	0.433785	parkinson	0.0164536	purine catabolism regulatory protein
1053	K10192	0.0671304	0.416145	-0.562878	Control	0.00606695	oligogalacturonide transport system substrate-binding protein
1054	K10829	0.0671304	0.416145	0.422032	parkinson	0.000631161	iron-chelate-transporting ATPase [EC:3.6.3.34]
1055	K12660	0.0671304	0.416145	-0.643225	Control	0.000298096	2-dehydro-3-deoxy-L-rhamnonate aldolase [EC:4.1.2.-]
1056	K00885	0.0673016	0.416566	-0.677505	Control	0.000279729	N-acylmannosamine kinase [EC:2.7.1.60]
1057	K07237	0.0673258	0.416566	-0.822617	Control	6.90464e-05	tRNA 2-thiouridine synthesizing protein B
1058	K06125	0.067638	0.418102	NA	parkinson	9.15374e-05	4-hydroxybenzoate hexaprenyltransferase [EC:2.5.1.-]
1059	K06006	0.0680338	0.419954	-0.863335	Control	0.000149243	periplasmic protein CpxP
1060	K09998	0.0680659	0.419954	-0.69925	Control	0.000171356	arginine transport system permease protein
1061	K00481	0.0686265	0.421471	NA	Control	3.68884e-05	p-hydroxybenzoate 3-monooxygenase [EC:1.14.13.2]
1062	K11910	0.0687895	0.421471	-0.837434	Control	0.000557326	type VI secretion system protein VasJ
1063	K00556	0.0694718	0.421471	0.435147	parkinson	0.00155194	tRNA (guanosine-2'-O-)-methyltransferase [EC:2.1.1.34]
1064	K00567	0.0694718	0.421471	0.489675	parkinson	0.0135335	methylated-DNA-[protein]-cysteine S-methyltransferase [EC:2.1.1.63]
1065	K01262	0.0694718	0.421471	-0.517194	Control	0.0668673	Xaa-Pro aminopeptidase [EC:3.4.11.9]
1066	K01733	0.0694718	0.421471	0.475601	parkinson	0.0465739	threonine synthase [EC:4.2.3.1]
1067	K01890	0.0694718	0.421471	0.476271	parkinson	0.0777491	phenylalanyl-tRNA synthetase beta chain [EC:6.1.1.20]
1068	K01892	0.0694718	0.421471	0.484324	parkinson	0.0446197	histidyl-tRNA synthetase [EC:6.1.1.21]
1069	K02453	0.0694718	0.421471	0.297026	parkinson	0.00523809	general secretion pathway protein D
1070	K02777	0.0694718	0.421471	-0.585329	Control	0.002161	PTS system, glucose-specific IIA component [EC:2.7.1.69]
1071	K06391	0.0694718	0.421471	0.440114	parkinson	0.0027479	stage III sporulation protein AB
1072	K06392	0.0694718	0.421471	0.456426	parkinson	0.0016382	stage III sporulation protein AC
1073	K07495	0.0694718	0.421471	-0.611224	Control	0.0696853	putative transposase
1074	K07576	0.0694718	0.421471	0.467573	parkinson	0.0261132	metallo-beta-lactamase family protein
1075	K09137	0.0694718	0.421471	-0.594594	Control	0.000299374	hypothetical protein
1076	K10112	0.0694718	0.421471	0.464108	parkinson	0.024887	maltose/maltodextrin transport system ATP-binding protein
1077	K10985	0.0694718	0.421471	-0.644391	Control	0.000414067	PTS system, galactosamine-specific IIC component
1078	K13896	0.0694718	0.421471	0.440048	parkinson	0.00337744	microcin C transport system ATP-binding protein
1079	K11738	0.0696053	0.421504	-0.75393	Control	0.000349082	L-asparagine permease
1080	K07151	0.0696706	0.421504	0.277615	parkinson	0.00064922	dolichyl-diphosphooligosaccharide--protein glycosyltransferase [EC:2.4.1.119]
1081	K08969	0.0696706	0.421504	-0.67772	Control	0.000234078	aminotransferase [EC:2.6.1.-]
1082	K10938	0.0701665	0.424112	NA	parkinson	1.53433e-06	accessory colonization factor AcfC
1083	K00894	0.0703595	0.424824	-0.899165	Control	0.000314722	ethanolamine kinase [EC:2.7.1.82]
1084	K00785	0.0705136	0.424824	NA	Control	1.33493e-06	beta-galactosamide-alpha-2,3-sialyltransferase [EC:2.4.99.-]
1085	K11750	0.0705175	0.424824	-0.78985	Control	0.000351718	esterase FrsA [EC:3.1.-.-]
1086	K06197	0.0714962	0.424824	NA	Control	4.67717e-06	cation transport regulator
1087	K13798	0.0714962	0.424824	NA	parkinson	4.12388e-05	DNA-directed RNA polymerase subunit B [EC:2.7.7.6]
1088	K11004	0.0715575	0.424824	0.306066	parkinson	0.000915032	ATP-binding cassette, subfamily B, bacterial HlyB/CyaB
1089	K00991	0.0718787	0.424824	-0.533442	Control	0.0253771	2-C-methyl-D-erythritol 4-phosphate cytidylyltransferase [EC:2.7.7.60]
1090	K01007	0.0718787	0.424824	-0.534633	Control	0.0331967	pyruvate, water dikinase [EC:2.7.9.2]
1091	K01141	0.0718787	0.424824	-0.625295	Control	0.000785238	exodeoxyribonuclease I [EC:3.1.11.1]
1092	K02426	0.0718787	0.424824	-0.538994	Control	0.00490776	cysteine desulfuration protein SufE
1093	K03070	0.0718787	0.424824	0.478752	parkinson	0.104748	preprotein translocase subunit SecA
1094	K03424	0.0718787	0.424824	0.48722	parkinson	0.0406292	TatD DNase family protein [EC:3.1.21.-]
1095	K03602	0.0718787	0.424824	0.476755	parkinson	0.00269889	exodeoxyribonuclease VII small subunit [EC:3.1.11.6]
1096	K03759	0.0718787	0.424824	0.288706	parkinson	0.00166803	arginine:agmatine antiporter
1097	K05521	0.0718787	0.424824	-0.52018	Control	0.0292537	ADP-ribosylglycohydrolase [EC:3.2.-.-]
1098	K05800	0.0718787	0.424824	-0.535835	Control	0.000525229	Lrp/AsnC family transcriptional regulator
1099	K07133	0.0718787	0.424824	-0.524856	Control	0.188694	NA
1100	K07590	0.0718787	0.424824	0.448682	parkinson	0.000955712	large subunit ribosomal protein L7A
1101	K08384	0.0718787	0.424824	0.451106	parkinson	0.0584559	stage V sporulation protein D (sporulation-specific penicillin-binding protein)
1102	K09457	0.0718787	0.424824	-0.538358	Control	0.00504482	7-cyano-7-deazaguanine reductase [EC:1.7.1.13]
1103	K09971	0.0718787	0.424824	-0.636892	Control	0.0005526	general L-amino acid transport system permease protein
1104	K10947	0.0718787	0.424824	0.446124	parkinson	0.0126747	PadR family transcriptional regulator, regulatory protein PadR
1105	K13730	0.0718787	0.424824	0.428675	parkinson	0.0774428	internalin A
1106	K14136	0.0718787	0.424824	-0.605388	Control	0.00302933	phosphoribose diphosphate:decaprenyl-phosphate phosphoribosyltransferase
1107	K12823	0.0719155	0.424824	NA	parkinson	9.55205e-05	ATP-dependent RNA helicase DDX5/DBP2 [EC:3.6.4.13]
1108	K07697	0.0719733	0.424824	0.242178	parkinson	0.000403975	two-component system, sporulation sensor kinase B [EC:2.7.13.3]
1109	K07245	0.0725647	0.426825	-0.799179	Control	0.000235216	putative copper resistance protein D
1110	K15045	0.0725647	0.426825	0.443782	parkinson	0.00012342	radical S-adenosyl methionine domain-containing protein 2
1111	K10111	0.0725732	0.426825	-0.770605	Control	0.000428217	maltose/maltodextrin transport system ATP-binding protein [EC:3.6.3.19]
1112	K11325	0.0725732	0.426825	-0.721878	Control	5.99566e-05	L-cysteine/cystine lyase
1113	K12372	0.0732238	0.4281	-0.85071	Control	0.000373379	dipeptide transport system ATP-binding protein
1114	K05812	0.0735596	0.4281	-0.808768	Control	0.000201509	conserved hypothetical protein
1115	K03278	0.0741467	0.4281	0	parkinson	0.000165239	UDP-D-galactose:(glucosyl)LPS alpha-1,3-D-galactosyltransferase [EC:2.4.1.44]
1116	K11066	0.0743433	0.4281	-0.805421	Control	0.000250024	N-acetylmuramoyl-L-alanine amidase [EC:3.5.1.28]
1117	K00331	0.0743524	0.4281	-0.5686	Control	0.00589161	NADH dehydrogenase I subunit B [EC:1.6.5.3]
1118	K01711	0.0743524	0.4281	-0.518657	Control	0.0175405	GDPmannose 4,6-dehydratase [EC:4.2.1.47]
1119	K01906	0.0743524	0.4281	0.399063	parkinson	0.000486737	6-carboxyhexanoate--CoA ligase [EC:6.2.1.14]
1120	K02413	0.0743524	0.4281	-0.577698	Control	0.00110245	flagellar FliJ protein
1121	K02863	0.0743524	0.4281	0.474618	parkinson	0.0247275	large subunit ribosomal protein L1
1122	K04024	0.0743524	0.4281	-0.561824	Control	0.00086477	ethanolamine utilization protein EutJ
1123	K06436	0.0743524	0.4281	0.24067	parkinson	0.000768947	spore coat assemly protein
1124	K06920	0.0743524	0.4281	-0.547363	Control	0.0104516	queuosine biosynthesis protein QueC
1125	K07661	0.0743524	0.4281	-0.723235	Control	0.000404197	two-component system, OmpR family, response regulator RstA
1126	K08311	0.0743524	0.4281	0.264689	parkinson	0.000648811	putative (di)nucleoside polyphosphate hydrolase [EC:3.6.1.-]
1127	K09005	0.0743524	0.4281	0.354673	parkinson	0.000921244	hypothetical protein
1128	K09163	0.0743524	0.4281	0.471915	parkinson	0.00581493	hypothetical protein
1129	K09680	0.0743524	0.4281	-0.532945	Control	0.00623688	type II pantothenate kinase [EC:2.7.1.33]
1130	K09889	0.0743524	0.4281	-0.583918	Control	0.000379277	ribosome-associated protein
1131	K12056	0.0743524	0.4281	-0.658986	Control	0.00115905	conjugal transfer mating pair stabilization protein TraG
1132	K12269	0.0743524	0.4281	-0.789266	Control	0.000721019	accessory secretory protein Asp2
1133	K13587	0.0743524	0.4281	0.18537	parkinson	0.00152694	two-component system, cell cycle sensor histidine kinase and response regulator CckA [EC:2.7.13.3]
1134	K11209	0.0744069	0.4281	-0.714171	Control	0.000310304	GST-like protein
1135	K11646	0.0744069	0.4281	0.318899	parkinson	0.000263922	dehydroquinate synthase II [EC:1.4.1.-]
1136	K10873	0.074455	0.4281	NA	parkinson	2.42639e-06	DNA repair and recombination protein RAD52
1137	K07224	0.0744874	0.4281	-0.678178	Control	0.000362115	putative lipoprotein
1138	K01431	0.0745114	0.4281	0.230603	parkinson	0.000127747	beta-ureidopropionase [EC:3.5.1.6]
1139	K11685	0.0745576	0.4281	-0.730641	Control	0.000116705	DNA-binding protein StpA
1140	K11748	0.0750306	0.429519	-0.754528	Control	0.000156906	glutathione-regulated potassium-efflux system ancillary protein KefG
1141	K12520	0.075279	0.429519	NA	parkinson	8.69386e-06	minor pilin subunit PapE
1142	K02681	0.0753077	0.429519	-0.846723	Control	0.000124466	prepilin peptidase dependent protein C
1143	K05765	0.0756386	0.429519	NA	parkinson	3.56822e-06	cofilin
1144	K14818	0.0756386	0.429519	NA	parkinson	9.2144e-06	ribosome assembly protein SQT1
1145	K05990	0.0762542	0.429519	NA	Control	3.11827e-05	kappa-carrageenase [EC:3.2.1.83]
1146	K00906	0.076752	0.429519	-0.731941	Control	0.000516637	isocitrate dehydrogenase kinase/phosphatase [EC:2.7.11.5 3.1.3.-]
1147	K02024	0.076752	0.429519	-0.766665	Control	0.000758369	maltoporin
1148	K00112	0.076894	0.429519	-0.625755	Control	0.00225649	glycerol-3-phosphate dehydrogenase subunit B [EC:1.1.5.3]
1149	K01409	0.076894	0.429519	0.473925	parkinson	0.0427519	O-sialoglycoprotein endopeptidase [EC:3.4.24.57]
1150	K02041	0.076894	0.429519	0.411223	parkinson	0.00536036	phosphonate transport system ATP-binding protein
1151	K02538	0.076894	0.429519	-0.564469	Control	0.000707155	activator of the mannose operon, transcriptional antiterminator
1152	K02588	0.076894	0.429519	-0.561216	Control	0.00348647	nitrogenase iron protein NifH [EC:1.18.6.1]
1153	K02600	0.076894	0.429519	0.481813	parkinson	0.0411879	N utilization substance protein A
1154	K02806	0.076894	0.429519	0.386033	parkinson	0.00105892	PTS system, nitrogen regulatory IIA component [EC:2.7.1.69]
1155	K02838	0.076894	0.429519	0.489568	parkinson	0.0179023	ribosome recycling factor
1156	K03040	0.076894	0.429519	0.482169	parkinson	0.0356881	DNA-directed RNA polymerase subunit alpha [EC:2.7.7.6]
1157	K03305	0.076894	0.429519	-0.572642	Control	0.0267352	proton-dependent oligopeptide transporter, POT family
1158	K03437	0.076894	0.429519	0.487074	parkinson	0.0255078	RNA methyltransferase, TrmH family
1159	K03562	0.076894	0.429519	0.384867	parkinson	0.000916405	biopolymer transport protein TolQ
1160	K03593	0.076894	0.429519	-0.53969	Control	0.0151536	ATP-binding protein involved in chromosome partitioning
1161	K03611	0.076894	0.429519	-0.592808	Control	0.000735795	disulfide bond formation protein DsbB
1162	K03926	0.076894	0.429519	0.26985	parkinson	0.000245114	periplasmic divalent cation tolerance protein
1163	K04084	0.076894	0.429519	0.418679	parkinson	0.00484871	thiol:disulfide interchange protein DsbD [EC:1.8.1.8]
1164	K07076	0.076894	0.429519	0.449204	parkinson	0.00640395	NA
1165	K07481	0.076894	0.429519	-0.582468	Control	0.078614	transposase, IS5 family
1166	K07487	0.076894	0.429519	-0.526647	Control	0.119192	transposase
1167	K07672	0.076894	0.429519	-0.611588	Control	0.00146569	two-component system, OmpR family, response regulator TrcR
1168	K08259	0.076894	0.429519	0.462969	parkinson	0.0336707	lysostaphin [EC:3.4.24.75]
1169	K08298	0.076894	0.429519	0.305163	parkinson	0.00252365	crotonobetainyl-CoA:carnitine CoA-transferase [EC:2.8.3.-]
1170	K09153	0.076894	0.429519	0.468504	parkinson	0.0185872	hypothetical protein
1171	K14168	0.0769505	0.429519	0.32483	parkinson	0.000301379	cytoplasmic tRNA 2-thiolation protein 1 [EC:2.7.7.-]
1172	K02977	0.0769894	0.429519	0.260001	parkinson	0.000401345	small subunit ribosomal protein S27Ae
1173	K09907	0.0771032	0.429519	-0.83936	Control	0.000143745	hypothetical protein
1174	K11262	0.0771032	0.429519	0.205639	parkinson	5.44398e-05	acetyl-CoA carboxylase / biotin carboxylase [EC:6.4.1.2 6.3.4.14]
1175	K09904	0.0779021	0.43284	-0.758979	Control	4.5401e-05	hypothetical protein
1176	K01365	0.0779048	0.43284	0	parkinson	9.81995e-05	cathepsin L [EC:3.4.22.15]
1177	K07479	0.0779642	0.43284	-0.702421	Control	0.000162385	putative DNA topoisomerase
1178	K12743	0.0779642	0.43284	0.289667	parkinson	4.42914e-05	N-(5-amino-5-carboxypentanoyl)-L-cysteinyl-D-valine synthase [EC:6.3.2.26]
1179	K03112	0.0783069	0.433166	-0.792444	Control	0.000407144	DamX protein
1180	K03607	0.0783069	0.433166	-0.79369	Control	0.000176193	ProP effector
1181	K01674	0.0788386	0.433166	-0.758367	Control	9.06475e-05	carbonic anhydrase [EC:4.2.1.1]
1182	K07686	0.0788386	0.433166	-0.806706	Control	0.000221418	two-component system, NarL family, uhpT operon response regulator UhpA
1183	K03042	0.0788576	0.433166	0.0989555	parkinson	0.000220348	DNA-directed RNA polymerase subunit A [EC:2.7.7.6]
1184	K02331	0.0789554	0.433166	NA	parkinson	3.95723e-06	DNA polymerase phi subunit [EC:2.7.7.7]
1185	K14408	0.0789554	0.433166	NA	parkinson	2.30045e-06	cleavage stimulation factor subunit 3
1186	K00627	0.0795049	0.433166	0.367866	parkinson	0.0079804	pyruvate dehydrogenase E2 component (dihydrolipoamide acetyltransferase) [EC:2.3.1.12]
1187	K01188	0.0795049	0.433166	-0.552639	Control	0.0555179	beta-glucosidase [EC:3.2.1.21]
1188	K01213	0.0795049	0.433166	-0.570223	Control	0.0799761	galacturan 1,4-alpha-galacturonidase [EC:3.2.1.67]
1189	K02200	0.0795049	0.433166	-0.683127	Control	0.000990372	cytochrome c-type biogenesis protein CcmH
1190	K02840	0.0795049	0.433166	0.37953	parkinson	0.00210164	UDP-D-galactose:(glucosyl)LPS alpha-1,6-D-galactosyltransferase [EC:2.4.1.-]
1191	K02916	0.0795049	0.433166	0.473617	parkinson	0.00354486	large subunit ribosomal protein L35
1192	K03923	0.0795049	0.433166	-0.698645	Control	0.000334414	modulator of drug activity B
1193	K05846	0.0795049	0.433166	-0.61495	Control	0.000789536	osmoprotectant transport system permease protein
1194	K05884	0.0795049	0.433166	0.42491	parkinson	0.00389065	(R)-2-hydroxyacid dehydrogenase [EC:1.1.1.272]
1195	K07485	0.0795049	0.433166	-0.555542	Control	0.0698426	transposase
1196	K07668	0.0795049	0.433166	0.462561	parkinson	0.0187658	two-component system, OmpR family, response regulator VicR
1197	K09117	0.0795049	0.433166	0.458162	parkinson	0.00850037	hypothetical protein
1198	K12140	0.0795049	0.433166	0.44931	parkinson	0.000674048	hydrogenase-4 component E [EC:1.-.-.-]
1199	K12591	0.0795421	0.433166	NA	parkinson	4.32664e-06	exosome complex exonuclease RRP6 [EC:3.1.13.-]
1200	K14567	0.0795421	0.433166	NA	parkinson	3.45907e-06	U3 small nucleolar RNA-associated protein 14
1201	K07146	0.0795462	0.433166	-0.750173	Control	0.000417561	UPF0176 protein
1202	K02813	0.0796979	0.433631	-0.773755	Control	7.59618e-05	PTS system, sorbose-specific IIB component [EC:2.7.1.69]
1203	K00137	0.0801676	0.435462	-0.73479	Control	0.000318878	aminobutyraldehyde dehydrogenase [EC:1.2.1.19]
1204	K03675	0.0801676	0.435462	-0.730338	Control	0.000137393	glutaredoxin 2
1205	K12270	0.0808304	0.437018	-0.713142	Control	0.000204644	accessory secretory protein Asp3
1206	K02553	0.0815312	0.437018	-0.769051	Control	0.000105388	regulator of ribonuclease activity A
1207	K00247	0.0818436	0.437018	-0.770349	Control	8.19872e-05	fumarate reductase subunit D
1208	K01904	0.082113	0.437018	0	parkinson	7.52286e-05	4-coumarate--CoA ligase [EC:6.2.1.12]
1209	K00090	0.0821137	0.437018	-0.740895	Control	0.000333186	gluconate 2-dehydrogenase [EC:1.1.1.215]
1210	K13048	0.0821332	0.437018	0	parkinson	1.85324e-05	carboxypeptidase Ss1 [EC:3.4.17.-]
1211	K00341	0.0821863	0.437018	-0.560832	Control	0.0189705	NADH dehydrogenase I subunit L [EC:1.6.5.3]
1212	K00633	0.0821863	0.437018	0.468942	parkinson	0.00767157	galactoside O-acetyltransferase [EC:2.3.1.18]
1213	K00677	0.0821863	0.437018	-0.531512	Control	0.0147077	UDP-N-acetylglucosamine acyltransferase [EC:2.3.1.129]
1214	K00997	0.0821863	0.437018	0.455858	parkinson	0.00349348	holo-[acyl-carrier protein] synthase [EC:2.7.8.7]
1215	K01069	0.0821863	0.437018	0.487148	parkinson	0.0261065	hydroxyacylglutathione hydrolase [EC:3.1.2.6]
1216	K02230	0.0821863	0.437018	-0.572674	Control	0.0294276	cobaltochelatase CobN [EC:6.6.1.2]
1217	K02549	0.0821863	0.437018	-0.541127	Control	0.00783679	O-succinylbenzoate synthase [EC:4.2.1.113]
1218	K02851	0.0821863	0.437018	-0.625905	Control	0.00158015	undecaprenyl-phosphate alpha-N-acetylglucosaminyltransferase [EC:2.7.8.-]
1219	K02876	0.0821863	0.437018	0.481093	parkinson	0.0147563	large subunit ribosomal protein L15
1220	K03199	0.0821863	0.437018	0.372929	parkinson	0.00237485	type IV secretion system protein VirB4
1221	K03217	0.0821863	0.437018	0.483751	parkinson	0.0521457	preprotein translocase subunit YidC
1222	K03820	0.0821863	0.437018	0.463301	parkinson	0.00671348	apolipoprotein N-acyltransferase [EC:2.3.1.-]
1223	K03839	0.0821863	0.437018	-0.569854	Control	0.00555329	flavodoxin I
1224	K03927	0.0821863	0.437018	-0.524769	Control	0.02188	carboxylesterase type B [EC:3.1.1.1]
1225	K06956	0.0821863	0.437018	-0.517396	Control	0.0054622	NA
1226	K08972	0.0821863	0.437018	0.355926	parkinson	0.000850632	putative membrane protein
1227	K09970	0.0821863	0.437018	-0.605097	Control	0.000662276	general L-amino acid transport system permease protein
1228	K11250	0.0821863	0.437018	-0.59452	Control	0.000313898	leucine efflux protein
1229	K03489	0.0821987	0.437018	-0.696343	Control	0.000124217	GntR family transcriptional regulator, transcriptional regulator of bglA
1230	K10000	0.0822583	0.437018	-0.761711	Control	0.000215139	arginine transport system ATP-binding protein [EC:3.6.3.-]
1231	K10124	0.0822583	0.437018	-0.874057	Control	0.000615057	carbohydrate-specific outer membrane porin
1232	K13938	0.0823631	0.43722	-0.757845	Control	0.000150575	dihydromonapterin reductase / dihydrofolate reductase [EC:1.5.1.- 1.5.1.3]
1233	K05581	0.0827901	0.43885	NA	parkinson	1.11105e-06	NADH dehydrogenase I subunit J [EC:1.6.5.3]
1234	K09476	0.0828045	0.43885	-0.703888	Control	0.000380876	outer membrane pore protein F
1235	K07286	0.0832556	0.440693	-0.805899	Control	0.000197616	uncharacterized lipoprotein
1236	K11528	0.083287	0.440693	0.16644	parkinson	1.31548e-05	UDP-N-acetylglucosamine pyrophosphorylase [EC:2.7.7.23]
1237	K00372	0.0835041	0.441226	-0.538436	Control	0.000150243	nitrate reductase catalytic subunit [EC:1.7.99.4]
1238	K11247	0.0836078	0.441226	NA	parkinson	8.43289e-06	endophilin-A
1239	K09151	0.0846581	0.441226	0.464772	parkinson	0.000134384	hypothetical protein
1240	K13282	0.0847538	0.441226	0.184927	parkinson	0.000289122	cyanophycinase [EC:3.4.15.6]
1241	K12060	0.0848221	0.441226	-0.674515	Control	0.000409329	conjugal transfer pilus assembly protein TraU
1242	K00924	0.0849393	0.441226	0.482872	parkinson	0.0441469	NA
1243	K02448	0.0849393	0.441226	0.431965	parkinson	0.00578745	nitric-oxide reductase NorD protein [EC:1.7.99.7]
1244	K02532	0.0849393	0.441226	-0.712662	Control	0.00153925	MFS transporter, OHS family, lactose permease
1245	K02933	0.0849393	0.441226	0.48028	parkinson	0.018747	large subunit ribosomal protein L6
1246	K03449	0.0849393	0.441226	0.404751	parkinson	0.00241453	MFS transporter, CP family, cyanate transporter
1247	K03605	0.0849393	0.441226	0.462193	parkinson	0.0164631	hydrogenase 1 maturation protease [EC:3.4.24.-]
1248	K03773	0.0849393	0.441226	-0.560034	Control	0.0103303	FKBP-type peptidyl-prolyl cis-trans isomerase FklB [EC:5.2.1.8]
1249	K04759	0.0849393	0.441226	0.472123	parkinson	0.135025	ferrous iron transport protein B
1250	K05837	0.0849393	0.441226	-0.511206	Control	0.0383852	rod shape determining protein RodA
1251	K05844	0.0849393	0.441226	0.452617	parkinson	0.00350134	ribosomal protein S6 modification protein
1252	K06179	0.0849393	0.441226	0.459729	parkinson	0.0198971	ribosomal large subunit pseudouridine synthase C [EC:5.4.99.12]
1253	K07099	0.0849393	0.441226	0.43354	parkinson	0.00824191	NA
1254	K07405	0.0849393	0.441226	-0.542913	Control	0.0134236	alpha-amylase [EC:3.2.1.1]
1255	K09011	0.0849393	0.441226	-0.544272	Control	0.0119902	D-citramalate synthase [EC:2.3.1.182]
1256	K09118	0.0849393	0.441226	0.29021	parkinson	0.00325779	hypothetical protein
1257	K09903	0.0849393	0.441226	0.481202	parkinson	0.0225041	uridylate kinase [EC:2.7.4.22]
1258	K10212	0.0849393	0.441226	0.396252	parkinson	0.00159581	glycosyl-4,4'-diaponeurosporenoate acyltransferase [EC:2.3.1.-]
1259	K13628	0.0849393	0.441226	-0.599396	Control	0.000374189	iron-sulfur cluster assembly protein
1260	K01860	0.0851001	0.44171	0.263506	parkinson	3.75503e-05	chloromuconate cycloisomerase [EC:5.5.1.7]
1261	K06073	0.0859349	0.445576	-0.75786	Control	0.000223739	vitamin B12 transport system permease protein
1262	K01293	0.0859811	0.445576	0.215586	parkinson	3.58956e-05	Gly-Xaa carboxypeptidase [EC:3.4.17.4]
1263	K04753	0.086249	0.445986	-0.752454	Control	0.000474073	suppressor of ftsI
1264	K10229	0.086365	0.445986	-1	Control	5.79311e-06	sorbitol/mannitol transport system permease protein
1265	K01690	0.0869305	0.445986	-0.737656	Control	0.000439647	phosphogluconate dehydratase [EC:4.2.1.12]
1266	K01087	0.087139	0.445986	-0.758957	Control	0.000277446	trehalose-phosphatase [EC:3.1.3.12]
1267	K07757	0.0874355	0.445986	-0.809672	Control	0.000223874	sugar-phosphatase [EC:3.1.3.23]
1268	K02298	0.0875328	0.445986	-0.774528	Control	0.000556689	cytochrome o ubiquinol oxidase subunit I [EC:1.10.3.-]
1269	K00261	0.0877652	0.445986	0.399654	parkinson	0.00200045	glutamate dehydrogenase (NAD(P)+) [EC:1.4.1.3]
1270	K00338	0.0877652	0.445986	-0.532235	Control	0.00516821	NADH dehydrogenase I subunit I [EC:1.6.5.3]
1271	K01066	0.0877652	0.445986	0.466021	parkinson	0.0297085	esterase / lipase [EC:3.1.1.-]
1272	K01785	0.0877652	0.445986	-0.526196	Control	0.0668115	aldose 1-epimerase [EC:5.1.3.3]
1273	K01950	0.0877652	0.445986	0.474108	parkinson	0.0617861	NAD+ synthase (glutamine-hydrolysing) [EC:6.3.5.1]
1274	K02763	0.0877652	0.445986	-0.535992	Control	0.00982997	PTS system, D-glucosamine-specific IIA component [EC:2.7.1.69]
1275	K03981	0.0877652	0.445986	-0.585468	Control	0.000524494	thiol:disulfide interchange protein DsbC [EC:5.3.4.1]
1276	K04044	0.0877652	0.445986	-0.64375	Control	0.00120486	molecular chaperone HscA
1277	K04488	0.0877652	0.445986	0.453359	parkinson	0.00994834	nitrogen fixation protein NifU and related proteins
1278	K04794	0.0877652	0.445986	-0.61435	Control	0.000460944	peptidyl-tRNA hydrolase, PTH2 family [EC:3.1.1.29]
1279	K04835	0.0877652	0.445986	0.367222	parkinson	0.00142975	methylaspartate ammonia-lyase [EC:4.3.1.2]
1280	K06022	0.0877652	0.445986	-0.530537	Control	0.0162903	molybdate-transporting ATPase [EC:3.6.3.29]
1281	K06872	0.0877652	0.445986	-0.521255	Control	0.0258564	NA
1282	K07712	0.0877652	0.445986	-0.576163	Control	0.00502825	two-component system, NtrC family, nitrogen regulation response regulator GlnG
1283	K08279	0.0877652	0.445986	0.43215	parkinson	0.00247571	carnitine operon protein CaiE
1284	K09001	0.0877652	0.445986	0.466717	parkinson	0.00464385	anhydro-N-acetylmuramic acid kinase [EC:2.7.1.-]
1285	K09815	0.0877652	0.445986	0.456792	parkinson	0.0219314	zinc transport system substrate-binding protein
1286	K11741	0.0877652	0.445986	0.447393	parkinson	0.00196699	quaternary ammonium compound-resistance protein SugE
1287	K12950	0.0877652	0.445986	0.279226	parkinson	0.00112737	cation-transporting P-type ATPase C [EC:3.6.3.-]
1288	K03360	0.0880113	0.44689	-0.802875	Control	4.44369e-05	F-box and leucine-rich repeat protein GRR1
1289	K10901	0.0881334	0.447163	0	parkinson	1.5095e-05	bloom syndrome protein [EC:3.6.4.12]
1290	K14062	0.0887206	0.44751	-0.760777	Control	0.000400493	outer membrane protein N
1291	K08351	0.0889496	0.44751	-0.742666	Control	0.000718002	biotin sulfoxide reductase [EC:1.-.-.-]
1292	K09456	0.0889496	0.44751	-0.812835	Control	0.000567287	putative acyl-CoA dehydrogenase
1293	K12500	0.0895179	0.44751	-0.863129	Control	0.000102924	thioesterase III [EC:3.1.2.-]
1294	K07123	0.0896187	0.44751	0	parkinson	0.000105962	NA
1295	K07395	0.0898566	0.44751	NA	Control	1.86877e-05	putative proteasome-type protease
1296	K05286	0.0899843	0.44751	0.35585	parkinson	0.000150386	phosphatidylinositol glycan, class B [EC:2.4.1.-]
1297	K07784	0.0899843	0.44751	-0.810634	Control	0.000410773	MFS transporter, OPA family, hexose phosphate transport protein UhpT
1298	K04801	0.090219	0.44751	0.0984381	parkinson	0.000473554	replication factor C small subunit
1299	K08679	0.090219	0.44751	0.254316	parkinson	6.60281e-05	UDP-glucuronate 4-epimerase [EC:5.1.3.6]
1300	K00186	0.0902859	0.44751	0.209704	parkinson	0.000160394	2-oxoisovalerate ferredoxin oxidoreductase, alpha subunit [EC:1.2.7.7]
1301	K08324	0.0906458	0.44751	-0.779731	Control	0.00029955	aldehyde dehydrogenase family protein [EC:1.2.1.-]
1302	K00426	0.0906652	0.44751	-0.535013	Control	0.0119056	cytochrome bd-I oxidase subunit II [EC:1.10.3.-]
1303	K01625	0.0906652	0.44751	-0.524241	Control	0.0177329	2-dehydro-3-deoxyphosphogluconate aldolase / 4-hydroxy-2-oxoglutarate aldolase [EC:4.1.2.14 4.1.3.16]
1304	K01695	0.0906652	0.44751	-0.539056	Control	0.0131776	tryptophan synthase alpha chain [EC:4.2.1.20]
1305	K02005	0.0906652	0.44751	-0.527752	Control	0.0811555	HlyD family secretion protein
1306	K02017	0.0906652	0.44751	-0.628532	Control	0.000804982	molybdate transport system ATP-binding protein [EC:3.6.3.29]
1307	K02108	0.0906652	0.44751	-0.519157	Control	0.0280391	F-type H+-transporting ATPase subunit a [EC:3.6.3.14]
1308	K03491	0.0906652	0.44751	-0.566477	Control	0.00952348	lichenan operon transcriptional antiterminator
1309	K03702	0.0906652	0.44751	0.483584	parkinson	0.064714	excinuclease ABC subunit B
1310	K03735	0.0906652	0.44751	0.346871	parkinson	0.00268179	ethanolamine ammonia-lyase large subunit [EC:4.3.1.7]
1311	K03806	0.0906652	0.44751	-0.614266	Control	0.000345618	AmpD protein
1312	K04029	0.0906652	0.44751	-0.557969	Control	0.00118081	ethanolamine utilization protein EutP
1313	K04070	0.0906652	0.44751	0.477491	parkinson	0.0167667	putative pyruvate formate lyase activating enzyme [EC:1.97.1.4]
1314	K07081	0.0906652	0.44751	0.41988	parkinson	0.00123807	NA
1315	K07316	0.0906652	0.44751	-0.570183	Control	0.0120081	adenine-specific DNA-methyltransferase [EC:2.1.1.72]
1316	K07404	0.0906652	0.44751	-0.5423	Control	0.0132359	6-phosphogluconolactonase [EC:3.1.1.31]
1317	K07574	0.0906652	0.44751	0.476897	parkinson	0.0049853	RNA-binding protein
1318	K09013	0.0906652	0.44751	0.484732	parkinson	0.0214977	Fe-S cluster assembly ATP-binding protein
1319	K10037	0.0906652	0.44751	-0.607058	Control	0.000367828	glutamine transport system permease protein
1320	K10202	0.0906652	0.44751	0.395885	parkinson	0.000315969	N-acetylglucosamine transport system permease protein
1321	K10560	0.0906652	0.44751	-0.547595	Control	0.000492828	rhamnose transport system permease protein
1322	K10819	0.0906652	0.44751	-0.540316	Control	0.0915447	histidine kinase
1323	K11384	0.0906652	0.44751	0.476156	parkinson	0.000520264	two-component system, NtrC family, response regulator AlgB
1324	K12340	0.0906652	0.44751	-0.542193	Control	0.0432391	outer membrane channel protein TolC
1325	K14083	0.0906652	0.44751	0.359085	parkinson	0.000293281	trimethylamine methyltransferase [EC:2.1.1.-]
1326	K06237	0.0907946	0.44781	0.224893	parkinson	0.000262284	collagen, type IV, alpha
1327	K03184	0.0917345	0.450964	-0.724839	Control	0.000238156	2-octaprenyl-3-methyl-6-methoxy-1,4-benzoquinol hydroxylase [EC:1.14.13.-]
1328	K01401	0.0919522	0.450964	NA	parkinson	1.02758e-05	aureolysin [EC:3.4.24.29]
1329	K12205	0.0921036	0.450964	NA	Control	0.000112127	defect in organelle trafficking protein DotD
1330	K10623	0.0925113	0.450964	0	parkinson	6.38277e-05	HOMODA hydrolase [EC:3.7.1.-]
1331	K07285	0.0926883	0.450964	-0.714989	Control	0.00030111	outer membrane lipoprotein
1332	K05984	0.0931694	0.450964	-0.589176	Control	0.000189181	excinuclease Cho [EC:3.1.25.-]
1333	K07290	0.0934596	0.450964	0.209458	parkinson	0.00138005	hypothetical protein
1334	K12371	0.093474	0.450964	-0.645667	Control	0.000323628	dipeptide transport system ATP-binding protein
1335	K00108	0.0935899	0.450964	-0.794743	Control	0.000377118	choline dehydrogenase [EC:1.1.99.1]
1336	K00012	0.0936405	0.450964	-0.540803	Control	0.0380413	UDPglucose 6-dehydrogenase [EC:1.1.1.22]
1337	K00030	0.0936405	0.450964	0.4313	parkinson	0.00547715	isocitrate dehydrogenase (NAD+) [EC:1.1.1.41]
1338	K00196	0.0936405	0.450964	0.407624	parkinson	0.000669455	carbon-monoxide dehydrogenase iron sulfur subunit
1339	K00437	0.0936405	0.450964	0.458381	parkinson	0.00367666	cytochrome-c3 hydrogenase [EC:1.12.2.1]
1340	K01261	0.0936405	0.450964	-0.643544	Control	0.000344389	glutamyl aminopeptidase [EC:3.4.11.7]
1341	K01699	0.0936405	0.450964	-0.590094	Control	0.000702397	propanediol dehydratase large subunit [EC:4.2.1.28]
1342	K01870	0.0936405	0.450964	0.485109	parkinson	0.103724	isoleucyl-tRNA synthetase [EC:6.1.1.5]
1343	K02050	0.0936405	0.450964	0.471731	parkinson	0.0258833	sulfonate/nitrate/taurine transport system permease protein
1344	K02996	0.0936405	0.450964	0.478835	parkinson	0.0130359	small subunit ribosomal protein S9
1345	K03151	0.0936405	0.450964	0.476143	parkinson	0.0236555	thiamine biosynthesis protein ThiI
1346	K03587	0.0936405	0.450964	-0.541899	Control	0.0334576	cell division protein FtsI (penicillin-binding protein 3) [EC:2.4.1.129]
1347	K03829	0.0936405	0.450964	0.364608	parkinson	0.00018084	putative acetyltransferase [EC:2.3.1.-]
1348	K03977	0.0936405	0.450964	0.474565	parkinson	0.043393	GTP-binding protein
1349	K05964	0.0936405	0.450964	-0.578776	Control	0.000605309	holo-ACP synthase [EC:2.7.7.61]
1350	K06385	0.0936405	0.450964	0.464788	parkinson	0.0205526	stage II sporulation protein P
1351	K07075	0.0936405	0.450964	-0.553193	Control	0.00815724	NA
1352	K07098	0.0936405	0.450964	0.479585	parkinson	0.0405591	NA
1353	K09022	0.0936405	0.450964	-0.560085	Control	0.00143047	UPF0076 protein YjgF
1354	K13500	0.0936405	0.450964	0.40944	parkinson	0.00316353	chondroitin synthase [EC:2.4.1.175 2.4.1.226]
1355	K13566	0.0936405	0.450964	0.422826	parkinson	0.00250247	omega-amidase [EC:3.5.1.3]
1356	K13590	0.0936405	0.450964	-0.53493	Control	0.0182983	diguanylate cyclase
1357	K13598	0.0936405	0.450964	-0.539371	Control	0.0208902	two-component system, NtrC family, nitrogen regulation sensor histidine kinase NtrY [EC:2.7.13.3]
1358	K14534	0.0936405	0.450964	0.443697	parkinson	0.00267965	4-hydroxybutyryl-CoA dehydratase / vinylacetyl-CoA-Delta-isomerase [EC:4.2.1.120 5.3.3.3]
1359	K13853	0.0937547	0.451181	0.320529	parkinson	2.2074e-05	3-deoxy-7-phosphoheptulonate synthase / chorismate mutase [EC:2.5.1.54 5.4.99.5]
1360	K07234	0.0938285	0.451205	NA	Control	2.08293e-05	uncharacterized protein involved in response to NO
1361	K02491	0.0942334	0.452457	0	parkinson	1.08362e-05	two-component system, sporulation sensor kinase A [EC:2.7.13.3]
1362	K02132	0.0943657	0.452457	NA	parkinson	2.25567e-06	F-type H+-transporting ATPase subunit alpha [EC:3.6.3.14]
1363	K13507	0.0943657	0.452457	NA	Control	6.59603e-05	glycerol-3-phosphate O-acyltransferase / dihydroxyacetone phosphate acyltransferase [EC:2.3.1.15 2.3.1.42]
1364	K13995	0.0943657	0.452457	NA	parkinson	3.78301e-06	maleamate amidohydrolase [EC:3.5.1.107]
1365	K06141	0.0945659	0.453085	-0.756453	Control	0.000405379	MFS transporter, TsgA protein
1366	K05819	0.0947103	0.453445	-0.824821	Control	0.000289595	MFS transporter, AAHS family, 3-hydroxyphenylpropionic acid transporter
1367	K00187	0.0948026	0.453554	0.303143	parkinson	0.000196333	2-oxoisovalerate ferredoxin oxidoreductase, beta subunit [EC:1.2.7.7]
1368	K11905	0.0949604	0.453676	-0.781345	Control	0.000100836	type VI secretion system protein
1369	K05798	0.0949668	0.453676	-0.64671	Control	0.00141747	LysR family transcriptional regulator, transcriptional activator for leuABCD operon
1370	K06121	0.0955821	0.454614	-1	Control	2.21684e-05	glycerol dehydratase medium subunit [EC:4.2.1.30]
1371	K02442	0.0955845	0.454614	-0.840252	Control	6.43567e-05	membrane protein GlpM
1372	K12151	0.0955845	0.454614	-0.849068	Control	5.6904e-05	multiple stress resistance protein BhsA
1373	K03065	0.0957198	0.454614	0	parkinson	2.70506e-05	26S proteasome regulatory subunit T5
1374	K07773	0.0957797	0.454614	-0.781864	Control	0.000242041	two-component system, OmpR family, aerobic respiration control protein ArcA
1375	K03598	0.0962108	0.454614	-0.762502	Control	0.000349744	sigma-E factor negative regulatory protein RseB
1376	K11906	0.0962938	0.454614	-0.769767	Control	0.000156576	type VI secretion system protein VasD
1377	K12820	0.0963861	0.454614	0.383131	parkinson	0.000376973	pre-mRNA-splicing factor ATP-dependent RNA helicase DHX15/PRP43 [EC:3.6.4.13]
1378	K05658	0.0964786	0.454614	0.383442	parkinson	0.000351727	ATP-binding cassette, subfamily B (MDR/TAP), member 1
1379	K01679	0.0966924	0.454614	0.421695	parkinson	0.00613639	fumarate hydratase, class II [EC:4.2.1.2]
1380	K02056	0.0966924	0.454614	0.455388	parkinson	0.0512514	simple sugar transport system ATP-binding protein [EC:3.6.3.17]
1381	K02123	0.0966924	0.454614	0.48382	parkinson	0.0395146	V-type H+-transporting ATPase subunit I [EC:3.6.3.14]
1382	K02510	0.0966924	0.454614	0.414451	parkinson	0.00221934	2,4-dihydroxyhept-2-ene-1,7-dioic acid aldolase [EC:4.1.2.-]
1383	K02888	0.0966924	0.454614	0.47908	parkinson	0.00986864	large subunit ribosomal protein L21
1384	K03281	0.0966924	0.454614	-0.524128	Control	0.041456	chloride channel protein, CIC family
1385	K06223	0.0966924	0.454614	0.439897	parkinson	0.0248594	DNA adenine methylase [EC:2.1.1.72]
1386	K06867	0.0966924	0.454614	0.368666	parkinson	0.0221599	NA
1387	K07347	0.0966924	0.454614	-0.732742	Control	0.00446816	outer membrane usher protein
1388	K07862	0.0966924	0.454614	-0.53973	Control	0.0198254	serine/threonine transporter
1389	K11202	0.0966924	0.454614	-0.615665	Control	0.00053229	PTS system, fructose-specific IIB-like component [EC:2.7.1.69]
1390	K11263	0.0966924	0.454614	0.421316	parkinson	0.00225758	acetyl-/propionyl-CoA carboxylase, biotin carboxylase, biotin carboxyl carrier protein [EC:6.3.4.14]
1391	K12240	0.0966924	0.454614	0.376242	parkinson	0.00308492	pyochelin synthetase
1392	K05811	0.0969815	0.455646	-0.752824	Control	7.28861e-05	putative lipoprotein
1393	K12299	0.0973121	0.456871	-0.75728	Control	0.000352857	MFS transporter, ACS family, probable galactarate transporter
1394	K07346	0.0978427	0.458448	-0.686187	Control	0.00127437	fimbrial chaperone protein
1395	K14571	0.0979654	0.458448	0.212553	parkinson	0.000532425	ribosome biogenesis ATPase
1396	K02592	0.0979984	0.458448	NA	parkinson	1.33843e-06	nitrogenase molybdenum-iron protein NifN
1397	K10237	0.0979984	0.458448	NA	parkinson	1.03059e-06	trehalose/maltose transport system permease protein
1398	K12442	0.0979984	0.458448	NA	parkinson	9.57962e-06	phenolpthiocerol synthesis type-I polyketide synthase C
1399	K12228	0.0980951	0.458497	-1	Control	0.000288047	TrbB protein
1400	K03185	0.0981493	0.458497	-0.755742	Control	0.000334852	2-octaprenyl-6-methoxyphenol hydroxylase [EC:1.14.13.-]
1401	K10355	0.0986194	0.459097	NA	parkinson	1.29848e-05	actin, other eukaryote
1402	K11665	0.0989711	0.459097	0.430969	parkinson	6.52865e-05	DNA helicase INO80 [EC:3.6.4.12]
1403	K14064	0.0991537	0.459097	-0.825391	Control	9.35419e-05	universal stress protein C
1404	K01682	0.0992878	0.459097	-0.761282	Control	0.000788451	aconitate hydratase 2 [EC:4.2.1.3]
1405	K13629	0.0993022	0.459097	-0.815198	Control	0.000247191	D-serine transporter
1406	K02457	0.0994155	0.459097	-0.682017	Control	0.000194807	general secretion pathway protein H
1407	K02494	0.0995451	0.459097	-0.715083	Control	0.000222594	outer membrane lipoprotein LolB
1408	K00059	0.0998221	0.459097	0.489926	parkinson	0.0613584	3-oxoacyl-[acyl-carrier protein] reductase [EC:1.1.1.100]
1409	K00782	0.0998221	0.459097	-0.586732	Control	0.00443065	hypothetical protein
1410	K01270	0.0998221	0.459097	-0.518743	Control	0.0473255	aminoacylhistidine dipeptidase [EC:3.4.13.3]
1411	K02100	0.0998221	0.459097	0.379736	parkinson	0.00332311	MFS transporter, SP family, arabinose:H+ symporter
1412	K03317	0.0998221	0.459097	-0.556041	Control	0.0016932	concentrative nucleoside transporter, CNT family
1413	K03495	0.0998221	0.459097	0.481625	parkinson	0.0704922	glucose inhibited division protein A
1414	K03980	0.0998221	0.459097	0.402459	parkinson	0.00895209	virulence factor
1415	K06167	0.0998221	0.459097	-0.517556	Control	0.00985626	PhnP protein
1416	K06939	0.0998221	0.459097	0.429999	parkinson	0.000358889	NA
1417	K07227	0.0998221	0.459097	-0.549272	Control	0.000200852	hypothetical protein
1418	K07260	0.0998221	0.459097	0.483373	parkinson	0.0133729	D-alanyl-D-alanine carboxypeptidase [EC:3.4.16.4]
1419	K09132	0.0998221	0.459097	-0.583533	Control	0.00239006	hypothetical protein
1420	K10231	0.0998221	0.459097	0.451363	parkinson	0.00668585	kojibiose phosphorylase [EC:2.4.1.230]
1421	K11784	0.0998221	0.459097	0.4554	parkinson	0.00163062	de-hypoxanthine futalosine synthase [EC:1.21.-.-]
1422	K14441	0.0998221	0.459097	0.480757	parkinson	0.0391113	ribosomal protein S12 methylthiotransferase [EC:2.-.-.-]
1423	K03381	0.0999404	0.459319	NA	Control	1.60409e-05	catechol 1,2-dioxygenase [EC:1.13.11.1]
1424	K02255	0.100129	0.45954	-0.769424	Control	0.000126182	ferritin-like protein 2
1425	K13837	0.100129	0.45954	-0.810384	Control	0.000129998	thrombospondin-related anonymous protein
1426	K03919	0.100436	0.460301	-0.714048	Control	0.000140882	alkylated DNA repair protein [EC:1.14.11.-]
1427	K12963	0.100436	0.460301	-0.800043	Control	0.000145577	undecaprenyl phosphate-alpha-L-ara4N flippase subunit ArnF
1428	K07097	0.101085	0.462952	0.329858	parkinson	0.000727726	NA
1429	K13630	0.101192	0.463107	-1	Control	2.1962e-05	multiple antibiotic resistance protein MarB
1430	K03774	0.101572	0.463107	-1	Control	2.36328e-05	FKBP-type peptidyl-prolyl cis-trans isomerase SlpA [EC:5.2.1.8]
1431	K10017	0.101618	0.463107	-0.851796	Control	0.000193381	histidine transport system ATP-binding protein [EC:3.6.3.21]
1432	K02300	0.101682	0.463107	-0.780608	Control	7.33668e-05	cytochrome o ubiquinol oxidase operon protein cyoD
1433	K11937	0.101802	0.463107	-1	Control	8.04256e-05	biofilm PGA synthesis protein PgaD
1434	K03283	0.101976	0.463107	0	parkinson	0.000237674	heat shock 70kDa protein 1/8
1435	K11890	0.102055	0.463107	NA	parkinson	1.03059e-06	type VI secretion system protein ImpM
1436	K08178	0.102067	0.463107	-0.799412	Control	4.70228e-05	MFS transporter, SHS family, lactate transporter
1437	K02248	0.102121	0.463107	-0.637408	Control	8.96847e-05	competence protein ComGF
1438	K05836	0.102302	0.463107	0.262731	parkinson	8.78188e-05	GntR family transcriptional regulator, histidine utilization repressor
1439	K03782	0.102443	0.463107	-0.794475	Control	0.000624857	catalase/peroxidase [EC:1.11.1.6 1.11.1.7]
1440	K08317	0.102624	0.463107	-0.627742	Control	0.000312563	uncharacterized oxidoreductase [EC:1.1.-.-]
1441	K07674	0.102704	0.463107	-0.654284	Control	0.000598654	two-component system, NarL family, nitrate/nitrite sensor histidine kinase NarQ [EC:2.7.13.3]
1442	K13574	0.102704	0.463107	-0.723809	Control	0.000382141	uncharacterized oxidoreductase [EC:1.1.1.-]
1443	K00810	0.103031	0.463107	0.425381	parkinson	0.00169846	NA
1444	K01005	0.103031	0.463107	-0.547242	Control	0.0643511	NA
1445	K02584	0.103031	0.463107	0.449313	parkinson	0.00670207	Nif-specific regulatory protein
1446	K02913	0.103031	0.463107	0.452101	parkinson	0.00212229	large subunit ribosomal protein L33
1447	K03606	0.103031	0.463107	-0.531741	Control	0.0246805	putative colanic acid biosysnthesis UDP-glucose lipid carrier transferase
1448	K04518	0.103031	0.463107	-0.523332	Control	0.00797939	prephenate dehydratase [EC:4.2.1.51]
1449	K07067	0.103031	0.463107	0.356783	parkinson	0.00110069	DNA integrity scanning protein
1450	K07114	0.103031	0.463107	-0.527405	Control	1.25601	uncharacterized protein
1451	K07584	0.103031	0.463107	0.442907	parkinson	0.00369222	hypothetical protein
1452	K07692	0.103031	0.463107	0.41553	parkinson	0.00214187	two-component system, NarL family, response regulator DegU
1453	K08484	0.103031	0.463107	0.297675	parkinson	0.00201066	phosphotransferase system, enzyme I, PtsP [EC:2.7.3.9]
1454	K08643	0.103031	0.463107	-0.666741	Control	0.0036096	zinc metalloprotease ZmpB [EC:3.4.24.-]
1455	K10561	0.103031	0.463107	-0.561158	Control	0.000527353	rhamnose transport system permease protein
1456	K02299	0.103101	0.463107	-0.790966	Control	0.000150866	cytochrome o ubiquinol oxidase subunit III [EC:1.10.3.-]
1457	K08054	0.103178	0.463135	NA	parkinson	1.15603e-05	calnexin
1458	K14111	0.103347	0.463572	0	parkinson	2.47984e-05	energy-converting hydrogenase B subunit B
1459	K00055	0.104329	0.467335	-0.575127	Control	9.4895e-05	aryl-alcohol dehydrogenase [EC:1.1.1.90]
1460	K14989	0.104329	0.467335	0.32995	parkinson	0.000442447	NA
1461	K08163	0.10484	0.467857	-0.781983	Control	0.000354342	MFS transporter, DHA1 family, multidrug resistance protein
1462	K14393	0.10535	0.467857	-0.753676	Control	0.00057019	cation/acetate symporter
1463	K03683	0.105534	0.467857	-0.802702	Control	0.00019137	ribonuclease T [EC:3.1.13.-]
1464	K12070	0.105535	0.467857	0	parkinson	0.000244347	conjugal transfer pilus assembly protein TraI
1465	K08735	0.105677	0.467857	-0.563362	Control	8.98764e-05	DNA mismatch repair protein MSH2
1466	K09880	0.105703	0.467857	NA	Control	1.94671e-05	enolase-phosphatase E1 [EC:3.1.3.77]
1467	K05874	0.105861	0.467857	-0.832148	Control	0.000453171	methyl-accepting chemotaxis protein I, serine sensor receptor
1468	K13014	0.105912	0.467857	-0.666222	Control	0.000243572	undecaprenyl phosphate-alpha-L-ara4FN deformylase [EC:3.5.-.-]
1469	K12292	0.105943	0.467857	-0.697568	Control	6.85399e-05	ATP-binding cassette, subfamily C, bacterial, competence factor transporting protein [EC:3.4.22.-]
1470	K05778	0.106141	0.467857	-0.614088	Control	0.000317313	putative thiamine transport system permease protein
1471	K00794	0.106319	0.467857	-0.520015	Control	0.00867947	6,7-dimethyl-8-ribityllumazine synthase [EC:2.5.1.78]
1472	K00962	0.106319	0.467857	0.472569	parkinson	0.0742502	polyribonucleotide nucleotidyltransferase [EC:2.7.7.8]
1473	K01760	0.106319	0.467857	-0.533913	Control	0.00311862	cystathionine beta-lyase [EC:4.4.1.8]
1474	K01811	0.106319	0.467857	-0.563729	Control	0.061825	putative family 31 glucosidase
1475	K02000	0.106319	0.467857	-0.56952	Control	0.00323283	glycine betaine/proline transport system ATP-binding protein [EC:3.6.3.32]
1476	K02008	0.106319	0.467857	0.466028	parkinson	0.0472937	cobalt/nickel transport system permease protein
1477	K02075	0.106319	0.467857	-0.625105	Control	0.00321454	zinc/manganese transport system permease protein
1478	K02895	0.106319	0.467857	0.485503	parkinson	0.00936266	large subunit ribosomal protein L24
1479	K03060	0.106319	0.467857	0.452691	parkinson	0.00228918	DNA-directed RNA polymerase subunit omega [EC:2.7.7.6]
1480	K04487	0.106319	0.467857	0.459675	parkinson	0.0584216	cysteine desulfurase [EC:2.8.1.7]
1481	K06881	0.106319	0.467857	0.471	parkinson	0.0675112	NA
1482	K07493	0.106319	0.467857	-0.518278	Control	0.06713	putative transposase
1483	K10549	0.106319	0.467857	0.337585	parkinson	0.00118238	D-allose transport system substrate-binding protein
1484	K11179	0.106319	0.467857	-0.563016	Control	0.000147307	tRNA 2-thiouridine synthesizing protein E [EC:2.8.1.-]
1485	K13017	0.106319	0.467857	0.467147	parkinson	0.00312406	UDP-3-keto-D-GlcNAcA aminotransferase [EC:2.6.1.-]
1486	K14708	0.106319	0.467857	-0.655282	Control	0.00017798	NA
1487	K12289	0.106377	0.467857	-0.897052	Control	0.000168433	pilus assembly protein HofN
1488	K13108	0.106611	0.468451	NA	parkinson	2.33473e-06	smad nuclear-interacting protein 1
1489	K10406	0.106655	0.468451	NA	parkinson	2.86437e-06	kinesin family member C2/C3
1490	K09699	0.107432	0.470715	0.322969	parkinson	0.000634585	2-oxoisovalerate dehydrogenase E2 component (dihydrolipoyl transacylase) [EC:2.3.1.168]
1491	K10826	0.107607	0.470715	-0.657415	Control	0.000179698	Fe3+-transporting ATPase [EC:3.6.3.30]
1492	K10300	0.107824	0.470715	NA	Control	6.22262e-05	F-box protein, helicase, 18 [EC:3.6.4.12]
1493	K14269	0.108266	0.470715	NA	parkinson	1.10195e-06	glutarate semialdehyde dehydrogenase [EC:1.2.1.20]
1494	K07156	0.108382	0.470715	-0.629663	Control	0.00010224	NA
1495	K02562	0.108595	0.470715	-0.731317	Control	0.000326101	mannitol operon repressor
1496	K05517	0.108595	0.470715	-0.775886	Control	0.000307052	nucleoside-specific channel-forming protein
1497	K13602	0.109178	0.470715	0.428081	parkinson	5.63506e-05	bacteriochlorophyll C12 methyltransferase [EC:2.1.1.-]
1498	K00131	0.109277	0.470715	-0.652892	Control	0.000254025	glyceraldehyde-3-phosphate dehydrogenase (NADP) [EC:1.2.1.9]
1499	K02896	0.109439	0.470715	NA	parkinson	1.08271e-05	large subunit ribosomal protein L24e
1500	K00299	0.10969	0.470715	-0.659204	Control	0.000229279	FMN reductase [EC:1.5.1.29]
1501	K00329	0.10969	0.470715	0.434217	parkinson	0.00177511	NADH dehydrogenase [EC:1.6.5.3]
1502	K01567	0.10969	0.470715	0.491093	parkinson	0.0492565	NA
1503	K01768	0.10969	0.470715	-0.520414	Control	0.0135628	adenylate cyclase [EC:4.6.1.1]
1504	K01819	0.10969	0.470715	-0.540924	Control	0.00403866	galactose-6-phosphate isomerase [EC:5.3.1.26]
1505	K01897	0.10969	0.470715	-0.521267	Control	0.108201	long-chain acyl-CoA synthetase [EC:6.2.1.3]
1506	K02001	0.10969	0.470715	-0.580053	Control	0.00292264	glycine betaine/proline transport system permease protein
1507	K02340	0.10969	0.470715	0.487571	parkinson	0.0302861	DNA polymerase III subunit delta [EC:2.7.7.7]
1508	K02769	0.10969	0.470715	-0.633102	Control	0.00136851	PTS system, fructose-specific IIB component [EC:2.7.1.69]
1509	K02771	0.10969	0.470715	-0.628202	Control	0.000808717	PTS system, fructose-specific IID component
1510	K02879	0.10969	0.470715	0.481346	parkinson	0.0154573	large subunit ribosomal protein L17
1511	K02884	0.10969	0.470715	0.477839	parkinson	0.0116684	large subunit ribosomal protein L19
1512	K02904	0.10969	0.470715	0.467675	parkinson	0.00333697	large subunit ribosomal protein L29
1513	K05788	0.10969	0.470715	0.380107	parkinson	0.000519666	integration host factor subunit beta
1514	K06887	0.10969	0.470715	-0.671248	Control	0.0011019	NA
1515	K06897	0.10969	0.470715	0.453029	parkinson	0.00455486	NA
1516	K06929	0.10969	0.470715	-0.661518	Control	0.000258013	NA
1517	K07221	0.10969	0.470715	-0.577287	Control	0.00930786	outer membrane porin
1518	K07444	0.10969	0.470715	-0.525547	Control	0.034978	putative N6-adenine-specific DNA methylase [EC:2.1.1.-]
1519	K07652	0.10969	0.470715	0.431551	parkinson	0.0117792	two-component system, OmpR family, sensor histidine kinase VicK [EC:2.7.13.3]
1520	K07707	0.10969	0.470715	0.413699	parkinson	0.00153708	two-component system, AgrA family, response regulator AgrA
1521	K07713	0.10969	0.470715	-0.538583	Control	0.0519386	two-component system, NtrC family, response regulator HydG
1522	K08722	0.10969	0.470715	0.43676	parkinson	0.00697069	5'-nucleotidase [EC:3.1.3.5]
1523	K09835	0.10969	0.470715	0.424047	parkinson	0.00198711	carotenoid isomerase [EC:5.-.-.-]
1524	K10797	0.10969	0.470715	0.449543	parkinson	0.0218507	2-enoate reductase [EC:1.3.1.31]
1525	K09900	0.110762	0.474717	-0.848728	Control	8.14184e-05	hypothetical protein
1526	K07348	0.110767	0.474717	-0.719827	Control	0.000273915	minor fimbrial subunit
1527	K05982	0.111178	0.475852	-0.725228	Control	0.000228765	deoxyribonuclease V [EC:3.1.21.7]
1528	K08346	0.111526	0.475852	-0.811931	Control	0.000294087	nitrate reductase 2, beta subunit [EC:1.7.99.4]
1529	K11073	0.111526	0.475852	-0.760504	Control	0.000291956	putrescine transport system substrate-binding protein
1530	K05546	0.112026	0.475852	NA	parkinson	5.44188e-06	alpha 1,3-glucosidase [EC:3.2.1.84]
1531	K11644	0.112026	0.475852	NA	parkinson	4.405e-06	paired amphipathic helix protein Sin3a
1532	K13800	0.112026	0.475852	NA	parkinson	7.0105e-07	UMP-CMP kinase [EC:2.7.4.- 2.7.4.14]
1533	K06918	0.112241	0.475852	-0.736658	Control	0.000357168	NA
1534	K01170	0.112296	0.475852	0	parkinson	4.00571e-05	tRNA-intron endonuclease [EC:3.1.27.9]
1535	K02814	0.112388	0.475852	-0.746235	Control	0.000188835	PTS system, sorbose-specific IIC component
1536	K14108	0.112388	0.475852	0.288558	parkinson	0.000161678	energy-converting hydrogenase A subunit Q
1537	K02192	0.11251	0.475852	-1	Control	3.67121e-05	bacterioferritin-associated ferredoxin
1538	K05368	0.112532	0.475852	-0.771846	Control	0.000216543	aquacobalamin reductase / NAD(P)H-flavin reductase [EC:1.16.1.3 1.5.1.29]
1539	K00121	0.112678	0.475852	-0.776205	Control	0.000485818	S-(hydroxymethyl)glutathione dehydrogenase / alcohol dehydrogenase [EC:1.1.1.284 1.1.1.1]
1540	K00024	0.113142	0.475852	-0.547287	Control	0.0173995	malate dehydrogenase [EC:1.1.1.37]
1541	K00897	0.113142	0.475852	0.363209	parkinson	0.00090244	aminoglycoside 3'-phosphotransferase [EC:2.7.1.95]
1542	K01120	0.113142	0.475852	0.32755	parkinson	0.00071156	3',5'-cyclic-nucleotide phosphodiesterase [EC:3.1.4.17]
1543	K01305	0.113142	0.475852	-0.540972	Control	0.0047998	beta-aspartyl-dipeptidase (metallo-type) [EC:3.4.19.-]
1544	K01414	0.113142	0.475852	0.389705	parkinson	0.00385984	oligopeptidase A [EC:3.4.24.70]
1545	K01881	0.113142	0.475852	0.485813	parkinson	0.0601545	prolyl-tRNA synthetase [EC:6.1.1.15]
1546	K02517	0.113142	0.475852	-0.52867	Control	0.0121495	lipid A biosynthesis lauroyl acyltransferase [EC:2.3.1.-]
1547	K02621	0.113142	0.475852	-0.523025	Control	0.0339847	topoisomerase IV subunit A [EC:5.99.1.-]
1548	K03100	0.113142	0.475852	-0.514936	Control	0.0519692	signal peptidase I [EC:3.4.21.89]
1549	K03152	0.113142	0.475852	-0.515	Control	0.0151759	4-methyl-5(b-hydroxyethyl)-thiazole monophosphate biosynthesis
1550	K03497	0.113142	0.475852	0.489736	parkinson	0.139491	chromosome partitioning protein, ParB family
1551	K06001	0.113142	0.475852	0.476359	parkinson	0.020611	tryptophan synthase beta chain [EC:4.2.1.20]
1552	K06016	0.113142	0.475852	0.454737	parkinson	0.00381576	N-carbamoyl-L-amino-acid hydrolase [EC:3.5.1.87]
1553	K06308	0.113142	0.475852	0.416878	parkinson	0.000811807	spore germination protein
1554	K06967	0.113142	0.475852	0.476339	parkinson	0.0132956	NA
1555	K10960	0.113142	0.475852	0.265938	parkinson	0.00117682	geranylgeranyl reductase [EC:1.3.1.83]
1556	K00320	0.11354	0.477219	0.29231	parkinson	0.000107508	coenzyme F420-dependent N5,N10-methenyltetrahydromethanopterin reductase [EC:1.5.99.11]
1557	K03403	0.114149	0.478804	0	parkinson	0.000258631	magnesium chelatase subunit H [EC:6.6.1.1]
1558	K09823	0.114223	0.478804	-0.752055	Control	0.00018432	Fur family transcriptional regulator, zinc uptake regulator
1559	K10013	0.114223	0.478804	-0.720408	Control	0.000212017	lysine/arginine/ornithine transport system substrate-binding protein
1560	K03434	0.114279	0.478804	0.339916	parkinson	0.000112123	N-acetylglucosaminylphosphatidylinositol deacetylase [EC:3.5.1.89]
1561	K02893	0.114773	0.478804	NA	parkinson	9.38931e-07	large subunit ribosomal protein L23Ae
1562	K14807	0.114773	0.478804	NA	parkinson	2.06859e-05	ATP-dependent RNA helicase DDX51/DBP6 [EC:3.6.4.13]
1563	K15216	0.114773	0.478804	NA	parkinson	1.18451e-06	NA
1564	K01576	0.115107	0.478804	NA	parkinson	1.51404e-05	benzoylformate decarboxylase [EC:4.1.1.7]
1565	K07232	0.115307	0.478804	-0.794566	Control	0.000182218	cation transport protein ChaC
1566	K02706	0.11549	0.478804	0	parkinson	6.14433e-06	photosystem II P680 reaction center D2 protein
1567	K03425	0.11549	0.478804	-1	Control	3.21979e-05	sec-independent protein translocase protein TatE
1568	K03761	0.115526	0.478804	-0.784409	Control	0.000348942	MFS transporter, MHS family, alpha-ketoglutarate permease
1569	K02319	0.11598	0.478804	0.218439	parkinson	0.00179113	DNA polymerase I [EC:2.7.7.7]
1570	K00071	0.116047	0.478804	0.386239	parkinson	0.000120517	11beta-hydroxysteroid dehydrogenase [EC:1.1.1.146]
1571	K11925	0.11606	0.478804	-0.73036	Control	0.000949521	SgrR family transcriptional regulator
1572	K09475	0.116402	0.478804	-0.778272	Control	0.000293008	outer membrane pore protein C
1573	K00076	0.116678	0.478804	0.45638	parkinson	0.00344197	7-alpha-hydroxysteroid dehydrogenase [EC:1.1.1.159]
1574	K00245	0.116678	0.478804	0.444848	parkinson	0.00544836	fumarate reductase iron-sulfur protein [EC:1.3.99.1]
1575	K00337	0.116678	0.478804	-0.553633	Control	0.0110073	NADH dehydrogenase I subunit H [EC:1.6.5.3]
1576	K01470	0.116678	0.478804	-0.54017	Control	0.00585136	creatinine amidohydrolase [EC:3.5.2.10]
1577	K01476	0.116678	0.478804	0.453647	parkinson	0.00418122	arginase [EC:3.5.3.1]
1578	K01740	0.116678	0.478804	-0.520903	Control	0.0653909	O-acetylhomoserine (thiol)-lyase [EC:2.5.1.49]
1579	K01750	0.116678	0.478804	0.415763	parkinson	0.00697515	ornithine cyclodeaminase [EC:4.3.1.12]
1580	K01834	0.116678	0.478804	0.486924	parkinson	0.105921	phosphoglycerate mutase [EC:5.4.2.1]
1581	K02020	0.116678	0.478804	-0.556823	Control	0.00791125	molybdate transport system substrate-binding protein
1582	K02117	0.116678	0.478804	0.486034	parkinson	0.0358845	V-type H+-transporting ATPase subunit A [EC:3.6.3.14]
1583	K03210	0.116678	0.478804	0.483434	parkinson	0.0081784	preprotein translocase subunit YajC
1584	K03596	0.116678	0.478804	0.477077	parkinson	0.0585053	GTP-binding protein LepA
1585	K03803	0.116678	0.478804	-0.553879	Control	0.00374268	sigma-E factor negative regulatory protein RseC
1586	K06133	0.116678	0.478804	0.458068	parkinson	0.00830018	4'-phosphopantetheinyl transferase [EC:2.7.8.-]
1587	K06193	0.116678	0.478804	-0.689095	Control	0.000203617	phosphonoacetate hydrolase [EC:3.11.1.2]
1588	K07069	0.116678	0.478804	0.38078	parkinson	0.000128554	NA
1589	K07407	0.116678	0.478804	-0.514886	Control	0.112624	alpha-galactosidase [EC:3.2.1.22]
1590	K09798	0.116678	0.478804	0.428981	parkinson	0.00181233	hypothetical protein
1591	K11641	0.116678	0.478804	0.377419	parkinson	0.000395979	two-component system, LytT family, response regulator NatR
1592	K14682	0.116678	0.478804	0.399715	parkinson	0.00123478	amino-acid N-acetyltransferase [EC:2.3.1.1]
1593	K04080	0.116699	0.478804	-0.686519	Control	0.000139573	molecular chaperone IbpA
1594	K10857	0.116699	0.478804	-0.652557	Control	0.000149804	exodeoxyribonuclease X [EC:3.1.11.-]
1595	K12810	0.117559	0.481056	NA	parkinson	0.000274342	major structural subunit of bundle-forming pilus
1596	K10394	0.117609	0.481056	NA	parkinson	4.47986e-06	kinesin family member 3/17
1597	K14791	0.117609	0.481056	NA	parkinson	3.03369e-06	periodic tryptophan protein 1
1598	K11622	0.117752	0.481056	-0.76547	Control	7.17723e-05	lia operon protein LiaF
1599	K06159	0.117763	0.481056	-0.730142	Control	0.000396279	putative ATP-binding cassette transporter
1600	K07178	0.117763	0.481056	0.329384	parkinson	0.000157964	RIO kinase 1 [EC:2.7.11.1]
1601	K12113	0.117763	0.481056	-0.818512	Control	0.000236945	LacI family transcriptional regulator, ebg operon repressor
1602	K03747	0.117837	0.481057	-0.809653	Control	0.000121217	Smg protein
1603	K09917	0.117938	0.481171	-1	Control	2.40477e-05	hypothetical protein
1604	K15238	0.118053	0.481337	0.208596	parkinson	6.16875e-05	NA
1605	K14094	0.118183	0.481567	0	parkinson	1.85282e-05	energy-converting hydrogenase A subunit C
1606	K13818	0.119526	0.483564	NA	Control	2.57681e-05	molybdopterin-guanine dinucleotide biosynthesis protein
1607	K11901	0.119648	0.483564	-0.76646	Control	0.000136392	type VI secretion system protein ImpB
1608	K03196	0.119729	0.483564	0.320821	parkinson	0.000818695	type IV secretion system protein VirB11
1609	K01510	0.119833	0.483564	NA	Control	8.87297e-06	apyrase [EC:3.6.1.5]
1610	K14026	0.119833	0.483564	NA	Control	6.0205e-06	SEL1 protein
1611	K02345	0.119844	0.483564	-0.757014	Control	7.60583e-05	DNA polymerase III subunit theta [EC:2.7.7.7]
1612	K00560	0.120299	0.483564	0.486183	parkinson	0.030369	thymidylate synthase [EC:2.1.1.45]
1613	K00992	0.120299	0.483564	-0.5842	Control	0.0162006	NA
1614	K01006	0.120299	0.483564	0.474152	parkinson	0.0833761	pyruvate,orthophosphate dikinase [EC:2.7.9.1]
1615	K01611	0.120299	0.483564	0.434877	parkinson	0.00213288	S-adenosylmethionine decarboxylase [EC:4.1.1.50]
1616	K02006	0.120299	0.483564	0.46106	parkinson	0.107197	cobalt/nickel transport system ATP-binding protein
1617	K02749	0.120299	0.483564	-0.665956	Control	0.00182033	PTS system, arbutin-like IIB component [EC:2.7.1.69]
1618	K03326	0.120299	0.483564	-0.537831	Control	0.00630763	C4-dicarboxylate transporter, DcuC family
1619	K04031	0.120299	0.483564	-0.540644	Control	0.00103119	ethanolamine utilization protein EutS
1620	K04744	0.120299	0.483564	-0.526538	Control	0.0251615	LPS-assembly protein
1621	K06298	0.120299	0.483564	0.452995	parkinson	0.00782727	germination protein M
1622	K07014	0.120299	0.483564	-0.592285	Control	0.00330636	NA
1623	K07017	0.120299	0.483564	-0.532267	Control	0.0113508	NA
1624	K08313	0.120299	0.483564	-0.621139	Control	0.000397577	fructose-6-phosphate aldolase 1 [EC:4.1.2.-]
1625	K12529	0.120299	0.483564	-0.54633	Control	0.00423022	putative selenate reductase FAD-binding subunit
1626	K13634	0.120299	0.483564	0.458983	parkinson	0.00644657	LysR family transcriptional regulator, cys regulon transcriptional activator
1627	K13894	0.120299	0.483564	0.299389	parkinson	0.000872385	microcin C transport system permease protein
1628	K03142	0.120651	0.484221	0.37005	parkinson	2.53078e-05	transcription initiation factor TFIIH subunit 2
1629	K08345	0.120651	0.484221	-0.713971	Control	0.000829938	nitrate reductase 2, alpha subunit [EC:1.7.99.4]
1630	K00023	0.120759	0.484221	0.306118	parkinson	1.71652e-05	acetoacetyl-CoA reductase [EC:1.1.1.36]
1631	K00412	0.120759	0.484221	0.228947	parkinson	6.6457e-05	ubiquinol-cytochrome c reductase cytochrome b subunit [EC:1.10.2.2]
1632	K07136	0.121389	0.485741	-0.790585	Control	0.000246358	NA
1633	K00734	0.121584	0.485741	NA	parkinson	2.98261e-06	galactosylxylosylprotein 3-beta-galactosyltransferase [EC:2.4.1.134]
1634	K00902	0.121584	0.485741	NA	parkinson	2.97631e-06	dolichol kinase [EC:2.7.1.108]
1635	K10609	0.121584	0.485741	NA	parkinson	1.11314e-06	cullin 4
1636	K10916	0.121584	0.485741	NA	parkinson	7.67657e-06	two-component system, CAI-1 autoinducer sensor kinase/phosphatase CqsS [EC:2.7.13.3 3.1.3.-]
1637	K12864	0.121584	0.485741	NA	parkinson	3.09176e-06	beta-catenin-like protein 1
1638	K02301	0.121817	0.486377	-0.815665	Control	0.000230807	protoheme IX farnesyltransferase [EC:2.5.1.-]
1639	K10965	0.122506	0.486796	NA	Control	3.24386e-05	toxin co-regulated pilus biosynthesis protein T
1640	K09141	0.122729	0.486796	0.260061	parkinson	0.000146239	hypothetical protein
1641	K06858	0.12273	0.486796	-0.716421	Control	0.000237661	vitamin B12 transport system substrate-binding protein
1642	K02463	0.122759	0.486796	NA	Control	1.81189e-05	general secretion pathway protein N
1643	K06892	0.122759	0.486796	NA	Control	6.30322e-05	NA
1644	K10220	0.122802	0.486796	NA	Control	9.97702e-07	4-oxalmesaconate hydratase [EC:4.2.1.83]
1645	K07676	0.122927	0.486796	-0.764692	Control	0.000670748	two-component system, NarL family, sensor histidine kinase RcsD [EC:2.7.13.3]
1646	K08652	0.123232	0.486796	NA	parkinson	2.95588e-05	C5a peptidase [EC:3.4.21.110]
1647	K08994	0.123337	0.486796	-0.829945	Control	0.000203654	putative membrane protein
1648	K10939	0.123382	0.486796	0.230462	parkinson	0.00202969	accessory colonization factor AcfD
1649	K06063	0.123408	0.486796	NA	parkinson	7.53734e-06	SNW domain-containing protein 1
1650	K11596	0.123408	0.486796	NA	parkinson	2.22349e-06	argonaute
1651	K12604	0.123408	0.486796	NA	parkinson	8.87227e-06	CCR4-NOT transcription complex subunit 1
1652	K14805	0.123408	0.486796	NA	parkinson	4.74503e-06	ATP-dependent RNA helicase DDX24/MAK5 [EC:3.6.4.13]
1653	K14124	0.123462	0.486796	0	parkinson	0.000115197	energy-converting hydrogenase B subunit O
1654	K00113	0.124007	0.486796	-0.607805	Control	0.00227929	glycerol-3-phosphate dehydrogenase subunit C [EC:1.1.5.3]
1655	K00243	0.124007	0.486796	-0.513886	Control	0.0137734	hypothetical protein
1656	K00783	0.124007	0.486796	0.488891	parkinson	0.0142691	hypothetical protein
1657	K00790	0.124007	0.486796	0.485117	parkinson	0.0650024	UDP-N-acetylglucosamine 1-carboxyvinyltransferase [EC:2.5.1.7]
1658	K00796	0.124007	0.486796	-0.526372	Control	0.0159894	dihydropteroate synthase [EC:2.5.1.15]
1659	K01206	0.124007	0.486796	-0.528483	Control	0.0783746	alpha-L-fucosidase [EC:3.2.1.51]
1660	K01241	0.124007	0.486796	-0.56423	Control	0.00393291	AMP nucleosidase [EC:3.2.2.4]
1661	K01247	0.124007	0.486796	0.472116	parkinson	0.00396619	DNA-3-methyladenine glycosylase II [EC:3.2.2.21]
1662	K02591	0.124007	0.486796	-0.595228	Control	0.00152526	nitrogenase molybdenum-iron protein beta chain [EC:1.18.6.1]
1663	K02802	0.124007	0.486796	-0.780824	Control	0.000561836	PTS system, N-acetylglucosamine-specific IIA component [EC:2.7.1.69]
1664	K03561	0.124007	0.486796	-0.538368	Control	0.0210362	biopolymer transport protein ExbB
1665	K05825	0.124007	0.486796	0.422721	parkinson	0.00959959	2-aminoadipate transaminase [EC:2.6.1.-]
1666	K07319	0.124007	0.486796	0.489573	parkinson	0.0400938	putative adenine-specific DNA-methyltransferase [EC:2.1.1.72]
1667	K01061	0.125536	0.492503	-0.76399	Control	0.000525117	carboxymethylenebutenolidase [EC:3.1.1.45]
1668	K04775	0.126342	0.492816	-0.77755	Control	0.000168597	protease YdgD [EC:3.4.21.-]
1669	K11907	0.12646	0.492816	-0.743251	Control	0.000989295	type VI secretion system protein VasG
1670	K05526	0.126479	0.492816	-0.595525	Control	0.000214763	succinylglutamate desuccinylase [EC:3.5.1.96]
1671	K06305	0.126815	0.492816	0.317212	parkinson	0.00015006	spore germination protein Q
1672	K02063	0.126932	0.492816	-0.683801	Control	0.000485948	thiamine transport system permease protein
1673	K13053	0.126932	0.492816	-0.707296	Control	0.000159774	cell division inhibitor SulA
1674	K03120	0.127058	0.492816	0	parkinson	5.17231e-05	transcription initiation factor TFIID TATA-box-binding protein
1675	K14713	0.127496	0.492816	NA	Control	1.71428e-05	NA
1676	K00073	0.127801	0.492816	-0.541565	Control	0.000484182	ureidoglycolate dehydrogenase [EC:1.1.1.154]
1677	K00134	0.127801	0.492816	0.479461	parkinson	0.0372271	glyceraldehyde 3-phosphate dehydrogenase [EC:1.2.1.12]
1678	K00343	0.127801	0.492816	-0.542125	Control	0.014748	NADH dehydrogenase I subunit N [EC:1.6.5.3]
1679	K00615	0.127801	0.492816	0.486597	parkinson	0.0893203	transketolase [EC:2.2.1.1]
1680	K00757	0.127801	0.492816	-0.528541	Control	0.0166047	uridine phosphorylase [EC:2.4.2.3]
1681	K01579	0.127801	0.492816	-0.529175	Control	0.00495918	aspartate 1-decarboxylase [EC:4.1.1.11]
1682	K01597	0.127801	0.492816	-0.637811	Control	0.000219461	diphosphomevalonate decarboxylase [EC:4.1.1.33]
1683	K01677	0.127801	0.492816	0.470312	parkinson	0.0138832	fumarate hydratase subunit alpha [EC:4.2.1.2]
1684	K02003	0.127801	0.492816	0.482304	parkinson	0.161141	NA
1685	K02817	0.127801	0.492816	-0.629779	Control	0.000424626	PTS system, trehalose-specific IIA component [EC:2.7.1.69]
1686	K02902	0.127801	0.492816	0.484349	parkinson	0.00431922	large subunit ribosomal protein L28
1687	K03111	0.127801	0.492816	0.485999	parkinson	0.0350767	single-strand DNA-binding protein
1688	K04077	0.127801	0.492816	0.483883	parkinson	0.0562455	chaperonin GroEL
1689	K04567	0.127801	0.492816	0.485571	parkinson	0.0700733	lysyl-tRNA synthetase, class II [EC:6.1.1.6]
1690	K05396	0.127801	0.492816	0.434805	parkinson	0.00280418	D-cysteine desulfhydrase [EC:4.4.1.15]
1691	K06207	0.127801	0.492816	0.475706	parkinson	0.062817	GTP-binding protein
1692	K06442	0.127801	0.492816	0.461385	parkinson	0.0139918	putative hemolysin
1693	K07792	0.127801	0.492816	-0.534671	Control	0.00450108	anaerobic C4-dicarboxylate transporter DcuB
1694	K08094	0.127801	0.492816	0.41295	parkinson	0.0016167	6-phospho-3-hexuloisomerase [EC:5.3.1.27]
1695	K13635	0.127801	0.492816	-0.538911	Control	0.00161613	LysR family transcriptional regulator, cys regulon transcriptional activator
1696	K14347	0.127801	0.492816	0.369583	parkinson	0.000890138	NA
1697	K10352	0.12823	0.494182	NA	Control	2.74179e-05	myosin heavy chain
1698	K07026	0.128331	0.494277	-0.827388	Control	0.000152938	mannosyl-3-phosphoglycerate phosphatase [EC:3.1.3.70]
1699	K09964	0.128559	0.494466	0.264308	parkinson	0.000117509	hypothetical protein
1700	K02328	0.128707	0.494466	NA	parkinson	1.37132e-06	DNA polymerase delta subunit 2
1701	K13103	0.128707	0.494466	NA	parkinson	2.29555e-06	tuftelin-interacting protein 11
1702	K01083	0.128833	0.494466	0.265388	parkinson	0.000602583	3-phytase [EC:3.1.3.8]
1703	K01638	0.128833	0.494466	-0.787377	Control	0.00102063	malate synthase [EC:2.3.3.9]
1704	K07345	0.128833	0.494466	-0.723012	Control	0.00135128	major type 1 subunit fimbrin (pilin)
1705	K00758	0.129023	0.494905	0.205245	parkinson	0.00161655	thymidine phosphorylase [EC:2.4.2.4]
1706	K08991	0.129427	0.494947	NA	parkinson	3.6025e-06	crossover junction endonuclease MUS81 [EC:3.1.22.-]
1707	K14306	0.129427	0.494947	NA	parkinson	9.94274e-06	nuclear pore complex protein Nup62
1708	K14837	0.129427	0.494947	NA	parkinson	3.57801e-06	nucleolar protein 12
1709	K06317	0.129714	0.494947	0.400941	parkinson	3.50448e-05	inhibitor of the pro-sigma K processing machinery
1710	K09918	0.129908	0.494947	-0.780879	Control	5.8842e-05	hypothetical protein
1711	K08485	0.130197	0.494947	-0.782866	Control	7.49627e-05	phosphocarrier protein NPr
1712	K11440	0.130278	0.494947	0.427754	parkinson	6.69447e-05	choline dehydrogenase [EC:1.1.1.1]
1713	K03081	0.130638	0.494947	-0.553467	Control	0.000190973	3-dehydro-L-gulonate-6-phosphate decarboxylase [EC:4.1.1.85]
1714	K11312	0.130948	0.494947	0.440757	parkinson	6.7552e-05	cupin 2 domain-containing protein
1715	K07312	0.130979	0.494947	-0.731714	Control	0.00023523	Tat-targeted selenate reductase subunit YnfH
1716	K08361	0.130979	0.494947	-0.76248	Control	0.000156154	nitrate reductase 2, delta subunit [EC:1.7.99.4]
1717	K09930	0.13101	0.494947	-1	Control	9.67967e-06	hypothetical protein
1718	K14061	0.13114	0.494947	-0.728435	Control	0.00010959	universal stress protein F
1719	K01392	0.131235	0.494947	NA	parkinson	1.10524e-05	thimet oligopeptidase [EC:3.4.24.15]
1720	K09937	0.131347	0.494947	-0.710415	Control	3.94456e-05	hypothetical protein
1721	K10009	0.131667	0.494947	-0.681839	Control	0.000148988	cystine transport system permease protein
1722	K00179	0.131683	0.494947	0.477354	parkinson	0.0263543	indolepyruvate ferredoxin oxidoreductase, alpha subunit [EC:1.2.7.8]
1723	K00457	0.131683	0.494947	-0.545816	Control	0.00072526	4-hydroxyphenylpyruvate dioxygenase [EC:1.13.11.27]
1724	K01473	0.131683	0.494947	-0.538084	Control	0.00256524	N-methylhydantoinase A [EC:3.5.2.14]
1725	K01613	0.131683	0.494947	-0.52742	Control	0.011807	phosphatidylserine decarboxylase [EC:4.1.1.65]
1726	K02113	0.131683	0.494947	-0.530072	Control	0.0132126	F-type H+-transporting ATPase subunit delta [EC:3.6.3.14]
1727	K02118	0.131683	0.494947	0.485262	parkinson	0.028038	V-type H+-transporting ATPase subunit B [EC:3.6.3.14]
1728	K02335	0.131683	0.494947	0.483401	parkinson	0.117043	DNA polymerase I [EC:2.7.7.7]
1729	K03299	0.131683	0.494947	-0.535454	Control	0.00846749	gluconate:H+ symporter, GntP family
1730	K03484	0.131683	0.494947	-0.549678	Control	0.0120371	LacI family transcriptional regulator, sucrose operon repressor
1731	K03696	0.131683	0.494947	0.474551	parkinson	0.0791618	ATP-dependent Clp protease ATP-binding subunit ClpC
1732	K03784	0.131683	0.494947	0.447178	parkinson	0.0102748	purine-nucleoside phosphorylase [EC:2.4.2.1]
1733	K04691	0.131683	0.494947	-0.582541	Control	0.000541837	serine protease DegS [EC:3.4.21.-]
1734	K05795	0.131683	0.494947	-0.551885	Control	0.0037902	tellurium resistance protein TerD
1735	K06410	0.131683	0.494947	0.475629	parkinson	0.0105158	dipicolinate synthase subunit A
1736	K06610	0.131683	0.494947	-0.580178	Control	0.000508298	MFS transporter, SP family, inositol transporter
1737	K06924	0.131683	0.494947	-0.546633	Control	0.00554811	NA
1738	K07083	0.131683	0.494947	0.448394	parkinson	0.00120712	NA
1739	K08282	0.131683	0.494947	-0.559275	Control	0.0510929	non-specific serine/threonine protein kinase [EC:2.7.11.1]
1740	K12582	0.131683	0.494947	-0.689234	Control	0.0012068	TDP-Fuc4NAc transferase [EC:2.4.1.-]
1741	K08319	0.13279	0.496376	-0.800049	Control	0.000238749	putative dehydrogenase [EC:1.1.-.-]
1742	K03119	0.133237	0.496376	-0.788597	Control	0.000237077	taurine dioxygenase [EC:1.14.11.17]
1743	K03755	0.133237	0.496376	-0.71182	Control	0.000302219	AraC family transcriptional regulator, transcriptional activator of adiA
1744	K14850	0.133581	0.496376	NA	parkinson	7.02519e-06	ribosomal RNA-processing protein 8 [EC:2.1.1.-]
1745	K02451	0.133616	0.496376	-1	Control	6.21465e-05	general secretion pathway protein B
1746	K11208	0.133892	0.496376	-0.741474	Control	0.000106832	GST-like protein
1747	K08721	0.134034	0.496376	-1	Control	6.82649e-05	multidrug resistance outer membrane protein OprJ
1748	K06080	0.134143	0.496376	-0.793378	Control	0.00010697	RcsF protein
1749	K08347	0.134143	0.496376	-0.831797	Control	0.000131706	nitrate reductase 2, gamma subunit [EC:1.7.99.4]
1750	K10016	0.134143	0.496376	-0.836262	Control	0.000157905	histidine transport system permease protein
1751	K00427	0.134185	0.496376	-0.6476	Control	0.000529582	L-lactate permease
1752	K12525	0.13455	0.496376	-0.746948	Control	0.000731225	bifunctional aspartokinase / homoserine dehydrogenase 2 [EC:2.7.2.4 1.1.1.3]
1753	K15066	0.13467	0.496376	0.382657	parkinson	0.000131107	vanillate/3-O-methylgallate O-demethylase
1754	K03428	0.134755	0.496376	0.330218	parkinson	8.21327e-05	magnesium-protoporphyrin O-methyltransferase [EC:2.1.1.11]
1755	K14117	0.134757	0.496376	0	parkinson	2.29262e-05	energy-converting hydrogenase B subunit H
1756	K03802	0.134812	0.496376	0.408254	parkinson	0.000101903	cyanophycin synthetase [EC:6.-.-.-]
1757	K02655	0.134847	0.496376	0.320718	parkinson	0.000210362	type IV pilus assembly protein PilE
1758	K08320	0.134847	0.496376	-0.711284	Control	0.000126539	CTP pyrophosphohydrolase [EC:3.6.1.-]
1759	K07746	0.134864	0.496376	0.338812	parkinson	0.000161919	hypothetical protein
1760	K06884	0.135044	0.496376	-0.857992	Control	5.52122e-05	NA
1761	K08992	0.135044	0.496376	-0.821701	Control	5.45938e-05	putative membrane protein
1762	K02812	0.135564	0.496376	-0.822555	Control	4.93828e-05	PTS system, sorbose-specific IIA component [EC:2.7.1.69]
1763	K06938	0.13563	0.496376	-0.788801	Control	6.38096e-05	NA
1764	K03674	0.135633	0.496376	-0.724958	Control	6.56398e-05	glutaredoxin 1
1765	K00075	0.135655	0.496376	0.486071	parkinson	0.0567437	UDP-N-acetylmuramate dehydrogenase [EC:1.1.1.158]
1766	K00226	0.135655	0.496376	0.487023	parkinson	0.0407366	dihydroorotate oxidase [EC:1.3.3.1]
1767	K00975	0.135655	0.496376	0.47727	parkinson	0.0757935	glucose-1-phosphate adenylyltransferase [EC:2.7.7.27]
1768	K01079	0.135655	0.496376	-0.521626	Control	0.0136538	phosphoserine phosphatase [EC:3.1.3.3]
1769	K01342	0.135655	0.496376	0.428724	parkinson	0.00207298	subtilisin [EC:3.4.21.62]
1770	K01589	0.135655	0.496376	0.430669	parkinson	0.00362386	5-(carboxyamino)imidazole ribonucleotide synthase [EC:6.3.4.18]
1771	K01712	0.135655	0.496376	-0.545333	Control	0.0184073	urocanate hydratase [EC:4.2.1.49]
1772	K01972	0.135655	0.496376	0.482781	parkinson	0.0714603	DNA ligase (NAD+) [EC:6.5.1.2]
1773	K01999	0.135655	0.496376	0.474801	parkinson	0.0311539	branched-chain amino acid transport system substrate-binding protein
1774	K02049	0.135655	0.496376	0.461406	parkinson	0.0210452	sulfonate/nitrate/taurine transport system ATP-binding protein
1775	K02956	0.135655	0.496376	0.468603	parkinson	0.00821049	small subunit ribosomal protein S15
1776	K03320	0.135655	0.496376	-0.524186	Control	0.0376029	ammonium transporter, Amt family
1777	K04772	0.135655	0.496376	-0.557152	Control	0.001307	serine protease DegQ [EC:3.4.21.-]
1778	K04844	0.135655	0.496376	-0.587995	Control	0.00164653	hypothetical glycosyl hydrolase [EC:3.2.1.-]
1779	K05804	0.135655	0.496376	0.409404	parkinson	0.0046483	right origin-binding protein
1780	K06145	0.135655	0.496376	-0.688267	Control	0.000527508	LacI family transcriptional regulator, gluconate utilization system Gnt-I transcriptional repressor
1781	K06282	0.135655	0.496376	0.43648	parkinson	0.00282316	hydrogenase small subunit [EC:1.12.99.6]
1782	K07058	0.135655	0.496376	-0.51127	Control	0.0232594	membrane protein
1783	K07704	0.135655	0.496376	-0.512125	Control	0.0080871	two-component system, LytT family, sensor histidine kinase LytS [EC:2.7.13.3]
1784	K09607	0.135655	0.496376	-0.610984	Control	0.0159464	immune inhibitor A [EC:3.4.24.-]
1785	K12341	0.135655	0.496376	-0.729662	Control	0.00115833	adhesin YadA
1786	K03355	0.135672	0.496376	NA	parkinson	5.43559e-06	anaphase-promoting complex subunit 8
1787	K00932	0.135914	0.496376	-0.854273	Control	0.000352648	propionate kinase [EC:2.7.2.15]
1788	K02537	0.136149	0.496376	NA	parkinson	1.21669e-06	mitotic spindle assembly checkpoint protein MAD2
1789	K05542	0.136149	0.496376	NA	parkinson	1.38671e-06	tRNA-dihydrouridine synthase 1 [EC:1.-.-.-]
1790	K06676	0.136149	0.496376	NA	parkinson	1.26147e-06	condensin complex subunit 2
1791	K10627	0.136149	0.496376	NA	parkinson	1.57142e-06	E3 ubiquitin-protein ligase RAD18 [EC:6.3.2.19]
1792	K13201	0.136149	0.496376	NA	parkinson	1.48396e-06	nucleolysin TIA-1/TIAR
1793	K14781	0.136149	0.496376	NA	parkinson	1.32374e-06	ATP-dependent RNA helicase DHR2 [EC:3.6.4.13]
1794	K14104	0.136162	0.496376	0	parkinson	2.97429e-05	energy-converting hydrogenase A subunit M
1795	K03181	0.136266	0.49648	-0.833135	Control	0.000174164	chorismate--pyruvate lyase [EC:4.1.3.40]
1796	K01973	0.136739	0.497153	NA	Control	5.96445e-05	RNA-editing ligase [EC:6.5.1.3]
1797	K02043	0.136804	0.497153	-0.68259	Control	0.000211854	GntR family transcriptional regulator, phosphonate transport system regulatory protein
1798	K09996	0.136948	0.497153	-0.712826	Control	0.000186943	arginine transport system substrate-binding protein
1799	K01344	0.137222	0.497153	0.130545	parkinson	0.000655238	protein C (activated) [EC:3.4.21.69]
1800	K02658	0.138025	0.497153	NA	parkinson	3.21839e-06	twitching motility two-component system response regulator PilH
1801	K05582	0.138025	0.497153	NA	parkinson	1.92614e-06	NADH dehydrogenase I subunit K [EC:1.6.5.3]
1802	K07116	0.138025	0.497153	NA	Control	8.43646e-05	NA
1803	K02363	0.138182	0.497153	-0.73965	Control	0.000561293	enterobactin 2,3-dihydroxybenzoate-AMP ligase / S-dihydroxybenzoyltransferase [EC:2.7.7.58 2.3.1.-]
1804	K07643	0.138263	0.497153	-0.803441	Control	0.000333754	two-component system, OmpR family, sensor histidine kinase BasS [EC:2.7.13.3]
1805	K07350	0.138552	0.497153	-0.790678	Control	0.000761518	minor fimbrial subunit
1806	K10353	0.138678	0.497153	NA	parkinson	4.50365e-06	deoxyadenosine kinase [EC:2.7.1.76]
1807	K13021	0.13876	0.497153	-0.779472	Control	0.000462314	MFS transporter, ACS family, tartrate transporter
1808	K11178	0.138817	0.497153	0.370471	parkinson	0.000194192	xanthine dehydrogenase YagS FAD-binding subunit [EC:1.17.1.4]
1809	K03732	0.138852	0.497153	-0.611171	Control	0.000478731	ATP-dependent RNA helicase RhlB [EC:3.6.4.13]
1810	K11181	0.138869	0.497153	0.408613	parkinson	0.000251393	sulfite reductase, dissimilatory-type beta subunit [EC:1.8.99.3]
1811	K11694	0.138869	0.497153	-0.804156	Control	0.000480191	peptidoglycan pentaglycine glycine transferase (the second and third glycine) [EC:2.3.2.-]
1812	K03493	0.139179	0.497153	-0.628038	Control	5.39263e-05	transcriptional antiterminator
1813	K02531	0.139689	0.497153	-0.760248	Control	6.02133e-05	transcriptional antiterminator
1814	K07680	0.139695	0.497153	-1	Control	1.05095e-05	two-component system, NarL family, sensor histidine kinase ComP [EC:2.7.13.3]
1815	K08794	0.139695	0.497153	0	parkinson	4.37639e-05	calcium/calmodulin-dependent protein kinase I [EC:2.7.11.17]
1816	K00266	0.139717	0.497153	-0.526311	Control	0.085598	glutamate synthase (NADPH/NADH) small chain [EC:1.4.1.13 1.4.1.14]
1817	K00607	0.139717	0.497153	-0.594414	Control	0.00327494	NA
1818	K00908	0.139717	0.497153	0.425562	parkinson	0.0202967	Ca2+/calmodulin-dependent protein kinase [EC:2.7.11.17]
1819	K01209	0.139717	0.497153	-0.537107	Control	0.111804	alpha-N-arabinofuranosidase [EC:3.2.1.55]
1820	K01505	0.139717	0.497153	-0.704272	Control	0.000354812	1-aminocyclopropane-1-carboxylate deaminase [EC:3.5.99.7]
1821	K01571	0.139717	0.497153	0.4617	parkinson	0.0252981	oxaloacetate decarboxylase, alpha subunit [EC:4.1.1.3]
1822	K01628	0.139717	0.497153	0.438299	parkinson	0.0116256	L-fuculose-phosphate aldolase [EC:4.1.2.17]
1823	K01692	0.139717	0.497153	0.427237	parkinson	0.0035452	enoyl-CoA hydratase [EC:4.2.1.17]
1824	K02221	0.139717	0.497153	-0.563055	Control	0.000538113	YggT family protein
1825	K02617	0.139717	0.497153	0.434266	parkinson	0.00165227	phenylacetic acid degradation protein
1826	K03077	0.139717	0.497153	-0.546071	Control	0.00441835	L-ribulose-5-phosphate 4-epimerase [EC:5.1.3.4]
1827	K03098	0.139717	0.497153	0.456618	parkinson	0.00114849	outer membrane lipoprotein Blc
1828	K03169	0.139717	0.497153	-0.519611	Control	0.186592	DNA topoisomerase III [EC:5.99.1.2]
1829	K03572	0.139717	0.497153	0.483213	parkinson	0.0611525	DNA mismatch repair protein MutL
1830	K03582	0.139717	0.497153	-0.54322	Control	0.0221335	exodeoxyribonuclease V beta subunit [EC:3.1.11.5]
1831	K03736	0.139717	0.497153	0.380298	parkinson	0.00152226	ethanolamine ammonia-lyase small subunit [EC:4.3.1.7]
1832	K07024	0.139717	0.497153	-0.51435	Control	0.0914583	NA
1833	K11089	0.139717	0.497153	-0.63321	Control	0.000820853	60 kDa SS-A/Ro ribonucleoprotein
1834	K11744	0.139717	0.497153	0.314915	parkinson	0.00146615	AI-2 transport protein TqsA
1835	K01947	0.139779	0.497153	NA	Control	1.64558e-06	biotin-[acetyl-CoA-carboxylase] ligase / type III pantothenate kinase [EC:6.3.4.15 2.7.1.33]
1836	K02383	0.139779	0.497153	NA	Control	1.29344e-05	flagellar protein FlbB
1837	K11059	0.139779	0.497153	NA	Control	1.68756e-06	probable enterotoxin A
1838	K12405	0.139779	0.497153	NA	Control	7.29456e-06	3-hydroxyacyl-CoA dehydrogenase / 3a,7a,12a-trihydroxy-5b-cholest-24-enoyl-CoA hydratase [EC:1.1.1.35 4.2.1.107]
1839	K14762	0.139796	0.497153	-1	Control	6.19093e-05	ribosome-associated protein
1840	K12957	0.139953	0.497441	-0.82267	Control	0.000292449	uncharacterized zinc-type alcohol dehydrogenase-like protein [EC:1.-.-.-]
1841	K04081	0.140307	0.498395	-0.750438	Control	0.000163492	molecular chaperone IbpB
1842	K12149	0.140374	0.498395	-0.892679	Control	0.000181827	DNA-damage-inducible protein I
1843	K03777	0.140854	0.499829	-0.63128	Control	0.000600303	D-lactate dehydrogenase [EC:1.1.1.28]
1844	K02467	0.141042	0.500225	-0.712683	Control	0.000238244	GutQ protein
1845	K07269	0.141685	0.501596	-0.612601	Control	0.000187448	hypothetical protein
1846	K11594	0.142147	0.501596	NA	parkinson	4.0125e-06	ATP-dependent RNA helicase [EC:3.6.4.13]
1847	K01407	0.142644	0.501596	-0.721941	Control	0.000785494	protease III [EC:3.4.24.55]
1848	K10847	0.142948	0.501596	0.358817	parkinson	0.000582641	DNA-repair protein complementing XP-A cells
1849	K02819	0.14339	0.501596	-1	Control	1.65355e-05	PTS system, trehalose-specific IIC component
1850	K05997	0.143411	0.501596	-0.791364	Control	6.88715e-05	Fe-S cluster assembly protein SufA
1851	K00140	0.143871	0.501596	0.474317	parkinson	0.0012976	methylmalonate-semialdehyde dehydrogenase [EC:1.2.1.27]
1852	K00180	0.143871	0.501596	0.485272	parkinson	0.00843878	indolepyruvate ferredoxin oxidoreductase, beta subunit [EC:1.2.7.8]
1853	K00528	0.143871	0.501596	0.482219	parkinson	0.0196939	ferredoxin--NADP+ reductase [EC:1.18.1.2]
1854	K01156	0.143871	0.501596	-0.535033	Control	0.034954	type III restriction enzyme [EC:3.1.21.5]
1855	K01238	0.143871	0.501596	-0.523775	Control	0.2297	NA
1856	K01243	0.143871	0.501596	-0.516308	Control	0.0203787	S-adenosylhomocysteine/5'-methylthioadenosine nucleosidase [EC:3.2.2.9]
1857	K01808	0.143871	0.501596	0.482999	parkinson	0.015366	ribose 5-phosphate isomerase B [EC:5.3.1.6]
1858	K01916	0.143871	0.501596	0.486295	parkinson	0.00402135	NAD+ synthase [EC:6.3.1.5]
1859	K01928	0.143871	0.501596	0.472779	parkinson	0.0690668	UDP-N-acetylmuramoylalanyl-D-glutamate--2,6-diaminopimelate ligase [EC:6.3.2.13]
1860	K01937	0.143871	0.501596	0.479173	parkinson	0.0517103	CTP synthase [EC:6.3.4.2]
1861	K02057	0.143871	0.501596	0.468098	parkinson	0.0639277	simple sugar transport system permease protein
1862	K02313	0.143871	0.501596	0.487875	parkinson	0.0491477	chromosomal replication initiator protein
1863	K02834	0.143871	0.501596	0.481259	parkinson	0.0108015	ribosome-binding factor A
1864	K03634	0.143871	0.501596	-0.579744	Control	0.00346731	outer membrane lipoprotein carrier protein
1865	K03752	0.143871	0.501596	-0.561106	Control	0.00172643	molybdopterin-guanine dinucleotide biosynthesis protein A
1866	K04079	0.143871	0.501596	0.483213	parkinson	0.061098	molecular chaperone HtpG
1867	K05942	0.143871	0.501596	0.316928	parkinson	0.000463014	NA
1868	K06397	0.143871	0.501596	0.457674	parkinson	0.00921278	stage III sporulation protein AH
1869	K07335	0.143871	0.501596	0.462667	parkinson	0.0509185	basic membrane protein A and related proteins
1870	K07478	0.143871	0.501596	0.477612	parkinson	0.0450747	putative ATPase
1871	K07726	0.143871	0.501596	0.468726	parkinson	0.0215315	putative transcriptional regulator
1872	K10545	0.143871	0.501596	-0.65053	Control	0.000838633	D-xylose transport system ATP-binding protein [EC:3.6.3.17]
1873	K11711	0.143871	0.501596	-0.558718	Control	0.00133076	two-component system, LuxR family, sensor histidine kinase DctS [EC:2.7.13.3]
1874	K12141	0.143871	0.501596	0.466538	parkinson	0.00177968	hydrogenase-4 component F [EC:1.-.-.-]
1875	K13926	0.143871	0.501596	-0.646278	Control	0.000801661	ribosome-dependent ATPase
1876	K02202	0.14396	0.501596	NA	Control	2.56842e-06	cyclin-dependent kinase 7 [EC:2.7.11.22]
1877	K02604	0.14396	0.501596	NA	Control	9.86508e-07	origin recognition complex subunit 2
1878	K10216	0.144128	0.501916	0	parkinson	1.67391e-05	2-hydroxymuconate-semialdehyde hydrolase [EC:3.7.1.9]
1879	K01782	0.144561	0.503154	-0.766986	Control	0.000551082	3-hydroxyacyl-CoA dehydrogenase / enoyl-CoA hydratase / 3-hydroxybutyryl-CoA epimerase [EC:1.1.1.35 4.2.1.17 5.1.2.3]
1880	K00855	0.144996	0.503894	-0.711234	Control	0.000365057	phosphoribulokinase [EC:2.7.1.19]
1881	K13928	0.144996	0.503894	-0.751208	Control	0.000192149	LysR family transcriptional regulator, malonate utilization transcriptional regulator
1882	K02317	0.145004	0.503894	-0.851484	Control	0.000233399	DNA replication protein DnaT
1883	K02101	0.145836	0.506324	NA	parkinson	4.6023e-06	arabinose operon protein AraL
1884	K07516	0.145858	0.506324	0.273187	parkinson	7.08648e-05	3-hydroxyacyl-CoA dehydrogenase [EC:1.1.1.35]
1885	K07122	0.146184	0.507186	-0.631464	Control	9.73438e-05	NA
1886	K06289	0.146409	0.507303	0.133993	parkinson	0.000128819	spore germination protein AB
1887	K12862	0.146438	0.507303	NA	parkinson	9.80701e-06	pleiotropic regulator 1
1888	K02336	0.146451	0.507303	-0.737348	Control	0.000655727	DNA polymerase II [EC:2.7.7.7]
1889	K00081	0.146655	0.50743	NA	Control	8.07397e-07	prostaglandin-E2 9-reductase [EC:1.1.1.189]
1890	K00667	0.146655	0.50743	NA	Control	1.51404e-06	fatty acid synthase subunit alpha, fungi type [EC:2.3.1.86]
1891	K08603	0.146829	0.50743	0.397251	parkinson	0.000135514	thermolysin [EC:3.4.24.27]
1892	K05373	0.147042	0.50743	-0.699902	Control	0.000466377	MFS transporter, putative signal transducer
1893	K06607	0.147042	0.50743	0.283543	parkinson	0.000189624	myo-inositol catabolism protein IolS [EC:1.1.1.-]
1894	K00784	0.148117	0.50743	-0.511812	Control	0.0399508	ribonuclease Z [EC:3.1.26.11]
1895	K01060	0.148117	0.50743	-0.557714	Control	0.0123927	cephalosporin-C deacetylase [EC:3.1.1.41]
1896	K01560	0.148117	0.50743	0.441487	parkinson	0.00673823	2-haloacid dehalogenase [EC:3.8.1.2]
1897	K02023	0.148117	0.50743	0.422765	parkinson	0.00419292	multiple sugar transport system ATP-binding protein
1898	K02536	0.148117	0.50743	-0.543759	Control	0.0147793	UDP-3-O-[3-hydroxymyristoyl] glucosamine N-acyltransferase [EC:2.3.1.-]
1899	K02686	0.148117	0.50743	-0.60349	Control	0.000147882	primosomal replication protein N
1900	K03106	0.148117	0.50743	0.482278	parkinson	0.0455191	signal recognition particle subunit SRP54
1901	K03631	0.148117	0.50743	0.484581	parkinson	0.0496307	DNA repair protein RecN (Recombination protein N)
1902	K04019	0.148117	0.50743	0.357007	parkinson	0.00226401	ethanolamine utilization protein EutA
1903	K05306	0.148117	0.50743	-0.541516	Control	0.00388393	phosphonoacetaldehyde hydrolase [EC:3.11.1.1]
1904	K08156	0.148117	0.50743	-0.591412	Control	0.0152136	MFS transporter, DHA1 family, arabinose polymer transporter
1905	K08600	0.148117	0.50743	0.488655	parkinson	0.0501516	sortase B
1906	K08680	0.148117	0.50743	0.387147	parkinson	0.00135404	2-succinyl-6-hydroxy-2,4-cyclohexadiene-1-carboxylate synthase [EC:4.2.99.20]
1907	K12700	0.148117	0.50743	0.433648	parkinson	0.000776766	non-specific riboncleoside hydrolase [EC:3.2.-.-]
1908	K13013	0.148117	0.50743	-0.541328	Control	0.00662815	O-antigen biosynthesis protein WbqV
1909	K13243	0.148117	0.50743	-0.547792	Control	0.00787963	c-di-GMP-specific phosphodiesterase [EC:3.1.4.52]
1910	K00580	0.148616	0.508873	0	parkinson	8.05886e-05	tetrahydromethanopterin S-methyltransferase subunit D [EC:2.1.1.86]
1911	K12521	0.148987	0.509879	NA	parkinson	1.03681e-05	minor pilin subunit PapF
1912	K04752	0.149284	0.510543	-0.588617	Control	0.000227033	nitrogen regulatory protein P-II 2
1913	K02639	0.149338	0.510543	NA	parkinson	5.11962e-05	ferredoxin
1914	K01942	0.149478	0.510757	0	parkinson	0.000216332	biotin--protein ligase [EC:6.3.4.9 6.3.4.10 6.3.4.11 6.3.4.15]
1915	K05875	0.15094	0.513453	-0.666993	Control	0.000478043	methyl-accepting chemotaxis protein II, aspartate sensor receptor
1916	K06917	0.151419	0.513453	-0.849236	Control	0.000359893	tRNA 2-selenouridine synthase [EC:2.9.1.-]
1917	K08651	0.151419	0.513453	0.431055	parkinson	0.000339093	thermitase [EC:3.4.21.66]
1918	K12589	0.151541	0.513453	0.10526	parkinson	8.01856e-05	exosome complex component RRP42
1919	K01084	0.151723	0.513453	NA	parkinson	4.58551e-06	glucose-6-phosphatase [EC:3.1.3.9]
1920	K11926	0.152113	0.513453	-0.694031	Control	9.94806e-05	sigma factor-binding protein Crl
1921	K02297	0.152421	0.513453	-0.704964	Control	0.000259857	cytochrome o ubiquinol oxidase subunit II [EC:1.10.3.-]
1922	K13255	0.152421	0.513453	-0.827323	Control	0.000232121	ferric iron reductase protein FhuF
1923	K13651	0.152446	0.513453	0	parkinson	2.68841e-05	motility quorum-sensing regulator / GCU-specific mRNA interferase toxin
1924	K00008	0.152456	0.513453	0.461344	parkinson	0.0178883	L-iditol 2-dehydrogenase [EC:1.1.1.14]
1925	K01826	0.152456	0.513453	-0.560735	Control	0.00414301	5-carboxymethyl-2-hydroxymuconate isomerase [EC:5.3.3.10]
1926	K02044	0.152456	0.513453	0.426122	parkinson	0.00541916	phosphonate transport system substrate-binding protein
1927	K02395	0.152456	0.513453	-0.592953	Control	0.00273237	flagellar protein FlgJ
1928	K02752	0.152456	0.513453	-0.712202	Control	0.000664091	PTS system, arbutin-, cellobiose-, and salicin-specific IIB component [EC:2.7.1.69]
1929	K02835	0.152456	0.513453	0.483832	parkinson	0.0355743	peptide chain release factor 1
1930	K02878	0.152456	0.513453	0.489866	parkinson	0.0149076	large subunit ribosomal protein L16
1931	K03517	0.152456	0.513453	-0.520296	Control	0.0189255	quinolinate synthase [EC:2.5.1.72]
1932	K05895	0.152456	0.513453	0.468938	parkinson	0.00131691	precorrin-6X reductase [EC:1.3.1.54]
1933	K07003	0.152456	0.513453	0.459092	parkinson	0.0648728	NA
1934	K07015	0.152456	0.513453	0.465043	parkinson	0.00758667	NA
1935	K07670	0.152456	0.513453	-0.525931	Control	0.00463594	two-component system, OmpR family, response regulator MtrA
1936	K07700	0.152456	0.513453	-0.522869	Control	0.00265826	two-component system, CitB family, cit operon sensor histidine kinase CitA [EC:2.7.13.3]
1937	K08159	0.152456	0.513453	-0.535204	Control	0.00351793	MFS transporter, DHA1 family, L-arabinose/isopropyl-beta-D-thiogalactopyranoside export protein
1938	K10544	0.152456	0.513453	-0.700026	Control	0.0004239	D-xylose transport system permease protein
1939	K10773	0.152456	0.513453	0.491964	parkinson	0.0217638	endonuclease III [EC:4.2.99.18]
1940	K12058	0.152456	0.513453	-0.544854	Control	0.000882	conjugal transfer mating pair stabilization protein TraN
1941	K13664	0.152456	0.513453	-0.641943	Control	0.00123075	acyltransferase [EC:2.3.1.-]
1942	K05358	0.152466	0.513453	NA	Control	5.24227e-05	quinate dehydrogenase (quinone) [EC:1.1.5.8]
1943	K05601	0.15278	0.514248	NA	Control	3.4003e-07	hydroxylamine reductase [EC:1.7.99.1]
1944	K07349	0.15306	0.514892	-0.723642	Control	0.000267613	minor fimbrial subunit
1945	K03049	0.153129	0.514892	0	parkinson	5.92331e-05	DNA-directed RNA polymerase subunit E' [EC:2.7.7.6]
1946	K11635	0.153408	0.515565	-0.652174	Control	3.18733e-05	putative ABC transport system ATP-binding protein
1947	K03041	0.15389	0.516919	0.0896117	parkinson	0.00031707	DNA-directed RNA polymerase subunit A' [EC:2.7.7.6]
1948	K01484	0.154087	0.517314	-0.745974	Control	0.000300107	succinylarginine dihydrolase [EC:3.5.3.23]
1949	K01513	0.15482	0.51951	0.451683	parkinson	7.50802e-05	ectonucleotide pyrophosphatase/phosphodiesterase family member 1/3 [EC:3.1.4.1 3.6.1.9]
1950	K13918	0.15548	0.520053	-0.81828	Control	0.000359589	glucarate dehydratase-related protein
1951	K14112	0.155621	0.520053	0	parkinson	3.31369e-05	energy-converting hydrogenase B subunit C
1952	K05554	0.156039	0.520053	-0.750619	Control	5.47064e-05	aromatase [EC:4.2.1.-]
1953	K01146	0.156301	0.520053	-0.659602	Control	0.000215006	protein Xni
1954	K12196	0.1567	0.520053	0.310078	parkinson	0.000127595	vacuolar protein-sorting-associated protein 4
1955	K00054	0.156891	0.520053	-0.537016	Control	0.000446503	hydroxymethylglutaryl-CoA reductase [EC:1.1.1.88]
1956	K00554	0.156891	0.520053	0.494911	parkinson	0.0263188	tRNA (guanine-N1-)-methyltransferase [EC:2.1.1.31]
1957	K00632	0.156891	0.520053	-0.600243	Control	0.000995188	acetyl-CoA acyltransferase [EC:2.3.1.16]
1958	K00690	0.156891	0.520053	-0.545578	Control	0.00553858	sucrose phosphorylase [EC:2.4.1.7]
1959	K01205	0.156891	0.520053	-0.539858	Control	0.0260183	alpha-N-acetylglucosaminidase [EC:3.2.1.50]
1960	K01494	0.156891	0.520053	0.425636	parkinson	0.0021573	dCTP deaminase [EC:3.5.4.13]
1961	K01507	0.156891	0.520053	0.49283	parkinson	0.0634426	inorganic pyrophosphatase [EC:3.6.1.1]
1962	K01783	0.156891	0.520053	0.490025	parkinson	0.0236792	ribulose-phosphate 3-epimerase [EC:5.1.3.1]
1963	K02470	0.156891	0.520053	0.488093	parkinson	0.110248	DNA gyrase subunit B [EC:5.99.1.3]
1964	K02990	0.156891	0.520053	0.467856	parkinson	0.010625	small subunit ribosomal protein S6
1965	K03478	0.156891	0.520053	-0.529266	Control	0.00550221	hypothetical protein
1966	K05820	0.156891	0.520053	0.438859	parkinson	0.00487923	MFS transporter, PPP family, 3-phenylpropionic acid transporter
1967	K07074	0.156891	0.520053	0.3925	parkinson	0.00234461	NA
1968	K07275	0.156891	0.520053	-0.554392	Control	0.000623988	outer membrane protein
1969	K07441	0.156891	0.520053	0.432438	parkinson	0.000971604	beta-1,4-N-acetylglucosaminyltransferase [EC:2.4.1.141]
1970	K08252	0.156891	0.520053	-0.533493	Control	0.0180938	receptor protein-tyrosine kinase [EC:2.7.10.1]
1971	K08302	0.156891	0.520053	-0.532506	Control	0.00273762	tagatose 1,6-diphosphate aldolase [EC:4.1.2.40]
1972	K08304	0.156891	0.520053	0.456996	parkinson	0.00157978	membrane-bound lytic murein transglycosylase A [EC:3.2.1.-]
1973	K12243	0.156891	0.520053	-0.575042	Control	0.00845977	AraC family transcriptional regulator, transcriptional activator of the genes for pyochelin and ferripyochelin receptors
1974	K00892	0.157039	0.52028	-0.700132	Control	0.000362012	inosine kinase [EC:2.7.1.73]
1975	K03971	0.157134	0.520333	-1	Control	1.33053e-05	phage shock protein D
1976	K12068	0.157501	0.521285	-0.501227	Control	9.64273e-05	conjugal transfer pilus assembly protein TraL
1977	K02425	0.15776	0.52158	-0.750522	Control	0.000131804	FliZ protein
1978	K13181	0.157789	0.52158	NA	parkinson	7.29106e-06	ATP-dependent RNA helicase DDX27 [EC:3.6.4.13]
1979	K13934	0.15783	0.52158	-0.684679	Control	0.000155568	phosphoribosyl-dephospho-CoA transferase [EC:2.7.7.66]
1980	K11938	0.158061	0.522079	-0.5994	Control	0.000201707	HMP-PP phosphatase [EC:3.6.1.-]
1981	K14439	0.158539	0.523136	0.294191	parkinson	8.14624e-05	SWI/SNF-related matrix-associated actin-dependent regulator of chromatin subfamily A containing DEAD/H box 1 [EC:3.6.4.12]
1982	K11044	0.159266	0.523136	NA	parkinson	7.92145e-06	C3 family ADP-ribosyltransferase [EC:2.4.2.-]
1983	K09978	0.159281	0.523136	-0.679001	Control	8.49194e-05	hypothetical protein
1984	K11391	0.159281	0.523136	-0.734912	Control	0.00035399	ribosomal RNA large subunit methyltransferase G [EC:2.1.1.174]
1985	K09727	0.159336	0.523136	0	parkinson	3.02683e-05	hypothetical protein
1986	K11735	0.159777	0.523136	-0.811964	Control	0.000391219	GABA permease
1987	K04505	0.159895	0.523136	NA	Control	1.88206e-06	presenilin 1 [EC:3.4.23.-]
1988	K11014	0.159895	0.523136	NA	Control	2.24413e-05	cytolethal distending toxin subunit B
1989	K11083	0.159895	0.523136	NA	Control	2.36125e-05	2-aminoethylphosphonate transport system permease protein
1990	K07449	0.159948	0.523136	0.357441	parkinson	0.000199881	similar to archaeal holliday junction resolvase and Mrr protein
1991	K11198	0.160076	0.523136	-0.650852	Control	0.000285953	PTS system, 2-O-A-mannosyl-D-glycerate-specific IIA component [EC:2.7.1.69]
1992	K07357	0.160229	0.523136	-0.697544	Control	0.000486118	type 1 fimbriae regulatory protein FimB
1993	K00769	0.160284	0.523136	0.42292	parkinson	0.000385407	xanthine phosphoribosyltransferase [EC:2.4.2.22]
1994	K12548	0.161121	0.523136	0.283864	parkinson	0.000243982	autoaggregation protein RapA/B/C
1995	K12152	0.161387	0.523136	-0.763178	Control	0.000113671	phosphatase NudJ [EC:3.6.1.-]
1996	K00158	0.16142	0.523136	-0.595379	Control	0.000534756	pyruvate oxidase [EC:1.2.3.3]
1997	K00703	0.16142	0.523136	0.479293	parkinson	0.0426736	starch synthase [EC:2.4.1.21]
1998	K00823	0.16142	0.523136	0.451336	parkinson	0.00290636	4-aminobutyrate aminotransferase [EC:2.6.1.19]
1999	K01608	0.16142	0.523136	-0.618392	Control	0.000708273	tartronate-semialdehyde synthase [EC:4.1.1.47]
[truncated: 4,541 more rows]

## Sheet: COG
Rank	Feature name	p-value	q-value	Direction Control / parkinson	Increased in	FeatureSum (%)
1	COG3202	1.97136e-05	0.0726063	0.0119945	parkinson	0.00069362
2	COG1221	3.44514e-05	0.0726063	-0.638546	Control	0.00642169
3	COG1440	8.98938e-05	0.0886241	-0.615304	Control	0.001437
4	COG2027	0.000111139	0.0886241	-0.570121	Control	0.0106165
5	COG1447	0.000127788	0.0886241	-0.607057	Control	0.00144484
6	COG0238	0.000136951	0.0886241	0.462249	parkinson	0.00572301
7	COG1562	0.000152179	0.0886241	0.151873	parkinson	0.00179502
8	COG3933	0.000168207	0.0886241	-0.633661	Control	0.00558344
9	COG3494	0.000251325	0.112396	0.302858	parkinson	0.00169347
10	COG2121	0.000268392	0.112396	0.150029	parkinson	0.000924728
11	COG2094	0.000326196	0.112396	0.374897	parkinson	0.00120164
12	COG4590	0.000329434	0.112396	0.0462058	parkinson	0.00148436
13	COG3216	0.000346655	0.112396	0.136367	parkinson	0.000611708
14	COG3444	0.000395239	0.118995	-0.573198	Control	0.00587144
15	COG4985	0.00047307	0.118995	0.0623443	parkinson	0.00106075
16	COG3660	0.000483381	0.118995	0.100146	parkinson	0.000959413
17	COG3837	0.000508163	0.118995	0.203166	parkinson	0.000516393
18	COG4948	0.000508163	0.118995	-0.576129	Control	0.0225085
19	COG1346	0.000540668	0.119943	-0.551742	Control	0.0143437
20	COG3344	0.000649928	0.136972	-0.564214	Control	0.170549
21	COG0246	0.000779004	0.142761	-0.567927	Control	0.0329271
22	COG1455	0.000779004	0.142761	-0.606223	Control	0.0111581
23	COG1956	0.000779004	0.142761	-0.59507	Control	0.00358613
24	COG0344	0.000826966	0.144076	0.439264	parkinson	0.0164235
25	COG1380	0.000877603	0.144076	-0.532879	Control	0.00665033
26	COG1525	0.000931047	0.144076	0.280052	parkinson	0.00223277
27	COG3817	0.000931047	0.144076	-0.662045	Control	0.000976343
28	COG0138	0.000987436	0.144076	-0.524717	Control	0.0425721
29	COG0030	0.00104691	0.144076	0.458192	parkinson	0.0327561
30	COG3476	0.00104691	0.144076	0.40789	parkinson	0.00303724
31	COG5387	0.00105964	0.144076	0	parkinson	0.000148926
32	COG4248	0.00110963	0.146159	0.269936	parkinson	0.00285078
33	COG2250	0.00114456	0.146191	0.136821	parkinson	2.65303e-05
34	COG1067	0.00131878	0.147186	0.324324	parkinson	0.00577049
35	COG3819	0.00131878	0.147186	-0.641581	Control	0.000709593
36	COG3528	0.00137811	0.147186	0.128798	parkinson	0.000715931
37	COG1747	0.00138439	0.147186	0.0822385	parkinson	0.00126563
38	COG1692	0.00139606	0.147186	0.378802	parkinson	0.00766098
39	COG0170	0.00139611	0.147186	0.138817	parkinson	0.000438571
40	COG2010	0.00139679	0.147186	0.204188	parkinson	0.00149474
41	COG1904	0.00156305	0.160689	-0.543943	Control	0.0209918
42	COG5345	0.00171849	0.170406	0.190059	parkinson	0.000612668
43	COG3715	0.0017479	0.170406	-0.577277	Control	0.00812567
44	COG1913	0.00177886	0.170406	-0.9123	Control	0.000560957
45	COG3436	0.00195228	0.182863	-0.604321	Control	0.129077
46	COG1099	0.00204926	0.187774	0.143314	parkinson	0.000633473
47	COG3677	0.00217796	0.191252	-0.812439	Control	0.00738473
48	COG3681	0.00217796	0.191252	-0.542711	Control	0.0280042
49	COG0499	0.00229939	0.194709	0.404118	parkinson	0.0116397
50	COG1565	0.00230972	0.194709	0.181445	parkinson	0.000600042
51	COG4359	0.00236879	0.195774	0.190397	parkinson	0.000206405
52	COG3267	0.00242687	0.196716	-0.719658	Control	0.00245082
53	COG1277	0.00256067	0.199875	0.440979	parkinson	0.0133827
54	COG2893	0.00256067	0.199875	-0.566888	Control	0.00497398
55	COG1738	0.00270107	0.207	-0.545706	Control	0.00686388
56	COG5565	0.00285259	0.211731	0.111369	parkinson	0.000732454
57	COG1945	0.0029138	0.211731	0.165662	parkinson	0.000392542
58	COG3896	0.00297792	0.211731	0.123175	parkinson	0.000548291
59	COG1660	0.00300277	0.211731	-0.530841	Control	0.0247774
60	COG1076	0.00316467	0.211731	-0.610184	Control	0.00471952
61	COG1989	0.00316467	0.211731	0.405257	parkinson	0.0067872
62	COG2373	0.00316467	0.211731	-0.568058	Control	0.0688885
63	COG3590	0.00316467	0.211731	-0.565446	Control	0.023952
64	COG0173	0.00333433	0.219597	0.463682	parkinson	0.0603161
65	COG4321	0.00351743	0.227917	0	parkinson	7.30544e-05
66	COG1953	0.00369829	0.227917	-0.624055	Control	0.000972963
67	COG2122	0.00369829	0.227917	0.358364	parkinson	0.000371602
68	COG4667	0.00369829	0.227917	-0.546583	Control	0.0220563
69	COG0648	0.00389324	0.227917	0.470037	parkinson	0.0201246
70	COG3579	0.00389324	0.227917	-0.596761	Control	0.0186797
71	COG3716	0.00389324	0.227917	-0.57114	Control	0.00886905
72	COG4127	0.00389324	0.227917	0.33635	parkinson	0.000703264
73	COG2071	0.00409732	0.22869	-0.541892	Control	0.0198008
74	COG2131	0.00409732	0.22869	0.466891	parkinson	0.0155136
75	COG4765	0.00429025	0.22869	0	parkinson	0.000431569
76	COG4623	0.00431089	0.22869	-0.574789	Control	0.0109898
77	COG3296	0.00453129	0.22869	0.321823	parkinson	0.000270742
78	COG0125	0.00453432	0.22869	0.400479	parkinson	0.0125681
79	COG0152	0.00453432	0.22869	-0.514062	Control	0.0227453
80	COG0655	0.00453432	0.22869	0.469042	parkinson	0.0343706
81	COG2723	0.00453432	0.22869	-0.589496	Control	0.0371055
82	COG3411	0.00453432	0.22869	0.39305	parkinson	0.00152433
83	COG5352	0.00458954	0.22869	0	parkinson	0.000238263
84	COG4625	0.004768	0.22869	0.212692	parkinson	0.00910297
85	COG4866	0.004768	0.22869	0.462974	parkinson	0.0182805
86	COG1263	0.00501233	0.22869	-0.58671	Control	0.0528557
87	COG1264	0.00501233	0.22869	-0.587669	Control	0.0497797
88	COG1312	0.00501233	0.22869	-0.540455	Control	0.0217063
89	COG1841	0.00501233	0.22869	0.404901	parkinson	0.00124117
90	COG2355	0.00501233	0.22869	-0.528301	Control	0.0269264
91	COG2865	0.00501233	0.22869	-0.554589	Control	0.0842815
92	COG5632	0.00501233	0.22869	0.463124	parkinson	0.0106207
93	COG4112	0.00509814	0.22869	0.18437	parkinson	0.000497677
94	COG1273	0.00510008	0.22869	0.20701	parkinson	0.000359212
95	COG1506	0.00526772	0.228762	-0.555399	Control	0.105689
96	COG2000	0.00526772	0.228762	0.321271	parkinson	0.00745944
97	COG1329	0.0055346	0.228762	0.376712	parkinson	0.00217851
98	COG1555	0.0055346	0.228762	-0.527391	Control	0.0156393
99	COG2816	0.0055346	0.228762	-0.541559	Control	0.0124915
100	COG3750	0.00559629	0.228762	0	parkinson	0.000139219
101	COG1722	0.00581341	0.228762	0.321604	parkinson	0.000829951
102	COG1854	0.00581341	0.228762	-0.534187	Control	0.009109
103	COG2020	0.00581341	0.228762	0.351683	parkinson	0.000841408
104	COG4067	0.00605659	0.228762	0.0748179	parkinson	0.000288521
105	COG0359	0.00610459	0.228762	0.47746	parkinson	0.0138145
106	COG1243	0.00610459	0.228762	0.392856	parkinson	0.00533923
107	COG2740	0.00610459	0.228762	0.441102	parkinson	0.00437401
108	COG2938	0.00613379	0.228762	-0.908824	Control	6.15757e-05
109	COG0820	0.00640861	0.228762	0.470267	parkinson	0.0426703
110	COG1573	0.00640861	0.228762	0.473484	parkinson	0.0135244
111	COG4702	0.00640861	0.228762	0.439659	parkinson	0.000784177
112	COG2516	0.00641004	0.228762	0.120754	parkinson	0.000186396
113	COG4251	0.00649581	0.228762	0	parkinson	4.86116e-05
114	COG3844	0.00671817	0.228762	0	parkinson	5.1017e-05
115	COG0384	0.00672594	0.228762	0.339712	parkinson	0.00266249
116	COG1347	0.00672594	0.228762	-0.555765	Control	0.00536001
117	COG1544	0.00672594	0.228762	0.443517	parkinson	0.0110391
118	COG2274	0.00672594	0.228762	-0.557374	Control	0.0368846
119	COG5578	0.00690561	0.228762	-0.834859	Control	3.82101e-05
120	COG5569	0.00695307	0.228762	-0.858774	Control	9.31664e-05
121	COG2945	0.00704253	0.228762	0.0634168	parkinson	0.000402195
122	COG1284	0.00705708	0.228762	-0.522319	Control	0.0628566
123	COG3104	0.00705708	0.228762	-0.555486	Control	0.0215901
124	COG0256	0.00740252	0.228762	0.468903	parkinson	0.010982
125	COG0422	0.00740252	0.228762	-0.53935	Control	0.0270807
126	COG1629	0.00740252	0.228762	-0.569331	Control	0.0894761
127	COG1838	0.00740252	0.228762	-0.524536	Control	0.0282817
128	COG2069	0.00740252	0.228762	0.34704	parkinson	0.00198683
129	COG2990	0.00740252	0.228762	-0.617206	Control	0.000635347
130	COG4537	0.00740252	0.228762	-0.740013	Control	0.000112752
131	COG3067	0.00767208	0.228762	-0.789375	Control	0.00040812
132	COG1442	0.00776278	0.228762	0.432211	parkinson	0.0197873
133	COG5465	0.00786542	0.228762	0	parkinson	0.000284253
134	COG2974	0.00786624	0.228762	-0.836647	Control	0.000407392
135	COG3285	0.00805912	0.228762	0.251433	parkinson	0.000285847
136	COG0716	0.0081384	0.228762	0.466545	parkinson	0.0460025
137	COG3547	0.0081384	0.228762	-0.546589	Control	0.115338
138	COG3855	0.0081384	0.228762	-0.54606	Control	0.0352077
139	COG3820	0.0081686	0.228762	0	parkinson	0.000379228
140	COG4649	0.00824594	0.228762	0	parkinson	0.000364644
141	COG4218	0.00840953	0.228762	NA	parkinson	1.79143e-06
142	COG4960	0.00840953	0.228762	NA	parkinson	1.6547e-05
143	COG0064	0.00852993	0.228762	0.426919	parkinson	0.0204262
144	COG0280	0.00852993	0.228762	-0.533204	Control	0.0523098
145	COG1274	0.00852993	0.228762	0.368951	parkinson	0.00860979
146	COG1620	0.00852993	0.228762	-0.567104	Control	0.0102671
147	COG1985	0.00852993	0.228762	-0.530922	Control	0.0208162
148	COG2127	0.00852993	0.228762	-0.638338	Control	0.00127358
149	COG3021	0.00852993	0.228762	-0.560605	Control	0.0112402
150	COG3864	0.00852993	0.228762	0.392298	parkinson	0.00212435
151	COG4239	0.00852993	0.228762	0.179914	parkinson	0.00142808
152	COG2928	0.00860443	0.228762	0.195867	parkinson	0.000430513
153	COG2862	0.00877765	0.228762	-0.815855	Control	0.000163805
154	COG1030	0.00893791	0.228762	0.430283	parkinson	0.00309463
155	COG1780	0.00893791	0.228762	-0.672102	Control	0.000460035
156	COG2805	0.00893791	0.228762	0.369303	parkinson	0.0137309
157	COG3023	0.00893791	0.228762	-0.548133	Control	0.0221467
158	COG5279	0.00893791	0.228762	0.41499	parkinson	0.0308603
159	COG2915	0.00900988	0.228762	-0.881745	Control	0.000161123
160	COG2514	0.00922367	0.228762	-0.775974	Control	9.13192e-05
161	COG0479	0.00936292	0.228762	-0.544343	Control	0.0108899
162	COG0723	0.00936292	0.228762	0.389865	parkinson	0.0020684
163	COG0726	0.00936292	0.228762	0.475223	parkinson	0.0773562
164	COG1047	0.00936292	0.228762	-0.545817	Control	0.00798925
165	COG1633	0.00936292	0.228762	0.407832	parkinson	0.00114129
166	COG2002	0.00936292	0.228762	0.452427	parkinson	0.013243
167	COG2190	0.00936292	0.228762	-0.582268	Control	0.0235497
168	COG3178	0.00936292	0.228762	-0.570659	Control	0.0109071
169	COG3814	0.0093865	0.228762	0	parkinson	0.000272181
170	COG4220	0.00942996	0.228762	-0.868136	Control	0.000262449
171	COG3115	0.00947691	0.228762	-0.812023	Control	0.000155403
172	COG3903	0.00964989	0.228762	-0.797819	Control	0.000949591
173	COG4287	0.0097795	0.228762	0.11396	parkinson	4.85273e-05
174	COG0666	0.00980556	0.228762	0.350886	parkinson	0.0129546
175	COG1456	0.00980556	0.228762	0.340527	parkinson	0.00396228
176	COG2359	0.00980556	0.228762	0.342244	parkinson	0.000841821
177	COG3640	0.00980556	0.228762	0.404652	parkinson	0.006127
178	COG4430	0.00980556	0.228762	0.359116	parkinson	0.00239202
179	COG4690	0.00980556	0.228762	-0.535489	Control	0.034766
180	COG3907	0.0100442	0.228762	0	parkinson	0.000194602
181	COG0001	0.0102664	0.228762	0.440457	parkinson	0.0119833
182	COG0514	0.0102664	0.228762	-0.548855	Control	0.108606
183	COG1253	0.0102664	0.228762	0.485289	parkinson	0.0752229
184	COG1512	0.0102664	0.228762	-0.542021	Control	0.0199692
185	COG2804	0.0102664	0.228762	0.392361	parkinson	0.0180882
186	COG2843	0.0102664	0.228762	0.479032	parkinson	0.036623
187	COG3341	0.0102664	0.228762	-0.540057	Control	0.0081138
188	COG4624	0.0102664	0.228762	0.443318	parkinson	0.0831927
189	COG3807	0.0103628	0.228762	0	parkinson	0.000250085
190	COG0616	0.0107461	0.228762	-0.558054	Control	0.0228226
191	COG0737	0.0107461	0.228762	-0.54184	Control	0.0592264
192	COG0836	0.0107461	0.228762	-0.558518	Control	0.0295314
193	COG1463	0.0107461	0.228762	0.368503	parkinson	0.00235617
194	COG1566	0.0107461	0.228762	-0.608502	Control	0.0110713
195	COG2244	0.0107461	0.228762	0.480282	parkinson	0.111507
196	COG2917	0.0107461	0.228762	-0.634037	Control	0.000252955
197	COG2966	0.0107461	0.228762	-0.555756	Control	0.0309048
198	COG4930	0.0107461	0.228762	-0.586729	Control	0.0116081
199	COG3898	0.0108108	0.228982	0	parkinson	0.000505492
200	COG3100	0.0109483	0.230092	-0.85291	Control	7.34122e-05
201	COG3925	0.0111463	0.230092	-0.79338	Control	0.000359515
202	COG0594	0.0112453	0.230092	0.452475	parkinson	0.00827708
203	COG1011	0.0112453	0.230092	-0.521845	Control	0.0443482
204	COG1837	0.0112453	0.230092	0.412062	parkinson	0.00274099
205	COG1908	0.0112453	0.230092	0.416928	parkinson	0.00150391
206	COG2323	0.0112453	0.230092	0.398389	parkinson	0.0115983
207	COG0586	0.0117646	0.233905	-0.552382	Control	0.00896575
208	COG0780	0.0117646	0.233905	-0.542038	Control	0.00526862
209	COG1148	0.0117646	0.233905	0.407164	parkinson	0.00886104
210	COG1896	0.0117646	0.233905	0.43521	parkinson	0.0165308
211	COG2172	0.0117646	0.233905	0.422571	parkinson	0.0098923
212	COG4851	0.0117646	0.233905	-0.759293	Control	0.000393245
213	COG0363	0.0123047	0.234768	-0.529888	Control	0.0433378
214	COG1169	0.0123047	0.234768	-0.576003	Control	0.00764762
215	COG1522	0.0123047	0.234768	-0.536319	Control	0.0207042
216	COG1937	0.0123047	0.234768	0.435301	parkinson	0.00811983
217	COG2052	0.0123047	0.234768	0.422993	parkinson	0.00239264
218	COG5401	0.0123047	0.234768	0.249495	parkinson	0.00125947
219	COG4256	0.0124188	0.234768	-1	Control	1.84287e-05
220	COG3101	0.0125907	0.234768	-0.801931	Control	0.000147775
221	COG4339	0.0127932	0.234768	0	parkinson	0.000204596
222	COG0221	0.0128663	0.234768	0.42316	parkinson	0.00576476
223	COG0711	0.0128663	0.234768	-0.53119	Control	0.0101058
224	COG0816	0.0128663	0.234768	0.47501	parkinson	0.0127231
225	COG1252	0.0128663	0.234768	-0.593228	Control	0.00644366
226	COG1450	0.0128663	0.234768	0.30342	parkinson	0.00350744
227	COG1716	0.0128663	0.234768	0.412858	parkinson	0.019951
228	COG1748	0.0128663	0.234768	-0.547276	Control	0.0217827
229	COG2891	0.0128663	0.234768	-0.661716	Control	0.000291977
230	COG3952	0.0128663	0.234768	-0.665455	Control	0.000491706
231	COG5000	0.0128663	0.234768	-0.529671	Control	0.022979
232	COG5389	0.0129873	0.235955	0	parkinson	0.000272662
233	COG2335	0.0130927	0.236848	-0.976796	Control	0.000314526
234	COG0100	0.01345	0.241242	0.471001	parkinson	0.0127235
235	COG1894	0.01345	0.241242	0.444631	parkinson	0.0375941
236	COG2900	0.0137457	0.2455	-0.769494	Control	4.39488e-05
237	COG3112	0.0138601	0.245656	-0.877798	Control	9.99564e-05
238	COG4582	0.0139285	0.245656	-0.679822	Control	0.000335201
239	COG0213	0.0140567	0.245656	0.385519	parkinson	0.0156949
240	COG2382	0.0140567	0.245656	-0.590183	Control	0.0224675
241	COG4174	0.0140567	0.245656	0.184145	parkinson	0.00148915
242	COG3050	0.0144636	0.245656	-0.762009	Control	4.85585e-05
243	COG2363	0.0146396	0.245656	-0.848045	Control	9.80661e-05
244	COG0027	0.0146869	0.245656	-0.560779	Control	0.0110621
245	COG0393	0.0146869	0.245656	-0.556377	Control	0.00365825
246	COG1206	0.0146869	0.245656	0.434934	parkinson	0.0195913
247	COG1469	0.0146869	0.245656	0.382266	parkinson	0.00121765
248	COG1647	0.0146869	0.245656	0.378204	parkinson	0.0014203
249	COG2006	0.0146869	0.245656	0.42848	parkinson	0.00705017
250	COG2981	0.0146869	0.245656	-0.688259	Control	0.000334198
251	COG3209	0.0146869	0.245656	0.399882	parkinson	0.157489
252	COG3382	0.0146869	0.245656	-0.537247	Control	0.00627207
253	COG0117	0.0153414	0.250636	-0.540594	Control	0.0189451
254	COG0265	0.0153414	0.250636	0.477165	parkinson	0.0746175
255	COG0738	0.0153414	0.250636	-0.552285	Control	0.0573473
256	COG1866	0.0153414	0.250636	-0.517312	Control	0.0388897
257	COG2155	0.0153414	0.250636	0.431996	parkinson	0.00197361
258	COG2720	0.0153414	0.250636	0.398411	parkinson	0.026992
259	COG0149	0.0160211	0.256764	0.472291	parkinson	0.0258687
260	COG1131	0.0160211	0.256764	0.46083	parkinson	0.164627
261	COG1145	0.0160211	0.256764	0.445033	parkinson	0.10589
262	COG2904	0.0160211	0.256764	-0.651646	Control	0.000481528
263	COG3037	0.0160211	0.256764	-0.604816	Control	0.00242444
264	COG1454	0.0167267	0.264056	0.468267	parkinson	0.0901396
265	COG1994	0.0167267	0.264056	0.410299	parkinson	0.0109779
266	COG2985	0.0167267	0.264056	-0.563201	Control	0.0569236
267	COG3339	0.0167267	0.264056	0.413876	parkinson	0.000422394
268	COG4969	0.0169258	0.264709	-0.884982	Control	0.000124911
269	COG1415	0.0171604	0.264709	0.309257	parkinson	0.000160963
270	COG3098	0.0173148	0.264709	-0.722125	Control	6.16454e-05
271	COG0416	0.0174589	0.264709	0.44334	parkinson	0.0223017
272	COG1034	0.0174589	0.264709	0.431337	parkinson	0.0312444
273	COG1152	0.0174589	0.264709	0.357519	parkinson	0.00743788
274	COG1366	0.0174589	0.264709	0.44209	parkinson	0.00651484
275	COG1614	0.0174589	0.264709	0.361816	parkinson	0.00759168
276	COG2721	0.0174589	0.264709	-0.536459	Control	0.0218749
277	COG3775	0.0174589	0.264709	-0.561255	Control	0.00979689
278	COG3880	0.0174589	0.264709	0.402987	parkinson	0.00278424
279	COG3071	0.0181603	0.267565	-0.839519	Control	0.0004031
280	COG0045	0.0182185	0.267565	0.404229	parkinson	0.00402145
281	COG0847	0.0182185	0.267565	-0.529941	Control	0.0165169
282	COG1009	0.0182185	0.267565	-0.555054	Control	0.0207309
283	COG1508	0.0182185	0.267565	-0.532982	Control	0.0214628
284	COG1879	0.0182185	0.267565	-0.540133	Control	0.0821429
285	COG2606	0.0182185	0.267565	0.46873	parkinson	0.0174907
286	COG2814	0.0182185	0.267565	-0.563177	Control	0.0185813
287	COG3717	0.0182185	0.267565	-0.55274	Control	0.0126691
288	COG5563	0.0185955	0.26891	0.0539228	parkinson	0.000140296
289	COG3072	0.0189809	0.26891	-0.792392	Control	0.00083193
290	COG2146	0.018992	0.26891	-0.841066	Control	0.000202201
291	COG0092	0.0190065	0.26891	0.47963	parkinson	0.0252753
292	COG0614	0.0190065	0.26891	-0.527813	Control	0.0557458
293	COG1062	0.0190065	0.26891	-0.746465	Control	0.000399753
294	COG2021	0.0190065	0.26891	0.351049	parkinson	0.00300187
295	COG2108	0.0190065	0.26891	0.279266	parkinson	0.000795053
296	COG3225	0.0190065	0.26891	0.45396	parkinson	0.0260397
297	COG2916	0.0190089	0.26891	-0.718274	Control	0.000349707
298	COG4171	0.0191533	0.26891	-0.813275	Control	0.000191365
299	COG5316	0.0191533	0.26891	0.046553	parkinson	0.000719539
300	COG4858	0.0193444	0.26891	-0.703869	Control	0.000157963
301	COG2845	0.0197968	0.26891	-0.800431	Control	0.000917922
302	COG3107	0.0197968	0.26891	-0.80536	Control	0.000768797
303	COG1112	0.0198236	0.26891	-0.558629	Control	0.0835165
304	COG1661	0.0198236	0.26891	0.439199	parkinson	0.00364405
305	COG2001	0.0198236	0.26891	0.466965	parkinson	0.0108378
306	COG2948	0.0198236	0.26891	0.249979	parkinson	0.00256463
307	COG3869	0.0198236	0.26891	0.387708	parkinson	0.00522186
308	COG4964	0.0198236	0.26891	0.261395	parkinson	0.0017526
309	COG5009	0.0198236	0.26891	-0.533388	Control	0.0399916
310	COG5146	0.0198236	0.26891	-0.621168	Control	0.0037368
311	COG3914	0.0201988	0.26891	0	parkinson	7.42359e-05
312	COG0339	0.0206707	0.26891	-0.556784	Control	0.0445667
313	COG0595	0.0206707	0.26891	0.453632	parkinson	0.0408482
314	COG0597	0.0206707	0.26891	0.459541	parkinson	0.0110509
315	COG1139	0.0206707	0.26891	-0.580228	Control	0.00857278
316	COG1146	0.0206707	0.26891	0.450629	parkinson	0.00527543
317	COG1799	0.0206707	0.26891	0.40673	parkinson	0.00854374
318	COG1805	0.0206707	0.26891	-0.565453	Control	0.0108432
319	COG2065	0.0206707	0.26891	0.402742	parkinson	0.00257903
320	COG2894	0.0206707	0.26891	0.448657	parkinson	0.0125217
321	COG3707	0.0206707	0.26891	0.46045	parkinson	0.00545292
322	COG3874	0.0206707	0.26891	0.426305	parkinson	0.00447782
323	COG5341	0.0206707	0.26891	0.399966	parkinson	0.00147468
324	COG5587	0.0206707	0.26891	0.459473	parkinson	0.00866206
325	COG3084	0.020924	0.269972	-0.817492	Control	0.000113406
326	COG3076	0.0210245	0.269972	-0.852443	Control	0.000112814
327	COG4473	0.0214282	0.269972	-0.647639	Control	0.00022153
328	COG4803	0.0214282	0.269972	0.26061	parkinson	7.00225e-05
329	COG0645	0.0214586	0.269972	0.194637	parkinson	0.000247328
330	COG0545	0.0215486	0.269972	-0.564368	Control	0.0253464
331	COG1459	0.0215486	0.269972	0.393253	parkinson	0.0157528
332	COG2035	0.0215486	0.269972	0.42642	parkinson	0.00910862
333	COG2869	0.0215486	0.269972	-0.558705	Control	0.00489539
334	COG3314	0.0215486	0.269972	0.42058	parkinson	0.0145507
335	COG3828	0.0215486	0.269972	0.37683	parkinson	0.000253317
336	COG3089	0.02187	0.269972	-1	Control	3.73871e-05
337	COG4723	0.0220196	0.269972	-0.860963	Control	0.000271495
338	COG2959	0.0222324	0.269972	-0.774533	Control	0.00040192
339	COG4814	0.0223342	0.269972	-0.754844	Control	0.000317189
340	COG4373	0.0223401	0.269972	0.321	parkinson	0.000985799
341	COG0754	0.0224582	0.269972	-0.611642	Control	0.00314604
342	COG1022	0.0224582	0.269972	-0.524328	Control	0.0746752
343	COG1432	0.0224582	0.269972	0.457271	parkinson	0.00710579
344	COG1672	0.0224582	0.269972	-0.570545	Control	0.0602517
345	COG1923	0.0224582	0.269972	0.414109	parkinson	0.00137774
346	COG1966	0.0224582	0.269972	-0.533148	Control	0.04997
347	COG3010	0.0224582	0.269972	-0.556217	Control	0.00454244
348	COG3822	0.0224582	0.269972	0.406259	parkinson	0.00326792
349	COG4972	0.0224582	0.269972	0.415956	parkinson	0.00704842
350	COG3575	0.0227219	0.269972	-0.727472	Control	7.14661e-05
351	COG3726	0.0228069	0.269972	-0.798287	Control	0.000384672
352	COG3068	0.0230074	0.269972	-0.800075	Control	0.000192115
353	COG3078	0.0231322	0.269972	-0.79389	Control	0.000185352
354	COG4835	0.023136	0.269972	-0.796063	Control	6.18744e-05
355	COG3085	0.0232513	0.269972	-0.874179	Control	0.000126955
356	COG0287	0.0234005	0.269972	0.476526	parkinson	0.0199097
357	COG0613	0.0234005	0.269972	0.450112	parkinson	0.0195436
358	COG0731	0.0234005	0.269972	-0.561753	Control	0.0081412
359	COG1166	0.0234005	0.269972	-0.567857	Control	0.0190291
360	COG1664	0.0234005	0.269972	0.401506	parkinson	0.00237334
361	COG1905	0.0234005	0.269972	0.415795	parkinson	0.007478
362	COG3459	0.0234005	0.269972	0.43694	parkinson	0.0628519
363	COG3804	0.0234005	0.269972	0.360002	parkinson	0.00301652
364	COG3979	0.0234005	0.269972	0.332767	parkinson	0.00154314
365	COG4395	0.0234005	0.269972	0.379909	parkinson	0.000680464
366	COG3079	0.0234424	0.269972	-0.815707	Control	0.000159257
367	COG2926	0.0237197	0.272421	-0.837635	Control	9.4e-05
368	COG0705	0.0243764	0.274723	-0.548439	Control	0.0187835
369	COG2059	0.0243764	0.274723	-0.516315	Control	0.0332284
370	COG2704	0.0243764	0.274723	-0.582968	Control	0.00982744
371	COG2956	0.0243764	0.274723	-0.644609	Control	0.000548416
372	COG3493	0.0243764	0.274723	-0.624377	Control	0.00153988
373	COG4122	0.0243764	0.274723	-0.530687	Control	0.0107676
374	COG4536	0.0243764	0.274723	-0.597107	Control	0.00447573
375	COG3108	0.024552	0.275964	-0.819311	Control	0.000133618
376	COG1553	0.0246914	0.276794	-0.831539	Control	0.000172479
377	COG3061	0.0250391	0.278658	-0.818129	Control	0.000206068
378	COG3105	0.0250549	0.278658	-0.887685	Control	9.61884e-05
379	COG0351	0.0253867	0.278658	-0.524703	Control	0.0221921
380	COG1150	0.0253867	0.278658	0.390172	parkinson	0.00223398
381	COG1358	0.0253867	0.278658	0.457348	parkinson	0.00367839
382	COG1596	0.0253867	0.278658	-0.553697	Control	0.0327086
383	COG3088	0.0253867	0.278658	-0.687938	Control	0.000451176
384	COG5464	0.0253867	0.278658	-0.679455	Control	0.00540797
385	COG4215	0.0260405	0.280636	-0.803493	Control	0.000318575
386	COG3029	0.0263885	0.280636	-0.873082	Control	0.000104049
387	COG5584	0.0264235	0.280636	NA	Control	3.75278e-06
388	COG0122	0.0264324	0.280636	0.461687	parkinson	0.0119543
389	COG0764	0.0264324	0.280636	-0.523919	Control	0.0195895
390	COG1379	0.0264324	0.280636	0.447973	parkinson	0.00384305
391	COG1873	0.0264324	0.280636	0.427715	parkinson	0.00296398
392	COG1969	0.0264324	0.280636	0.411289	parkinson	0.00158248
393	COG2048	0.0264324	0.280636	0.402981	parkinson	0.00466172
394	COG2871	0.0264324	0.280636	-0.56008	Control	0.0108161
395	COG3546	0.0264324	0.280636	0.434407	parkinson	0.00849229
396	COG4469	0.0264324	0.280636	-0.707525	Control	0.000377902
397	COG5433	0.0264324	0.280636	-0.563079	Control	0.0127377
398	COG4275	0.0265676	0.280658	NA	Control	4.34258e-05
399	COG5424	0.0265676	0.280658	NA	Control	1.14979e-05
400	COG4143	0.0271572	0.280808	-0.808249	Control	0.000286563
401	COG2937	0.0271931	0.280808	-0.760585	Control	0.000803789
402	COG3318	0.0271931	0.280808	-0.688285	Control	0.000322336
403	COG5007	0.0273582	0.280808	-0.767222	Control	3.76904e-05
404	COG3455	0.0274758	0.280808	-0.791368	Control	0.000219649
405	COG0094	0.0275145	0.280808	0.473798	parkinson	0.0192292
406	COG0154	0.0275145	0.280808	0.449916	parkinson	0.0224325
407	COG0640	0.0275145	0.280808	0.467743	parkinson	0.014224
408	COG0749	0.0275145	0.280808	0.472736	parkinson	0.106764
409	COG1002	0.0275145	0.280808	-0.575017	Control	0.0493293
410	COG1027	0.0275145	0.280808	-0.548973	Control	0.0131281
411	COG1480	0.0275145	0.280808	-0.553604	Control	0.0218616
412	COG2976	0.0275145	0.280808	-0.631191	Control	0.000303911
413	COG5610	0.0275145	0.280808	0.438487	parkinson	0.00753135
414	COG3006	0.0276553	0.281563	-0.810036	Control	0.000344567
415	COG2354	0.028196	0.286	-0.815537	Control	0.000226964
416	COG4401	0.0282675	0.286	0.192849	parkinson	9.76267e-05
417	COG5330	0.0283265	0.286	0	parkinson	0.000268783
418	COG0316	0.028634	0.286	-0.652006	Control	0.000596339
419	COG1429	0.028634	0.286	-0.579208	Control	0.0266306
420	COG1493	0.028634	0.286	0.467979	parkinson	0.0164148
421	COG1897	0.028634	0.286	-0.517746	Control	0.0199724
422	COG3257	0.028634	0.286	-0.588676	Control	0.00034055
423	COG2995	0.0293403	0.291351	-0.757364	Control	0.000355795
424	COG3096	0.0293782	0.291351	-0.72961	Control	0.00113516
425	COG0041	0.0297918	0.291351	-0.528399	Control	0.0136818
426	COG0852	0.0297918	0.291351	-0.56028	Control	0.014067
427	COG1054	0.0297918	0.291351	-0.699325	Control	0.000470287
428	COG1191	0.0297918	0.291351	0.450266	parkinson	0.0553363
429	COG1589	0.0297918	0.291351	0.397177	parkinson	0.00620624
430	COG3870	0.0297918	0.291351	0.440088	parkinson	0.00182742
431	COG5586	0.0297918	0.291351	0.306439	parkinson	0.000507073
432	COG3114	0.0299096	0.291826	-1	Control	2.60099e-05
433	COG2912	0.0300028	0.292059	-0.770494	Control	0.000167533
434	COG4701	0.0302149	0.293447	NA	Control	3.1886e-06
435	COG3719	0.0303356	0.293941	-0.799069	Control	0.000212193
436	COG1355	0.0305336	0.294651	0.264895	parkinson	0.00143468
437	COG4170	0.0308189	0.294651	-0.785865	Control	0.000233251
438	COG4976	0.0308812	0.294651	0.00547631	parkinson	0.00156082
439	COG1160	0.0309889	0.294651	0.48824	parkinson	0.0560619
440	COG2885	0.0309889	0.294651	-0.537934	Control	0.031934
441	COG5405	0.0309889	0.294651	0.330934	parkinson	0.00152788
442	COG3223	0.031122	0.294651	-0.705884	Control	0.000196674
443	COG3312	0.0311755	0.294651	-0.747444	Control	0.000126381
444	COG3700	0.0311755	0.294651	-0.765234	Control	0.000246642
445	COG5443	0.0312194	0.294651	NA	parkinson	9.23314e-05
446	COG4531	0.0315134	0.294651	-0.80453	Control	0.000211524
447	COG2215	0.0315831	0.294651	-0.826047	Control	0.000293937
448	COG2306	0.0317127	0.294651	0.134569	parkinson	0.000130216
449	COG3060	0.0317909	0.294651	-0.791883	Control	0.000114338
450	COG0172	0.0322264	0.294651	0.477648	parkinson	0.044291
451	COG0241	0.0322264	0.294651	-0.556187	Control	0.011908
452	COG0307	0.0322264	0.294651	-0.525166	Control	0.010245
453	COG0563	0.0322264	0.294651	0.468996	parkinson	0.0221825
454	COG0744	0.0322264	0.294651	0.460547	parkinson	0.0678643
455	COG1327	0.0322264	0.294651	0.462693	parkinson	0.00857463
456	COG1420	0.0322264	0.294651	0.447124	parkinson	0.0224799
457	COG2078	0.0322264	0.294651	0.305992	parkinson	0.00196199
458	COG2137	0.0322264	0.294651	0.409354	parkinson	0.00628007
459	COG2510	0.0322264	0.294651	0.449082	parkinson	0.00704405
460	COG2826	0.0322264	0.294651	-0.547577	Control	0.0739531
461	COG2980	0.0322264	0.294651	-0.622152	Control	0.000269098
462	COG3120	0.033071	0.30104	-0.775472	Control	0.00012249
463	COG3057	0.0334672	0.30104	-0.784559	Control	0.000163003
464	COG2850	0.0334861	0.30104	-0.77102	Control	0.000311436
465	COG0807	0.0335053	0.30104	-0.533408	Control	0.0199916
466	COG1781	0.0335053	0.30104	-0.52518	Control	0.00708694
467	COG2823	0.0335053	0.30104	-0.619806	Control	0.000414412
468	COG3708	0.0335053	0.30104	0.39227	parkinson	0.00295633
469	COG4481	0.0335053	0.30104	0.45437	parkinson	0.00181293
470	COG3791	0.0336351	0.30104	-1	Control	2.38322e-05
471	COG3026	0.0336393	0.30104	-0.800653	Control	0.000275297
472	COG1017	0.0342124	0.304873	-0.710154	Control	0.000545651
473	COG2901	0.0342124	0.304873	-0.660149	Control	0.000135995
474	COG1726	0.0348267	0.305822	-0.561675	Control	0.0114761
475	COG1928	0.0348267	0.305822	0.436485	parkinson	0.00975846
476	COG1995	0.0348267	0.305822	-0.533133	Control	0.0140111
477	COG2921	0.0348267	0.305822	-0.665073	Control	0.000127028
478	COG3392	0.0348267	0.305822	0.417907	parkinson	0.00453641
479	COG3481	0.0348267	0.305822	0.454773	parkinson	0.0192735
480	COG4687	0.0348267	0.305822	-0.627922	Control	0.000444188
481	COG3840	0.0350798	0.307404	-0.765501	Control	0.00019964
482	COG5385	0.0351691	0.307547	0	parkinson	0.000133301
483	COG3784	0.0353436	0.308433	-0.887485	Control	6.91091e-05
484	COG4699	0.0360971	0.311321	-0.697738	Control	5.71094e-05
485	COG0016	0.0361915	0.311321	0.475383	parkinson	0.0319612
486	COG0147	0.0361915	0.311321	-0.528092	Control	0.02966
487	COG0551	0.0361915	0.311321	0.459746	parkinson	0.0477018
488	COG1438	0.0361915	0.311321	-0.518627	Control	0.010908
489	COG1575	0.0361915	0.311321	-0.564203	Control	0.0117583
490	COG3854	0.0361915	0.311321	0.451966	parkinson	0.0151437
491	COG4785	0.0362678	0.311342	-0.823163	Control	0.000279005
492	COG4768	0.0367185	0.312978	-0.731065	Control	8.08885e-05
493	COG3171	0.0371045	0.312978	-0.673261	Control	0.000104378
494	COG4795	0.0374664	0.312978	-0.772699	Control	0.000372678
495	COG0242	0.0376009	0.312978	0.475923	parkinson	0.0209498
496	COG0302	0.0376009	0.312978	-0.520774	Control	0.0103468
497	COG0494	0.0376009	0.312978	0.461789	parkinson	0.060659
498	COG0689	0.0376009	0.312978	0.436867	parkinson	0.00396343
499	COG0838	0.0376009	0.312978	-0.591171	Control	0.0030857
500	COG1619	0.0376009	0.312978	0.462804	parkinson	0.0129053
501	COG1713	0.0376009	0.312978	0.442279	parkinson	0.0139318
502	COG1942	0.0376009	0.312978	-0.599207	Control	0.000190773
503	COG1965	0.0376009	0.312978	-0.637455	Control	0.000162736
504	COG4221	0.0376009	0.312978	-0.540664	Control	0.00724859
505	COG4548	0.0376009	0.312978	0.441864	parkinson	0.0116112
506	COG5542	0.0376009	0.312978	0.4233	parkinson	0.0116041
507	COG4167	0.0376465	0.312978	-0.73908	Control	0.000188866
508	COG4839	0.0378012	0.313646	-0.714859	Control	4.46703e-05
509	COG3923	0.0388794	0.315366	-0.753411	Control	0.000138674
510	COG0089	0.039056	0.315366	0.477146	parkinson	0.0077199
511	COG0108	0.039056	0.315366	-0.530342	Control	0.0220273
512	COG0211	0.039056	0.315366	0.475288	parkinson	0.00588336
513	COG0447	0.039056	0.315366	-0.560919	Control	0.00583616
514	COG0501	0.039056	0.315366	-0.536589	Control	0.0139214
515	COG0558	0.039056	0.315366	0.452055	parkinson	0.021038
516	COG1847	0.039056	0.315366	0.460871	parkinson	0.0192689
517	COG2209	0.039056	0.315366	-0.552653	Control	0.00626247
518	COG3317	0.039056	0.315366	-0.658789	Control	0.000569801
519	COG3544	0.039056	0.315366	0.364603	parkinson	0.000483656
520	COG3666	0.039056	0.315366	-0.532671	Control	0.127613
521	COG3850	0.039056	0.315366	-0.665189	Control	0.00158293
522	COG4632	0.039056	0.315366	0.454385	parkinson	0.0256462
523	COG3685	0.0395425	0.318031	-0.68132	Control	0.000285705
524	COG3615	0.0396928	0.318031	-0.710147	Control	0.00013967
525	COG4776	0.0403381	0.318031	-0.784866	Control	0.000494535
526	COG5339	0.0403381	0.318031	-0.725074	Control	0.000665086
527	COG1161	0.0405578	0.318031	0.447093	parkinson	0.016514
528	COG1220	0.0405578	0.318031	0.320098	parkinson	0.00386616
529	COG1281	0.0405578	0.318031	0.452873	parkinson	0.0168294
530	COG1556	0.0405578	0.318031	-0.65924	Control	0.00130927
531	COG1823	0.0405578	0.318031	-0.57301	Control	0.000877749
532	COG2344	0.0405578	0.318031	0.467706	parkinson	0.015916
533	COG2710	0.0405578	0.318031	-0.611754	Control	0.00784455
534	COG2932	0.0405578	0.318031	0.452498	parkinson	0.0106077
535	COG3158	0.0405578	0.318031	-0.603805	Control	0.00837496
536	COG3534	0.0405578	0.318031	-0.551828	Control	0.059263
537	COG3599	0.0405578	0.318031	0.41389	parkinson	0.00920195
538	COG1290	0.0406687	0.318031	0.169786	parkinson	4.06706e-05
539	COG4807	0.0406687	0.318031	-0.808954	Control	0.000123743
540	COG1441	0.0416958	0.322696	-0.856983	Control	0.000242566
541	COG3064	0.0420527	0.322696	-0.752589	Control	0.00036956
542	COG3095	0.0420527	0.322696	-0.768921	Control	0.000148508
543	COG3036	0.042086	0.322696	-0.834011	Control	4.52557e-05
544	COG4811	0.042086	0.322696	-0.749826	Control	0.000100803
545	COG0139	0.0421075	0.322696	-0.537971	Control	0.0136572
546	COG1397	0.0421075	0.322696	-0.53473	Control	0.0176259
547	COG1872	0.0421075	0.322696	0.282131	parkinson	0.000478746
548	COG3603	0.0421075	0.322696	0.403313	parkinson	0.000393178
549	COG4219	0.0421075	0.322696	0.460757	parkinson	0.0525788
550	COG4775	0.0421075	0.322696	-0.539456	Control	0.0302418
551	COG3334	0.0423215	0.323748	0	parkinson	0.000151296
552	COG3110	0.0425669	0.325035	-0.754911	Control	0.000141879
553	COG0088	0.0437061	0.325479	0.480361	parkinson	0.0204865
554	COG0098	0.0437061	0.325479	0.484774	parkinson	0.0184359
555	COG0140	0.0437061	0.325479	-0.538259	Control	0.012293
556	COG0576	0.0437061	0.325479	0.480482	parkinson	0.0184902
557	COG0750	0.0437061	0.325479	0.475729	parkinson	0.054324
558	COG0793	0.0437061	0.325479	-0.520505	Control	0.129064
559	COG1293	0.0437061	0.325479	0.46774	parkinson	0.0317277
560	COG1679	0.0437061	0.325479	0.350874	parkinson	0.00532096
561	COG1705	0.0437061	0.325479	-0.598502	Control	0.0222362
562	COG2358	0.0437061	0.325479	0.454121	parkinson	0.0123175
563	COG3845	0.0437061	0.325479	0.443871	parkinson	0.0384101
564	COG3959	0.0437061	0.325479	0.463736	parkinson	0.0258351
565	COG4804	0.0437061	0.325479	-0.546597	Control	0.04756
566	COG4946	0.0437061	0.325479	-0.560415	Control	0.0410047
567	COG3091	0.0442656	0.327347	-0.733594	Control	0.000235179
568	COG2261	0.0442935	0.327347	-0.637097	Control	0.000231505
569	COG3530	0.0442935	0.327347	0.16148	parkinson	0.000208261
570	COG3770	0.0450179	0.327347	-0.821361	Control	0.000216018
571	COG3074	0.0453001	0.327347	-0.848578	Control	8.35853e-05
572	COG0062	0.0453548	0.327347	-0.524115	Control	0.0297152
573	COG0090	0.0453548	0.327347	0.476404	parkinson	0.0295767
574	COG0319	0.0453548	0.327347	0.485736	parkinson	0.0135673
575	COG0475	0.0453548	0.327347	-0.537137	Control	0.0638418
576	COG1434	0.0453548	0.327347	0.4499	parkinson	0.0122715
577	COG1758	0.0453548	0.327347	0.35946	parkinson	0.000826166
578	COG1876	0.0453548	0.327347	0.458542	parkinson	0.019376
579	COG1929	0.0453548	0.327347	-0.542569	Control	0.0198547
580	COG2068	0.0453548	0.327347	0.463959	parkinson	0.00541115
581	COG2949	0.0453548	0.327347	0.411908	parkinson	0.00301082
582	COG3103	0.0453548	0.327347	0.46644	parkinson	0.0208157
583	COG3304	0.0453548	0.327347	-0.559884	Control	0.00321471
584	COG3935	0.0453548	0.327347	0.456916	parkinson	0.0202234
585	COG3000	0.0455427	0.328141	NA	Control	2.11567e-05
586	COG3094	0.0466351	0.331844	-0.846442	Control	8.22206e-05
587	COG2138	0.0469694	0.331844	0.109281	parkinson	0.000152153
588	COG4558	0.0469809	0.331844	-0.812161	Control	0.000145805
589	COG0096	0.0470548	0.331844	0.476933	parkinson	0.0135834
590	COG0353	0.0470548	0.331844	0.479689	parkinson	0.0193826
591	COG0676	0.0470548	0.331844	0.346124	parkinson	0.00102683
592	COG0810	0.0470548	0.331844	-0.610702	Control	0.000880259
593	COG1216	0.0470548	0.331844	-0.532016	Control	0.0467844
594	COG1502	0.0470548	0.331844	-0.528982	Control	0.0836523
595	COG2113	0.0470548	0.331844	-0.609138	Control	0.00261809
596	COG2969	0.0470548	0.331844	-0.625274	Control	0.000261025
597	COG3958	0.0470548	0.331844	0.465603	parkinson	0.0292099
598	COG3376	0.0473538	0.331844	NA	Control	2.46665e-05
599	COG3081	0.0474192	0.331844	-0.73962	Control	0.000291228
600	COG2342	0.0476796	0.331844	0	parkinson	0.000250591
601	COG4574	0.0483549	0.331844	-0.786548	Control	0.000101689
602	COG3905	0.0483659	0.331844	NA	parkinson	7.2613e-06
603	COG0087	0.0488072	0.331844	0.483903	parkinson	0.0223347
604	COG0093	0.0488072	0.331844	0.482204	parkinson	0.0116829
605	COG0217	0.0488072	0.331844	0.479519	parkinson	0.0222125
606	COG0349	0.0488072	0.331844	0.385658	parkinson	0.00259866
607	COG0385	0.0488072	0.331844	-0.563858	Control	0.011185
608	COG0456	0.0488072	0.331844	0.434695	parkinson	0.0128733
609	COG1196	0.0488072	0.331844	0.462085	parkinson	0.0686639
610	COG1260	0.0488072	0.331844	-0.564365	Control	0.00874887
611	COG1396	0.0488072	0.331844	0.459177	parkinson	0.0810432
612	COG1979	0.0488072	0.331844	0.463805	parkinson	0.027689
613	COG2313	0.0488072	0.331844	0.383829	parkinson	0.00572718
614	COG2605	0.0488072	0.331844	-0.577875	Control	0.0177902
615	COG2731	0.0488072	0.331844	-0.534508	Control	0.00903554
616	COG3153	0.0488072	0.331844	0.406706	parkinson	0.0048639
617	COG3894	0.0488072	0.331844	0.442993	parkinson	0.0146082
618	COG4098	0.0488072	0.331844	-0.607154	Control	0.000789148
619	COG4463	0.0488072	0.331844	0.434883	parkinson	0.00270542
620	COG3330	0.0488121	0.331844	0.113233	parkinson	0.000202752
621	COG3477	0.0489312	0.332118	-0.786564	Control	0.000177223
622	COG3720	0.0490172	0.332167	-0.830247	Control	0.000161539
623	COG3159	0.0492629	0.333295	-0.677959	Control	0.000223318
624	COG2923	0.0501278	0.333857	-0.800947	Control	9.93358e-05
625	COG0229	0.0506131	0.333857	0.461692	parkinson	0.0087938
626	COG0244	0.0506131	0.333857	0.458963	parkinson	0.0154531
627	COG0292	0.0506131	0.333857	0.465133	parkinson	0.0109222
628	COG0471	0.0506131	0.333857	-0.528931	Control	0.066247
629	COG1165	0.0506131	0.333857	-0.544903	Control	0.0159049
630	COG1236	0.0506131	0.333857	0.464458	parkinson	0.0255785
631	COG1386	0.0506131	0.333857	0.448241	parkinson	0.0106302
632	COG1534	0.0506131	0.333857	0.47559	parkinson	0.00464624
633	COG1939	0.0506131	0.333857	0.453835	parkinson	0.00707411
634	COG2327	0.0506131	0.333857	0.451311	parkinson	0.0108854
635	COG2360	0.0506131	0.333857	-0.56186	Control	0.00322299
636	COG2739	0.0506131	0.333857	0.460927	parkinson	0.00601546
637	COG3150	0.0506131	0.333857	-0.619189	Control	0.00340038
638	COG3385	0.0506131	0.333857	-0.617408	Control	0.069191
639	COG3856	0.0506131	0.333857	0.359572	parkinson	0.000383656
640	COG5562	0.0510408	0.335993	-0.810221	Control	0.00013412
641	COG2269	0.0510964	0.335993	-0.678686	Control	0.000355889
642	COG3529	0.0513733	0.336135	-1	Control	3.17008e-05
643	COG3113	0.051418	0.336135	-0.788577	Control	8.39676e-05
644	COG4479	0.0519548	0.336135	-0.826798	Control	2.59051e-05
645	COG3073	0.0521822	0.336135	-0.865908	Control	0.000172085
646	COG4259	0.0522647	0.336135	NA	Control	4.44174e-06
647	COG0268	0.0524738	0.336135	0.450968	parkinson	0.0046336
648	COG0350	0.0524738	0.336135	0.476556	parkinson	0.0161734
649	COG0513	0.0524738	0.336135	-0.53619	Control	0.0776681
650	COG0589	0.0524738	0.336135	-0.570537	Control	0.0276191
651	COG0592	0.0524738	0.336135	0.482852	parkinson	0.0420527
652	COG0647	0.0524738	0.336135	0.446965	parkinson	0.0126576
653	COG0691	0.0524738	0.336135	0.484306	parkinson	0.013879
654	COG1715	0.0524738	0.336135	-0.558629	Control	0.00384646
655	COG2954	0.0524738	0.336135	-0.546752	Control	0.0117259
656	COG3142	0.0524738	0.336135	-0.52372	Control	0.0110565
657	COG3882	0.0524738	0.336135	0.45562	parkinson	0.00530973
658	COG4100	0.0524738	0.336135	0.448134	parkinson	0.0220231
659	COG3963	0.0528228	0.337858	0.330891	parkinson	8.10239e-05
660	COG3283	0.0529303	0.338032	-0.627536	Control	0.000391149
661	COG5179	0.0532364	0.338135	NA	parkinson	1.0507e-06
662	COG2973	0.0532885	0.338135	-0.81792	Control	8.34439e-05
663	COG4445	0.0537173	0.338135	NA	Control	2.525e-05
664	COG3126	0.0538371	0.338135	-0.84661	Control	0.000147731
665	COG2609	0.0538782	0.338135	-0.802821	Control	0.000791169
666	COG4233	0.0538782	0.338135	0.301067	parkinson	0.00201042
667	COG0034	0.0543904	0.338135	-0.512451	Control	0.0594314
668	COG0201	0.0543904	0.338135	0.478306	parkinson	0.0446007
669	COG0386	0.0543904	0.338135	-0.60206	Control	0.00228693
670	COG0649	0.0543904	0.338135	-0.553326	Control	0.014603
671	COG0692	0.0543904	0.338135	-0.516687	Control	0.0139942
672	COG0746	0.0543904	0.338135	-0.585765	Control	0.00233559
673	COG1039	0.0543904	0.338135	0.45714	parkinson	0.00173469
674	COG1297	0.0543904	0.338135	-0.546244	Control	0.0252191
675	COG1481	0.0543904	0.338135	0.46428	parkinson	0.0177414
676	COG2166	0.0543904	0.338135	-0.537961	Control	0.00460308
677	COG2887	0.0543904	0.338135	0.257818	parkinson	0.00388246
678	COG4148	0.0543904	0.338135	-0.620581	Control	0.000625003
679	COG4774	0.0546348	0.339154	-0.7944	Control	0.000472425
680	COG1287	0.0547622	0.339298	0.286048	parkinson	0.000572712
681	COG3552	0.0548189	0.339298	0.319577	parkinson	0.000641869
682	COG3239	0.055505	0.339877	NA	Control	4.87987e-05
683	COG4334	0.0555413	0.339877	NA	Control	8.48856e-06
684	COG4580	0.0556731	0.339877	-0.691794	Control	0.00130274
685	COG3092	0.0559827	0.339877	-0.750505	Control	0.000126067
686	COG0186	0.056364	0.339877	0.459987	parkinson	0.0074272
687	COG0522	0.056364	0.339877	0.481276	parkinson	0.0200849
688	COG0728	0.056364	0.339877	0.406127	parkinson	0.00723849
689	COG1181	0.056364	0.339877	0.477788	parkinson	0.0378523
690	COG1330	0.056364	0.339877	-0.653571	Control	0.00186017
691	COG1394	0.056364	0.339877	0.468368	parkinson	0.0114569
692	COG1951	0.056364	0.339877	-0.515655	Control	0.034785
693	COG2208	0.056364	0.339877	0.457947	parkinson	0.0452394
694	COG2425	0.056364	0.339877	-0.529746	Control	0.00980666
695	COG2836	0.056364	0.339877	0.412594	parkinson	0.00144578
696	COG3033	0.056364	0.339877	0.478301	parkinson	0.0102686
697	COG3655	0.056364	0.339877	0.441219	parkinson	0.00574964
698	COG3711	0.056364	0.339877	-0.547682	Control	0.0216361
699	COG4137	0.056364	0.339877	-0.615009	Control	0.000463974
700	COG4809	0.0567417	0.341666	0.163828	parkinson	0.00072115
701	COG5628	0.0583366	0.346187	0.334191	parkinson	0.000143732
702	COG0006	0.0583959	0.346187	-0.517189	Control	0.0776007
703	COG0428	0.0583959	0.346187	0.465665	parkinson	0.0270051
704	COG0636	0.0583959	0.346187	0.472705	parkinson	0.00766176
705	COG0707	0.0583959	0.346187	0.466453	parkinson	0.0522042
706	COG1234	0.0583959	0.346187	-0.529114	Control	0.0238386
707	COG1461	0.0583959	0.346187	0.470514	parkinson	0.0305669
708	COG1524	0.0583959	0.346187	-0.553676	Control	0.025205
709	COG1783	0.0583959	0.346187	0.46122	parkinson	0.0119454
710	COG2195	0.0583959	0.346187	-0.519661	Control	0.0809734
711	COG3887	0.0583959	0.346187	0.446936	parkinson	0.0373154
712	COG1444	0.0585729	0.34672	-0.719912	Control	0.000524753
713	COG4012	0.0586504	0.34672	0.286007	parkinson	0.000197758
714	COG0843	0.058776	0.346967	-0.765169	Control	0.000531349
715	COG1631	0.0588567	0.346967	0	parkinson	3.20015e-05
716	COG3691	0.0594692	0.350087	-0.803579	Control	0.000177899
717	COG3768	0.0603875	0.351176	-0.772481	Control	0.000235635
718	COG0468	0.0604873	0.351176	0.462838	parkinson	0.0425905
719	COG0488	0.0604873	0.351176	-0.51212	Control	0.175696
720	COG0718	0.0604873	0.351176	0.47381	parkinson	0.00620116
721	COG1271	0.0604873	0.351176	-0.553759	Control	0.0160156
722	COG1381	0.0604873	0.351176	0.46961	parkinson	0.0145252
723	COG1495	0.0604873	0.351176	-0.59087	Control	0.000689971
724	COG1686	0.0604873	0.351176	0.457056	parkinson	0.0874942
725	COG4194	0.0604873	0.351176	-0.666277	Control	0.000160219
726	COG4284	0.0604873	0.351176	0.428713	parkinson	0.00696912
727	COG3710	0.0607644	0.352034	-0.723372	Control	0.000762797
728	COG3133	0.0608021	0.352034	0.297636	parkinson	0.000428874
729	COG3228	0.0612114	0.352974	-0.856594	Control	0.000188215
730	COG3790	0.0613479	0.352974	-0.696446	Control	4.98979e-05
731	COG3794	0.0613526	0.352974	NA	Control	5.11743e-06
732	COG4150	0.0617587	0.352974	-0.728653	Control	0.000299435
733	COG2253	0.0618539	0.352974	-0.761182	Control	0.00105452
734	COG4829	0.0619753	0.352974	NA	Control	4.98667e-06
735	COG1568	0.0624761	0.352974	0.0850957	parkinson	0.000549734
736	COG2914	0.0624761	0.352974	-0.7988	Control	7.0197e-05
737	COG5413	0.062485	0.352974	NA	Control	6.33472e-06
738	COG0779	0.0626394	0.352974	0.45158	parkinson	0.00965536
739	COG1385	0.0626394	0.352974	0.484481	parkinson	0.0180471
740	COG1388	0.0626394	0.352974	0.465778	parkinson	0.0336693
741	COG1436	0.0626394	0.352974	0.401523	parkinson	0.00163484
742	COG2829	0.0626394	0.352974	-0.611381	Control	0.00126519
743	COG3464	0.0626394	0.352974	-0.582493	Control	0.0702758
744	COG4260	0.0626394	0.352974	0.429661	parkinson	0.0286343
745	COG4744	0.0626394	0.352974	-0.566286	Control	0.00157713
746	COG4767	0.0626394	0.352974	0.45079	parkinson	0.00966098
747	COG4813	0.0626394	0.352974	0.412289	parkinson	0.00115715
748	COG4886	0.0626394	0.352974	0.432534	parkinson	0.0854613
749	COG4815	0.0633525	0.356516	-1	Control	1.46633e-05
750	COG5640	0.0637154	0.356815	0.144746	parkinson	0.00108783
751	COG4672	0.0644922	0.356815	-0.809577	Control	0.000206895
752	COG3160	0.0646647	0.356815	-0.812245	Control	0.000154951
753	COG4872	0.0647819	0.356815	0	parkinson	5.29285e-05
754	COG0252	0.0648533	0.356815	-0.51346	Control	0.0321653
755	COG0377	0.0648533	0.356815	-0.565958	Control	0.00557266
756	COG0863	0.0648533	0.356815	0.474605	parkinson	0.0549848
757	COG1119	0.0648533	0.356815	-0.569285	Control	0.0104275
758	COG1354	0.0648533	0.356815	0.444587	parkinson	0.013176
759	COG1607	0.0648533	0.356815	0.455114	parkinson	0.00184039
760	COG1775	0.0648533	0.356815	0.435199	parkinson	0.0221529
761	COG1977	0.0648533	0.356815	-0.660176	Control	8.81731e-05
762	COG3934	0.0648533	0.356815	0.41514	parkinson	0.00214256
763	COG3943	0.0648533	0.356815	-0.522876	Control	0.0403983
764	COG4330	0.0649198	0.356815	0.319649	parkinson	6.92207e-05
765	COG4392	0.0649198	0.356815	-0.651268	Control	6.98904e-05
766	COG4285	0.0657931	0.356815	0	parkinson	0.000195398
767	COG1231	0.066646	0.356815	NA	Control	1.22128e-05
768	COG4088	0.066646	0.356815	NA	Control	3.42091e-06
769	COG5034	0.066646	0.356815	NA	Control	7.79893e-07
770	COG3116	0.0669162	0.356815	-0.723161	Control	9.16431e-05
771	COG1745	0.0670422	0.356815	0	parkinson	8.83503e-06
772	COG0050	0.0671304	0.356815	0.471443	parkinson	0.0438315
773	COG0091	0.0671304	0.356815	0.474187	parkinson	0.0117933
774	COG0159	0.0671304	0.356815	-0.53851	Control	0.0131514
775	COG0185	0.0671304	0.356815	0.484805	parkinson	0.00673836
776	COG0233	0.0671304	0.356815	0.490327	parkinson	0.0169947
777	COG0354	0.0671304	0.356815	-0.64843	Control	0.000501714
778	COG0477	0.0671304	0.356815	-0.532409	Control	0.206574
779	COG0603	0.0671304	0.356815	-0.538935	Control	0.0099421
780	COG0801	0.0671304	0.356815	-0.518757	Control	0.0100419
781	COG1089	0.0671304	0.356815	-0.521273	Control	0.0160164
782	COG1168	0.0671304	0.356815	-0.519444	Control	0.0392484
783	COG1305	0.0671304	0.356815	0.47502	parkinson	0.0431865
784	COG1408	0.0671304	0.356815	0.477641	parkinson	0.0384319
785	COG1539	0.0671304	0.356815	-0.54013	Control	0.0075585
786	COG2820	0.0671304	0.356815	-0.514113	Control	0.0170596
787	COG2834	0.0671304	0.356815	0.297097	parkinson	0.00125063
788	COG2931	0.0671304	0.356815	0.420434	parkinson	0.0100377
789	COG3027	0.0671304	0.356815	0.44252	parkinson	0.000702355
790	COG3117	0.0671304	0.356815	-0.613766	Control	0.00032469
791	COG3201	0.0671304	0.356815	-0.512523	Control	0.00706089
792	COG4591	0.0671304	0.356815	-0.543319	Control	0.0269552
793	COG5545	0.0671304	0.356815	-0.538959	Control	0.0930356
794	COG4512	0.0673656	0.357615	0.266212	parkinson	0.000366662
795	COG0126	0.0694718	0.361065	0.48137	parkinson	0.0402002
796	COG0491	0.0694718	0.361065	0.478364	parkinson	0.0390792
797	COG0496	0.0694718	0.361065	-0.521253	Control	0.0110035
798	COG0741	0.0694718	0.361065	-0.517791	Control	0.048184
799	COG0790	0.0694718	0.361065	0.473572	parkinson	0.0487072
800	COG0821	0.0694718	0.361065	-0.514246	Control	0.0386174
801	COG1012	0.0694718	0.361065	0.476077	parkinson	0.0610333
802	COG1313	0.0694718	0.361065	0.464668	parkinson	0.0156969
803	COG1934	0.0694718	0.361065	-0.617752	Control	0.000323176
804	COG2076	0.0694718	0.361065	0.44861	parkinson	0.00281124
805	COG2159	0.0694718	0.361065	0.433501	parkinson	0.00983669
806	COG2191	0.0694718	0.361065	0.381338	parkinson	0.00106554
807	COG2264	0.0694718	0.361065	0.487501	parkinson	0.0268983
808	COG2502	0.0694718	0.361065	-0.515547	Control	0.0213369
809	COG2851	0.0694718	0.361065	-0.564055	Control	0.00281473
810	COG3442	0.0694718	0.361065	0.418722	parkinson	0.00644968
811	COG3746	0.0694718	0.361065	-0.569644	Control	0.00662026
812	COG2168	0.0696694	0.361646	-0.823256	Control	6.54513e-05
813	COG2907	0.0700566	0.363208	0.0798029	parkinson	0.000265178
814	COG4588	0.0701665	0.363331	NA	parkinson	1.45757e-06
815	COG1993	0.0708675	0.364656	-0.714083	Control	0.000139796
816	COG4572	0.0714962	0.364656	NA	Control	4.45369e-06
817	COG0072	0.0718787	0.364656	0.475694	parkinson	0.0734802
818	COG0074	0.0718787	0.364656	0.427234	parkinson	0.00594225
819	COG0085	0.0718787	0.364656	0.471644	parkinson	0.128547
820	COG0097	0.0718787	0.364656	0.479348	parkinson	0.0178153
821	COG0124	0.0718787	0.364656	0.48244	parkinson	0.0423552
822	COG0255	0.0718787	0.364656	0.47794	parkinson	0.0023203
823	COG0629	0.0718787	0.364656	0.470403	parkinson	0.0326398
824	COG0800	0.0718787	0.364656	-0.524392	Control	0.016702
825	COG1658	0.0718787	0.364656	0.430973	parkinson	0.00547437
826	COG1826	0.0718787	0.364656	-0.606976	Control	0.000494369
827	COG2114	0.0718787	0.364656	0.426058	parkinson	0.00133335
828	COG2924	0.0718787	0.364656	-0.661478	Control	9.64512e-05
829	COG2925	0.0718787	0.364656	-0.624309	Control	0.000744051
830	COG4659	0.0718787	0.364656	0.484599	parkinson	0.0135832
831	COG5252	0.0718929	0.364656	NA	parkinson	1.69453e-06
832	COG3147	0.0720795	0.365163	-0.841678	Control	0.000140392
833	COG1276	0.0725647	0.367179	-0.797699	Control	0.000223146
834	COG4367	0.0729499	0.368305	-0.613044	Control	1.61813e-05
835	COG3251	0.0732064	0.368305	-1	Control	1.51897e-05
836	COG0010	0.0743524	0.368305	0.479782	parkinson	0.0116892
837	COG0150	0.0743524	0.368305	-0.511065	Control	0.0291735
838	COG0195	0.0743524	0.368305	0.480149	parkinson	0.0390902
839	COG0202	0.0743524	0.368305	0.482939	parkinson	0.032962
840	COG0600	0.0743524	0.368305	0.465124	parkinson	0.0243114
841	COG0670	0.0743524	0.368305	-0.553927	Control	0.00709293
842	COG1004	0.0743524	0.368305	-0.545423	Control	0.0357238
843	COG1618	0.0743524	0.368305	0.353332	parkinson	0.00117641
844	COG1768	0.0743524	0.368305	0.435632	parkinson	0.0077955
845	COG2368	0.0743524	0.368305	0.426114	parkinson	0.00294356
846	COG2982	0.0743524	0.368305	0.203506	parkinson	0.00427137
847	COG3857	0.0743524	0.368305	0.462257	parkinson	0.062943
848	COG3976	0.0743524	0.368305	0.44709	parkinson	0.00549141
849	COG1465	0.0744069	0.368305	0.318547	parkinson	0.000251201
850	COG5055	0.074455	0.368305	NA	parkinson	2.30782e-06
851	COG2822	0.0744874	0.368305	-0.677465	Control	0.000343169
852	COG3134	0.0745778	0.368305	-0.734656	Control	0.000139469
853	COG4301	0.0749569	0.368305	NA	parkinson	1.27279e-05
854	COG4575	0.0750306	0.368305	-0.748637	Control	0.000213735
855	COG4698	0.0755845	0.368305	-0.684013	Control	8.6073e-05
856	COG4758	0.0755845	0.368305	-0.589222	Control	9.78709e-05
857	COG3148	0.0760442	0.368305	-0.807039	Control	0.000190983
858	COG3338	0.0762816	0.368305	-0.75947	Control	8.59489e-05
859	COG4999	0.0766311	0.368305	-0.730938	Control	0.000743268
860	COG4579	0.076752	0.368305	-0.731137	Control	0.000489618
861	COG3755	0.0767548	0.368305	-1	Control	6.65803e-05
862	COG0070	0.076894	0.368305	-0.521869	Control	0.0785078
863	COG0081	0.076894	0.368305	0.474468	parkinson	0.0234928
864	COG0219	0.076894	0.368305	0.453663	parkinson	0.0109257
865	COG0511	0.076894	0.368305	-0.537731	Control	0.0201167
866	COG1323	0.076894	0.368305	0.453081	parkinson	0.0229108
867	COG1324	0.076894	0.368305	0.267305	parkinson	0.000231135
868	COG1527	0.076894	0.368305	0.45683	parkinson	0.0100509
869	COG1754	0.076894	0.368305	-0.534744	Control	0.0260176
870	COG2158	0.076894	0.368305	0.418093	parkinson	0.00152232
871	COG2233	0.076894	0.368305	-0.520221	Control	0.0543264
872	COG2989	0.076894	0.368305	-0.58917	Control	0.00321856
873	COG3203	0.076894	0.368305	-0.570741	Control	0.00495053
874	COG3231	0.076894	0.368305	0.347592	parkinson	0.000892091
875	COG3291	0.076894	0.368305	-0.520701	Control	0.0186355
876	COG4565	0.076894	0.368305	-0.574328	Control	0.000962433
877	COG4584	0.076894	0.368305	-0.556099	Control	0.0711953
878	COG4820	0.076894	0.368305	-0.560576	Control	0.000820324
879	COG4952	0.076894	0.368305	0.341525	parkinson	0.00024007
880	COG5598	0.076894	0.368305	0.354202	parkinson	0.000277658
881	COG1801	0.0769894	0.368343	-0.631568	Control	0.000470453
882	COG3102	0.0771032	0.36847	-0.838165	Control	0.000136212
883	COG0271	0.0775478	0.369835	-0.80826	Control	8.0856e-05
884	COG4306	0.0775644	0.369835	-0.761164	Control	7.4737e-05
885	COG3082	0.0779021	0.370874	-0.756319	Control	4.30713e-05
886	COG4718	0.0785969	0.370874	-0.848303	Control	0.000131474
887	COG5642	0.0789554	0.370874	NA	parkinson	6.24578e-07
888	COG0200	0.0795049	0.370874	0.481327	parkinson	0.014015
889	COG0342	0.0795049	0.370874	-0.51527	Control	0.0547619
890	COG0369	0.0795049	0.370874	0.344976	parkinson	0.00161829
891	COG0515	0.0795049	0.370874	0.482172	parkinson	0.133601
892	COG0578	0.0795049	0.370874	-0.592427	Control	0.00611368
893	COG0739	0.0795049	0.370874	0.490757	parkinson	0.151777
894	COG1363	0.0795049	0.370874	0.459959	parkinson	0.0228502
895	COG1424	0.0795049	0.370874	-0.584731	Control	0.00077492
896	COG1990	0.0795049	0.370874	-0.613823	Control	0.000438725
897	COG2017	0.0795049	0.370874	-0.520904	Control	0.0648753
898	COG2310	0.0795049	0.370874	-0.531872	Control	0.00424216
899	COG3075	0.0795049	0.370874	-0.624549	Control	0.00213837
900	COG3682	0.0795049	0.370874	0.441286	parkinson	0.010137
901	COG4989	0.0795049	0.370874	-0.538145	Control	0.00310836
902	COG5011	0.0795049	0.370874	0.461971	parkinson	0.00924304
903	COG5434	0.0795049	0.370874	-0.548199	Control	0.0808841
904	COG5644	0.0795421	0.370874	NA	parkinson	3.29082e-06
905	COG4092	0.0796946	0.371174	NA	parkinson	2.36955e-05
906	COG5302	0.0809981	0.374022	-0.847159	Control	6.92047e-05
907	COG3054	0.0812188	0.374022	-0.760781	Control	0.000292897
908	COG3080	0.0818436	0.374022	-0.769272	Control	7.77995e-05
909	COG0257	0.0821863	0.374022	0.454354	parkinson	0.000645473
910	COG0263	0.0821863	0.374022	0.490227	parkinson	0.0230309
911	COG0396	0.0821863	0.374022	0.483781	parkinson	0.0204044
912	COG1232	0.0821863	0.374022	0.452309	parkinson	0.00775562
913	COG1348	0.0821863	0.374022	-0.557261	Control	0.00330632
914	COG1778	0.0821863	0.374022	-0.541378	Control	0.00684635
915	COG2302	0.0821863	0.374022	0.457436	parkinson	0.0122999
916	COG2377	0.0821863	0.374022	0.463987	parkinson	0.0044035
917	COG2423	0.0821863	0.374022	0.404859	parkinson	0.00639238
918	COG2706	0.0821863	0.374022	-0.539199	Control	0.0122101
919	COG3028	0.0821863	0.374022	-0.58155	Control	0.000359586
920	COG3206	0.0821863	0.374022	-0.548205	Control	0.0235422
921	COG3696	0.0821863	0.374022	-0.560056	Control	0.0404799
922	COG3839	0.0821863	0.374022	0.46251	parkinson	0.0370686
923	COG4487	0.0821863	0.374022	0.416491	parkinson	0.00338094
924	COG5492	0.0821863	0.374022	0.414539	parkinson	0.0431753
925	COG4975	0.0821987	0.374022	-0.669758	Control	0.000177415
926	COG4161	0.0822583	0.374022	-0.760013	Control	0.000203907
927	COG4168	0.0822583	0.374022	-0.737486	Control	0.000215909
928	COG2999	0.0828412	0.376267	-0.72809	Control	0.000130123
929	COG3570	0.0848221	0.37966	0.277466	parkinson	0.000152312
930	COG0036	0.0849393	0.37966	0.481676	parkinson	0.0229902
931	COG0454	0.0849393	0.37966	0.479993	parkinson	0.0729704
932	COG0484	0.0849393	0.37966	0.488766	parkinson	0.0445237
933	COG0528	0.0849393	0.37966	0.480005	parkinson	0.0213613
934	COG0609	0.0849393	0.37966	-0.539081	Control	0.0463049
935	COG1043	0.0849393	0.37966	-0.52913	Control	0.0139305
936	COG1373	0.0849393	0.37966	-0.522694	Control	0.178264
937	COG1615	0.0849393	0.37966	0.294207	parkinson	0.00309551
938	COG2807	0.0849393	0.37966	0.407167	parkinson	0.00229256
939	COG4186	0.0849393	0.37966	0.435685	parkinson	0.00689115
940	COG4597	0.0849393	0.37966	-0.60104	Control	0.000627352
941	COG4603	0.0849393	0.37966	0.446581	parkinson	0.0270179
942	COG4865	0.0849393	0.37966	0.3603	parkinson	0.00153247
943	COG5015	0.0849393	0.37966	0.481174	parkinson	0.00485939
944	COG4139	0.0859349	0.383703	-0.75613	Control	0.000212054
945	COG4493	0.0862655	0.384073	-1	Control	1.99832e-05
946	COG4316	0.0870811	0.384073	NA	Control	2.13412e-05
947	COG3518	0.087099	0.384073	-0.810262	Control	9.69391e-05
948	COG3523	0.0876022	0.384073	-0.785231	Control	0.00125444
949	COG0060	0.0877652	0.384073	0.484908	parkinson	0.0984476
950	COG0103	0.0877652	0.384073	0.479929	parkinson	0.0123764
951	COG0301	0.0877652	0.384073	0.476114	parkinson	0.0223731
952	COG0370	0.0877652	0.384073	0.473077	parkinson	0.126451
953	COG0533	0.0877652	0.384073	0.47419	parkinson	0.039571
954	COG0690	0.0877652	0.384073	-0.677762	Control	0.000314037
955	COG0736	0.0877652	0.384073	0.460138	parkinson	0.00325682
956	COG0762	0.0877652	0.384073	-0.603601	Control	0.000367141
957	COG0815	0.0877652	0.384073	0.466916	parkinson	0.00633508
958	COG0824	0.0877652	0.384073	0.465675	parkinson	0.00903508
959	COG1079	0.0877652	0.384073	0.451701	parkinson	0.0235931
960	COG1120	0.0877652	0.384073	-0.528454	Control	0.0370642
961	COG3408	0.0877652	0.384073	-0.511094	Control	0.0301343
962	COG3799	0.0877652	0.384073	0.366752	parkinson	0.00136201
963	COG5184	0.0877652	0.384073	0.397372	parkinson	0.0121223
964	COG4578	0.0878403	0.384073	-0.8484	Control	9.37637e-05
965	COG4529	0.089513	0.389953	-0.75573	Control	0.000339841
966	COG2835	0.0895664	0.389953	-0.737944	Control	1.63904e-05
967	COG2144	0.0896187	0.389953	0	parkinson	0.000101034
968	COG3484	0.0898566	0.389953	NA	Control	1.783e-05
969	COG0356	0.0906652	0.389953	-0.535679	Control	0.02573
970	COG0593	0.0906652	0.389953	0.486234	parkinson	0.0472353
971	COG0633	0.0906652	0.389953	-0.65642	Control	0.000449595
972	COG0806	0.0906652	0.389953	0.477757	parkinson	0.0120125
973	COG1116	0.0906652	0.389953	0.445773	parkinson	0.0193996
974	COG1294	0.0906652	0.389953	-0.534457	Control	0.0112874
975	COG1314	0.0906652	0.389953	-0.648049	Control	0.000266596
976	COG1402	0.0906652	0.389953	-0.556518	Control	0.00545255
977	COG1793	0.0906652	0.389953	0.285009	parkinson	0.0067674
978	COG4303	0.0906652	0.389953	0.345434	parkinson	0.00254779
979	COG4722	0.0906652	0.389953	0.444209	parkinson	0.00254953
980	COG4936	0.0906652	0.389953	0.451872	parkinson	0.00376022
981	COG2404	0.0919574	0.392341	0.341555	parkinson	0.000748534
982	COG3741	0.0920001	0.392341	0.242882	parkinson	0.000569169
983	COG4644	0.0920001	0.392341	-0.623874	Control	0.00125453
984	COG3266	0.0921084	0.392341	-0.740732	Control	0.000363908
985	COG3555	0.0922436	0.392341	NA	Control	2.58725e-05
986	COG3788	0.0924518	0.392341	-1	Control	3.85194e-05
987	COG4471	0.0926883	0.392341	-0.730295	Control	4.51468e-05
988	COG3017	0.0934596	0.392341	-0.716847	Control	0.000209766
989	COG4760	0.0934596	0.392341	0.341735	parkinson	0.000535247
990	COG0025	0.0936405	0.392341	-0.573289	Control	0.00875156
991	COG0619	0.0936405	0.392341	0.464488	parkinson	0.0439808
992	COG0653	0.0936405	0.392341	0.482099	parkinson	0.100473
993	COG0696	0.0936405	0.392341	0.466436	parkinson	0.046945
994	COG1427	0.0936405	0.392341	0.417976	parkinson	0.00117556
995	COG2204	0.0936405	0.392341	-0.528984	Control	0.100837
996	COG2247	0.0936405	0.392341	0.372876	parkinson	0.000647558
997	COG2319	0.0936405	0.392341	-0.605681	Control	0.00252944
998	COG2333	0.0936405	0.392341	0.454199	parkinson	0.0453553
999	COG2384	0.0936405	0.392341	0.466727	parkinson	0.0121316
1000	COG2771	0.0936405	0.392341	-0.596244	Control	0.00288617
1001	COG3164	0.0936405	0.392341	-0.629331	Control	0.00209872
1002	COG4235	0.0936405	0.392341	-0.650406	Control	0.000917953
1003	COG4509	0.0936405	0.392341	0.463378	parkinson	0.0417174
1004	COG4725	0.0936405	0.392341	0.414661	parkinson	0.0103653
1005	COG4956	0.0936405	0.392341	0.392978	parkinson	0.00190808
1006	COG5426	0.0936405	0.392341	-0.590541	Control	0.000301439
1007	COG3213	0.0938285	0.392738	NA	Control	1.97715e-05
1008	COG3662	0.0947911	0.396373	NA	Control	1.5337e-05
1009	COG2170	0.095412	0.396458	-0.812859	Control	0.000285698
1010	COG3136	0.0955845	0.396458	-0.839535	Control	6.10029e-05
1011	COG3065	0.0956799	0.396458	-0.71595	Control	0.00028525
1012	COG3056	0.0957797	0.396458	-0.804491	Control	0.000187152
1013	COG3226	0.0958991	0.396458	-0.833201	Control	0.000151456
1014	COG5375	0.0961721	0.396458	NA	parkinson	8.79288e-05
1015	COG3521	0.0962938	0.396458	-0.768563	Control	0.000148545
1016	COG0114	0.0966924	0.396458	0.419624	parkinson	0.00582987
1017	COG0445	0.0966924	0.396458	0.479245	parkinson	0.0669261
1018	COG0498	0.0966924	0.396458	0.472889	parkinson	0.0438846
1019	COG1069	0.0966924	0.396458	0.439262	parkinson	0.00647579
1020	COG1501	0.0966924	0.396458	-0.548581	Control	0.120445
1021	COG2846	0.0966924	0.396458	-0.594171	Control	0.00205277
1022	COG3302	0.0966924	0.396458	-0.649759	Control	0.000589474
1023	COG3584	0.0966924	0.396458	0.482269	parkinson	0.0125692
1024	COG3721	0.0966924	0.396458	-0.552249	Control	0.000190596
1025	COG4231	0.0966924	0.396458	0.473959	parkinson	0.0249826
1026	COG4666	0.0966924	0.396458	0.433411	parkinson	0.0140277
1027	COG4917	0.0966924	0.396458	-0.557287	Control	0.00111995
1028	COG4937	0.0966924	0.396458	-0.535187	Control	0.00387481
1029	COG3047	0.0967917	0.396479	-0.72493	Control	0.000141544
1030	COG5544	0.0969815	0.396871	-0.752278	Control	6.90879e-05
1031	COG4050	0.0971716	0.397012	0	parkinson	8.56117e-05
1032	COG2224	0.0972045	0.397012	-0.756567	Control	0.000382748
1033	COG4223	0.0979984	0.399406	NA	parkinson	3.83641e-06
1034	COG5212	0.0979984	0.399406	NA	parkinson	7.49096e-06
1035	COG1907	0.0980747	0.399406	0.0769593	parkinson	0.000133989
1036	COG4671	0.0986194	0.401236	NA	parkinson	3.78982e-05
1037	COG5521	0.0997079	0.402247	-0.66331	Control	4.1554e-05
1038	COG0203	0.0998221	0.402247	0.482319	parkinson	0.0146693
1039	COG0335	0.0998221	0.402247	0.479012	parkinson	0.0110762
1040	COG1610	0.0998221	0.402247	0.464532	parkinson	0.00792052
1041	COG1700	0.0998221	0.402247	-0.561926	Control	0.00360157
1042	COG2272	0.0998221	0.402247	-0.522734	Control	0.0208037
1043	COG2827	0.0998221	0.402247	0.447259	parkinson	0.00299102
1044	COG3087	0.0998221	0.402247	-0.617546	Control	0.000414232
1045	COG3605	0.0998221	0.402247	0.296083	parkinson	0.00190548
1046	COG3773	0.0998221	0.402247	0.436958	parkinson	0.0195624
1047	COG5455	0.100063	0.402831	-0.791595	Control	9.94453e-05
1048	COG4147	0.100312	0.403449	-0.720844	Control	0.000455359
1049	COG5607	0.100562	0.404069	NA	Control	3.64957e-05
1050	COG4461	0.101662	0.406522	NA	parkinson	1.79276e-05
1051	COG3125	0.101682	0.406522	-0.780181	Control	6.95074e-05
1052	COG4700	0.102055	0.406522	NA	parkinson	9.98927e-07
1053	COG4081	0.102394	0.406522	0	parkinson	4.25536e-05
1054	COG0376	0.102443	0.406522	-0.795177	Control	0.000592061
1055	COG1049	0.102443	0.406522	-0.759136	Control	0.000747444
1056	COG0038	0.103031	0.406522	-0.526449	Control	0.0498562
1057	COG0261	0.103031	0.406522	0.476766	parkinson	0.00935848
1058	COG0763	0.103031	0.406522	-0.537133	Control	0.0137009
1059	COG0842	0.103031	0.406522	-0.52781	Control	0.0558075
1060	COG1185	0.103031	0.406522	0.472347	parkinson	0.0704682
1061	COG1289	0.103031	0.406522	-0.583133	Control	0.00333478
1062	COG1605	0.103031	0.406522	0.456836	parkinson	0.0153277
1063	COG1674	0.103031	0.406522	0.478097	parkinson	0.108777
1064	COG2309	0.103031	0.406522	0.456873	parkinson	0.024944
1065	COG3326	0.103031	0.406522	0.415353	parkinson	0.00315309
1066	COG3507	0.103031	0.406522	-0.509792	Control	0.105837
1067	COG3537	0.103031	0.406522	-0.568879	Control	0.15139
1068	COG4133	0.103031	0.406522	-0.598325	Control	0.000298258
1069	COG4253	0.103101	0.406522	-0.698089	Control	0.000390928
1070	COG3145	0.103639	0.408259	-0.712825	Control	0.000133585
1071	COG4294	0.104156	0.409257	0.414591	parkinson	0.000108028
1072	COG2879	0.104249	0.409257	-0.697445	Control	7.88548e-05
1073	COG2975	0.104283	0.409257	-0.64279	Control	6.12213e-05
1074	COG4230	0.104283	0.409257	-0.648932	Control	0.000939228
1075	COG3248	0.10527	0.409257	-0.77532	Control	0.000291043
1076	COG3349	0.105535	0.409257	0.116501	parkinson	7.02242e-05
1077	COG3924	0.105662	0.409257	-0.842154	Control	4.60927e-05
1078	COG4229	0.105703	0.409257	NA	Control	1.85482e-05
1079	COG3194	0.106141	0.409257	-0.632583	Control	0.00012389
1080	COG0294	0.106319	0.409257	-0.528319	Control	0.0152542
1081	COG0556	0.106319	0.409257	0.483498	parkinson	0.0614487
1082	COG1098	0.106319	0.409257	0.467119	parkinson	0.00426211
1083	COG1155	0.106319	0.409257	0.484841	parkinson	0.0340959
1084	COG1156	0.106319	0.409257	0.486079	parkinson	0.0266382
1085	COG1269	0.106319	0.409257	0.486662	parkinson	0.0370662
1086	COG1302	0.106319	0.409257	0.456547	parkinson	0.0110009
1087	COG1586	0.106319	0.409257	0.456711	parkinson	0.00196889
1088	COG2362	0.106319	0.409257	0.444676	parkinson	0.00171249
1089	COG2819	0.106319	0.409257	-0.536387	Control	0.0142282
1090	COG3015	0.106319	0.409257	-0.5522	Control	0.00339089
1091	COG3307	0.106319	0.409257	0.450846	parkinson	0.00567955
1092	COG3786	0.106319	0.409257	0.458951	parkinson	0.0016663
1093	COG3872	0.106319	0.409257	0.459949	parkinson	0.0170394
1094	COG4555	0.106319	0.409257	0.297344	parkinson	0.000504366
1095	COG5663	0.106319	0.409257	0.354607	parkinson	0.00112241
1096	COG3678	0.106922	0.411202	-0.802575	Control	0.000324724
1097	COG3217	0.107395	0.412642	-0.706506	Control	0.000246712
1098	COG2372	0.108382	0.413913	-0.628669	Control	9.69391e-05
1099	COG3722	0.108595	0.413913	-0.730868	Control	0.000309273
1100	COG2075	0.109439	0.413913	NA	parkinson	1.03225e-05
1101	COG0281	0.10969	0.413913	-0.528135	Control	0.04179
1102	COG0333	0.10969	0.413913	0.453479	parkinson	0.00185506
1103	COG0418	0.10969	0.413913	0.306038	parkinson	0.000892301
1104	COG0774	0.10969	0.413913	-0.532713	Control	0.0145227
1105	COG0803	0.10969	0.413913	0.482228	parkinson	0.0232987
1106	COG1005	0.10969	0.413913	-0.564991	Control	0.0101541
1107	COG1238	0.10969	0.413913	-0.535259	Control	0.0048424
1108	COG1246	0.10969	0.413913	0.425114	parkinson	0.00142164
1109	COG1266	0.10969	0.413913	-0.52898	Control	0.0287016
1110	COG1606	0.10969	0.413913	0.478105	parkinson	0.00564884
1111	COG1625	0.10969	0.413913	0.466246	parkinson	0.0152022
1112	COG1695	0.10969	0.413913	0.450058	parkinson	0.0156921
1113	COG1918	0.10969	0.413913	-0.51037	Control	0.0438288
1114	COG1960	0.10969	0.413913	-0.52232	Control	0.044104
1115	COG2957	0.10969	0.413913	-0.526296	Control	0.015907
1116	COG4110	0.10969	0.413913	-0.646506	Control	0.00033759
1117	COG4720	0.10969	0.413913	0.435947	parkinson	0.00848525
1118	COG3097	0.110762	0.416236	-0.847468	Control	7.71338e-05
1119	COG3109	0.110767	0.416236	-0.820382	Control	0.000162319
1120	COG5571	0.110767	0.416236	-0.809435	Control	0.000198337
1121	COG5239	0.110907	0.416236	NA	Control	5.12473e-06
1122	COG3931	0.111366	0.416236	NA	parkinson	0.000121112
1123	COG3106	0.112241	0.416236	-0.734925	Control	0.000338574
1124	COG1676	0.112296	0.416236	0	parkinson	3.82154e-05
1125	COG4533	0.11263	0.416236	-0.728463	Control	0.000903011
1126	COG4135	0.112899	0.416236	-0.61194	Control	0.000300865
1127	COG0047	0.113142	0.416236	-0.520585	Control	0.0920829
1128	COG0054	0.113142	0.416236	-0.518991	Control	0.00823006
1129	COG0077	0.113142	0.416236	0.483864	parkinson	0.0277908
1130	COG0267	0.113142	0.416236	0.451865	parkinson	0.00199332
1131	COG0382	0.113142	0.416236	-0.60483	Control	0.00444839
1132	COG0553	0.113142	0.416236	-0.518901	Control	0.101518
1133	COG0766	0.113142	0.416236	0.48251	parkinson	0.0617332
1134	COG0814	0.113142	0.416236	-0.574489	Control	0.00468384
1135	COG0828	0.113142	0.416236	0.451328	parkinson	0.00218179
1136	COG1104	0.113142	0.416236	0.459621	parkinson	0.0549118
1137	COG1475	0.113142	0.416236	0.482661	parkinson	0.133958
1138	COG1560	0.113142	0.416236	-0.52537	Control	0.0119346
1139	COG1576	0.113142	0.416236	0.488261	parkinson	0.0135516
1140	COG1786	0.113142	0.416236	0.426816	parkinson	0.000166942
1141	COG2176	0.113142	0.416236	0.459342	parkinson	0.0878474
1142	COG2876	0.113142	0.416236	-0.53463	Control	0.0271666
1143	COG2920	0.113142	0.416236	-0.562016	Control	0.00013968
1144	COG3478	0.113142	0.416236	0.379522	parkinson	0.00012212
1145	COG4748	0.113142	0.416236	-0.620124	Control	0.00136455
1146	COG3683	0.113169	0.416236	-1	Control	2.91056e-05
1147	COG2960	0.113542	0.417243	-0.780813	Control	9.49007e-05
1148	COG5277	0.1143	0.418909	0	parkinson	8.63936e-05
1149	COG5499	0.11464	0.418909	-0.666655	Control	0.000172185
1150	COG3703	0.115307	0.418909	-0.792964	Control	0.000172688
1151	COG3954	0.115492	0.418909	-0.752089	Control	0.000244249
1152	COG0063	0.116678	0.418909	-0.518982	Control	0.0356336
1153	COG0116	0.116678	0.418909	-0.519749	Control	0.0341152
1154	COG0167	0.116678	0.418909	0.487748	parkinson	0.038917
1155	COG0391	0.116678	0.418909	0.40599	parkinson	0.00548152
1156	COG0481	0.116678	0.418909	0.47655	parkinson	0.0555547
1157	COG0714	0.116678	0.418909	0.475528	parkinson	0.067312
1158	COG1045	0.116678	0.418909	0.492107	parkinson	0.0275275
1159	COG1064	0.116678	0.418909	-0.621913	Control	0.00143638
1160	COG1087	0.116678	0.418909	0.485512	parkinson	0.0357794
1161	COG1137	0.116678	0.418909	-0.531914	Control	0.00958166
1162	COG1331	0.116678	0.418909	0.433725	parkinson	0.00111896
1163	COG1376	0.116678	0.418909	0.468315	parkinson	0.0330284
1164	COG1832	0.116678	0.418909	-0.660996	Control	0.000245596
1165	COG2332	0.116678	0.418909	-0.613745	Control	0.000212893
1166	COG2824	0.116678	0.418909	-0.689996	Control	0.000192962
1167	COG2861	0.116678	0.418909	0.428044	parkinson	0.00170981
1168	COG3401	0.116678	0.418909	0.372844	parkinson	0.00955305
1169	COG3684	0.116678	0.418909	-0.64126	Control	0.000514674
1170	COG3877	0.116678	0.418909	0.400822	parkinson	0.0012943
1171	COG4252	0.116678	0.418909	0.293182	parkinson	0.00064786
1172	COG4576	0.116678	0.418909	-0.577019	Control	0.000565024
1173	COG4769	0.116678	0.418909	0.45735	parkinson	0.00765564
1174	COG5527	0.116678	0.418909	-0.606731	Control	0.0136804
1175	COG3485	0.116983	0.41954	NA	Control	3.93796e-05
1176	COG1845	0.117053	0.41954	-0.649063	Control	0.000144278
1177	COG4652	0.117886	0.422164	-0.644418	Control	0.000251191
1178	COG4040	0.118183	0.422164	0	parkinson	1.76614e-05
1179	COG0109	0.118186	0.422164	-0.816284	Control	0.000218805
1180	COG1515	0.118186	0.422164	-0.723346	Control	0.00021698
1181	COG2366	0.118509	0.422552	-0.754529	Control	0.000194612
1182	COG2716	0.118898	0.422552	-0.694143	Control	0.000159935
1183	COG4943	0.119431	0.422552	-0.728247	Control	0.000822084
1184	COG3516	0.119648	0.422552	-0.76411	Control	0.000129322
1185	COG3121	0.119713	0.422552	-0.688604	Control	0.00178475
1186	COG5371	0.119833	0.422552	NA	Control	8.78724e-06
1187	COG0314	0.120299	0.422552	-0.591786	Control	0.0002391
1188	COG0523	0.120299	0.422552	-0.531543	Control	0.0326288
1189	COG1124	0.120299	0.422552	-0.54788	Control	0.00211315
1190	COG1621	0.120299	0.422552	-0.527017	Control	0.0446462
1191	COG2107	0.120299	0.422552	0.448869	parkinson	0.00114613
1192	COG2128	0.120299	0.422552	-0.592119	Control	0.000627613
1193	COG2256	0.120299	0.422552	0.477058	parkinson	0.0420214
1194	COG2386	0.120299	0.422552	-0.607917	Control	0.000353171
1195	COG2508	0.120299	0.422552	0.464309	parkinson	0.0394273
1196	COG2978	0.120299	0.422552	-0.568939	Control	0.0051806
1197	COG2996	0.120299	0.422552	-0.511858	Control	0.0130555
1198	COG3083	0.120299	0.422552	-0.592866	Control	0.00311119
1199	COG4121	0.120299	0.422552	-0.536005	Control	0.00454517
1200	COG4176	0.120299	0.422552	-0.577743	Control	0.00276306
1201	COG5403	0.121166	0.425241	0	parkinson	0.000144211
1202	COG3698	0.121389	0.42564	-0.744149	Control	0.000240735
1203	COG2922	0.121482	0.42564	-0.809555	Control	0.000114846
1204	COG5638	0.121584	0.425645	NA	parkinson	1.7536e-06
1205	COG3237	0.122729	0.426684	-0.670348	Control	8.30005e-05
1206	COG3491	0.122759	0.426684	NA	Control	6.00916e-05
1207	COG4957	0.122927	0.426684	0.32965	parkinson	0.000112398
1208	COG2841	0.123206	0.426684	-0.877414	Control	3.06521e-05
1209	COG3781	0.123337	0.426684	-0.828665	Control	0.000193001
1210	COG5103	0.123408	0.426684	NA	parkinson	8.43678e-06
1211	COG5107	0.123408	0.426684	NA	parkinson	5.17185e-06
1212	COG0272	0.124007	0.426684	0.483055	parkinson	0.0674883
1213	COG0688	0.124007	0.426684	-0.527134	Control	0.0110395
1214	COG0725	0.124007	0.426684	-0.562497	Control	0.00738345
1215	COG1020	0.124007	0.426684	0.472272	parkinson	0.0414047
1216	COG1075	0.124007	0.426684	0.442508	parkinson	0.00792781
1217	COG1086	0.124007	0.426684	-0.520308	Control	0.0533106
1218	COG1237	0.124007	0.426684	0.451107	parkinson	0.00430965
1219	COG2043	0.124007	0.426684	0.408128	parkinson	0.000483168
1220	COG2091	0.124007	0.426684	0.45555	parkinson	0.00766174
1221	COG2316	0.124007	0.426684	0.461474	parkinson	0.00623862
1222	COG3538	0.124007	0.426684	-0.575742	Control	0.0156547
1223	COG4091	0.124007	0.426684	0.41768	parkinson	0.000345061
1224	COG4651	0.124007	0.426684	0.394905	parkinson	0.00250694
1225	COG4796	0.124007	0.426684	0.359166	parkinson	0.00237626
1226	COG3602	0.124782	0.429003	0.26443	parkinson	0.000110973
1227	COG0278	0.125473	0.431025	-0.631152	Control	9.08712e-05
1228	COG3140	0.125587	0.431065	-1	Control	2.27862e-05
1229	COG4908	0.12646	0.433422	0.21416	parkinson	0.000416665
1230	COG2988	0.126479	0.433422	-0.595249	Control	0.000203668
1231	COG3066	0.127015	0.43372	-0.731445	Control	0.000289957
1232	COG2101	0.127058	0.43372	0	parkinson	4.93397e-05
1233	COG0189	0.127801	0.43372	0.439548	parkinson	0.0035932
1234	COG0338	0.127801	0.43372	0.443276	parkinson	0.0210279
1235	COG0527	0.127801	0.43372	-0.515841	Control	0.0697565
1236	COG1038	0.127801	0.43372	0.457571	parkinson	0.0130165
1237	COG1122	0.127801	0.43372	0.460255	parkinson	0.0969369
1238	COG1217	0.127801	0.43372	0.475713	parkinson	0.0596393
1239	COG3587	0.127801	0.43372	-0.569063	Control	0.0197185
1240	COG4586	0.127801	0.43372	0.39538	parkinson	0.00149173
1241	COG4587	0.127801	0.43372	0.429423	parkinson	0.0011085
1242	COG4947	0.127801	0.43372	-0.581932	Control	0.00449566
1243	COG3019	0.128019	0.434056	NA	Control	1.78619e-05
1244	COG5506	0.128106	0.434056	-0.717821	Control	5.72853e-05
1245	COG3769	0.128331	0.434307	-0.826049	Control	0.000144832
1246	COG5322	0.128387	0.434307	-0.852913	Control	0.000190974
1247	COG3342	0.128707	0.434307	NA	parkinson	7.26329e-06
1248	COG1133	0.128901	0.434307	-0.786925	Control	0.000308729
1249	COG4592	0.130024	0.434307	-0.739177	Control	0.000231946
1250	COG4681	0.130948	0.434307	-0.610658	Control	0.000273859
1251	COG3220	0.13101	0.434307	-1	Control	9.16159e-06
1252	COG3313	0.13154	0.434307	-0.786404	Control	6.04321e-05
1253	COG3154	0.131667	0.434307	-0.782956	Control	0.000161287
1254	COG0198	0.131683	0.434307	0.48048	parkinson	0.00886873
1255	COG0208	0.131683	0.434307	-0.542907	Control	0.00754652
1256	COG0402	0.131683	0.434307	0.464089	parkinson	0.0435164
1257	COG0459	0.131683	0.434307	0.482535	parkinson	0.0538971
1258	COG0550	0.131683	0.434307	-0.516018	Control	0.239603
1259	COG0761	0.131683	0.434307	0.468413	parkinson	0.0375136
1260	COG1164	0.131683	0.434307	0.451418	parkinson	0.0399243
1261	COG1189	0.131683	0.434307	0.458062	parkinson	0.0132957
1262	COG1623	0.131683	0.434307	0.351369	parkinson	0.0010112
1263	COG1651	0.131683	0.434307	0.385289	parkinson	0.00327184
1264	COG1850	0.131683	0.434307	0.360092	parkinson	0.000691208
1265	COG2014	0.131683	0.434307	0.4201	parkinson	0.000405042
1266	COG2057	0.131683	0.434307	0.439298	parkinson	0.00285699
1267	COG2116	0.131683	0.434307	0.454836	parkinson	0.00871528
1268	COG2431	0.131683	0.434307	-0.555265	Control	0.0104536
1269	COG2987	0.131683	0.434307	-0.543683	Control	0.0174379
1270	COG3118	0.131683	0.434307	-0.68998	Control	0.000382156
1271	COG3407	0.131683	0.434307	-0.637106	Control	0.000208274
1272	COG3509	0.131683	0.434307	-0.625156	Control	0.00352828
1273	COG3591	0.131683	0.434307	-0.621933	Control	0.00138654
1274	COG3859	0.131683	0.434307	0.48376	parkinson	0.00897617
1275	COG4193	0.131683	0.434307	0.471497	parkinson	0.0102054
1276	COG4771	0.131683	0.434307	-0.545212	Control	0.0571721
1277	COG4810	0.131683	0.434307	-0.546375	Control	0.000973209
1278	COG5337	0.131683	0.434307	0.425711	parkinson	0.00357011
1279	COG3363	0.13279	0.437616	0.254875	parkinson	7.32011e-05
1280	COG5485	0.132895	0.437618	-0.567871	Control	0.000119695
1281	COG2175	0.133237	0.438401	-0.786846	Control	0.000224486
1282	COG3141	0.133892	0.438822	-0.780261	Control	5.57799e-05
1283	COG3803	0.134073	0.438822	NA	Control	7.77039e-06
1284	COG4476	0.134755	0.438822	-0.574365	Control	5.28761e-05
1285	COG3539	0.134847	0.438822	-0.688627	Control	0.00271143
1286	COG4357	0.134864	0.438822	-0.648172	Control	8.825e-05
1287	COG3771	0.135044	0.438822	-0.821191	Control	5.17311e-05
1288	COG0328	0.135655	0.438822	0.433982	parkinson	0.00994593
1289	COG0508	0.135655	0.438822	0.459337	parkinson	0.014272
1290	COG0541	0.135655	0.438822	0.482299	parkinson	0.0432171
1291	COG0813	0.135655	0.438822	0.434317	parkinson	0.0097792
1292	COG1007	0.135655	0.438822	-0.540864	Control	0.0139889
1293	COG1021	0.135655	0.438822	-0.631049	Control	0.00157601
1294	COG1143	0.135655	0.438822	-0.51713	Control	0.00552065
1295	COG1740	0.135655	0.438822	0.435366	parkinson	0.00268019
1296	COG1972	0.135655	0.438822	-0.531424	Control	0.00192285
1297	COG2738	0.135655	0.438822	0.493565	parkinson	0.0137071
1298	COG3034	0.135655	0.438822	0.338733	parkinson	0.000858958
1299	COG3409	0.135655	0.438822	0.457131	parkinson	0.0469669
1300	COG4302	0.135655	0.438822	0.377265	parkinson	0.00144621
1301	COG4819	0.135655	0.438822	0.357499	parkinson	0.00215091
1302	COG4990	0.135655	0.438822	0.472487	parkinson	0.00553351
1303	COG4995	0.135655	0.438822	-0.598226	Control	0.00913327
1304	COG5177	0.136149	0.439115	NA	parkinson	2.55208e-06
1305	COG5229	0.136149	0.439115	NA	parkinson	1.19871e-06
1306	COG5432	0.136149	0.439115	NA	parkinson	1.49474e-06
1307	COG4084	0.136162	0.439115	0	parkinson	2.83649e-05
1308	COG2225	0.13666	0.440384	-0.786245	Control	0.000966956
1309	COG5393	0.137481	0.442692	-0.757872	Control	7.48279e-05
1310	COG3242	0.137777	0.443305	-1	Control	3.62063e-05
1311	COG3062	0.13864	0.444656	-0.844536	Control	4.26691e-05
1312	COG3765	0.138673	0.444656	-0.713709	Control	0.000669134
1313	COG1659	0.138852	0.444656	0.295007	parkinson	0.00017281
1314	COG5633	0.139248	0.444656	-0.740878	Control	9.21342e-05
1315	COG0177	0.139717	0.444656	0.491304	parkinson	0.0205969
1316	COG0812	0.139717	0.444656	0.49514	parkinson	0.0299044
1317	COG1301	0.139717	0.444656	-0.511883	Control	0.0385104
1318	COG1449	0.139717	0.444656	-0.522998	Control	0.0133537
1319	COG1523	0.139717	0.444656	-0.538905	Control	0.0456744
1320	COG2968	0.139717	0.444656	0.388859	parkinson	0.00406632
1321	COG3414	0.139717	0.444656	-0.518707	Control	0.000385742
1322	COG3815	0.139717	0.444656	-0.613912	Control	0.000212529
1323	COG3170	0.139779	0.444656	NA	Control	7.24139e-07
1324	COG3889	0.139779	0.444656	NA	Control	4.06248e-05
1325	COG4313	0.139779	0.444656	NA	Control	3.21382e-06
1326	COG1836	0.140841	0.447358	0.227026	parkinson	0.000127287
1327	COG5383	0.140841	0.447358	-0.71912	Control	0.000279129
1328	COG1340	0.142141	0.451148	0.0764929	parkinson	0.000173651
1329	COG3729	0.143411	0.452491	-0.857448	Control	5.24062e-05
1330	COG0197	0.143871	0.452491	0.490129	parkinson	0.0142123
1331	COG0637	0.143871	0.452491	-0.514127	Control	0.0446362
1332	COG0717	0.143871	0.452491	0.419438	parkinson	0.00214802
1333	COG0853	0.143871	0.452491	-0.529762	Control	0.00470174
1334	COG1337	0.143871	0.452491	0.4348	parkinson	0.00134629
1335	COG1680	0.143871	0.452491	-0.512404	Control	0.0590175
1336	COG2184	0.143871	0.452491	-0.55629	Control	0.0133336
1337	COG3039	0.143871	0.452491	-0.644074	Control	0.0308056
1338	COG3965	0.143871	0.452491	-0.588538	Control	0.00122523
1339	COG4978	0.143871	0.452491	0.470706	parkinson	0.00766013
1340	COG5012	0.143871	0.452491	0.48361	parkinson	0.00855205
1341	COG5575	0.14396	0.452491	NA	Control	9.41845e-07
1342	COG2857	0.144433	0.453642	NA	Control	4.75901e-07
1343	COG4467	0.144561	0.453703	-0.642279	Control	5.96668e-05
1344	COG4390	0.146438	0.455702	NA	Control	3.07776e-06
1345	COG4993	0.146451	0.455702	-0.756396	Control	0.000656383
1346	COG1545	0.147137	0.455702	0.362293	parkinson	9.24402e-05
1347	COG2603	0.147137	0.455702	-0.849303	Control	0.000341337
1348	COG3482	0.147865	0.455702	0	parkinson	5.78123e-05
1349	COG0058	0.148117	0.455702	0.494057	parkinson	0.110759
1350	COG0166	0.148117	0.455702	0.491171	parkinson	0.0458285
1351	COG0184	0.148117	0.455702	0.467341	parkinson	0.00780399
1352	COG0442	0.148117	0.455702	0.486868	parkinson	0.049396
1353	COG0524	0.148117	0.455702	-0.516784	Control	0.115826
1354	COG0587	0.148117	0.455702	0.486316	parkinson	0.120299
1355	COG0658	0.148117	0.455702	0.48885	parkinson	0.0547557
1356	COG0668	0.148117	0.455702	-0.508697	Control	0.0545979
1357	COG1061	0.148117	0.455702	-0.525254	Control	0.090087
1358	COG1188	0.148117	0.455702	-0.529302	Control	0.0078248
1359	COG1219	0.148117	0.455702	0.487621	parkinson	0.0469686
1360	COG1430	0.148117	0.455702	0.311061	parkinson	0.000701169
1361	COG1533	0.148117	0.455702	0.459686	parkinson	0.0197942
1362	COG1819	0.148117	0.455702	-0.54457	Control	0.00747242
1363	COG1964	0.148117	0.455702	0.452097	parkinson	0.00145481
1364	COG2608	0.148117	0.455702	0.481981	parkinson	0.0123208
1365	COG3044	0.148117	0.455702	-0.538947	Control	0.00532949
1366	COG3188	0.148117	0.455702	-0.707341	Control	0.00582714
1367	COG3835	0.148117	0.455702	-0.552203	Control	0.0022353
1368	COG4172	0.148117	0.455702	0.42788	parkinson	0.00366335
1369	COG4552	0.148117	0.455702	0.472271	parkinson	0.0122152
1370	COG4857	0.148117	0.455702	-0.565448	Control	0.00115223
1371	COG1100	0.148325	0.456011	0	parkinson	8.32554e-05
1372	COG4060	0.148616	0.456571	0	parkinson	7.68158e-05
1373	COG4950	0.14973	0.459658	-0.750335	Control	0.000258854
1374	COG5042	0.151108	0.460318	0.378674	parkinson	0.000103302
1375	COG4836	0.151382	0.460318	NA	parkinson	2.99346e-06
1376	COG0005	0.152456	0.460318	-0.514962	Control	0.0166799
1377	COG0188	0.152456	0.460318	0.482526	parkinson	0.158974
1378	COG0216	0.152456	0.460318	0.482897	parkinson	0.033838
1379	COG0251	0.152456	0.460318	-0.526208	Control	0.0207448
1380	COG0414	0.152456	0.460318	-0.522772	Control	0.0123319
1381	COG0472	0.152456	0.460318	0.492499	parkinson	0.0560773
1382	COG0621	0.152456	0.460318	0.480443	parkinson	0.117127
1383	COG0695	0.152456	0.460318	-0.639081	Control	0.000421874
1384	COG0769	0.152456	0.460318	0.472023	parkinson	0.0665228
1385	COG1451	0.152456	0.460318	0.491507	parkinson	0.0180978
1386	COG1914	0.152456	0.460318	-0.546887	Control	0.0121942
1387	COG2163	0.152456	0.460318	0.371062	parkinson	0.000371639
1388	COG2821	0.152456	0.460318	0.456403	parkinson	0.00149701
1389	COG3070	0.152456	0.460318	0.464331	parkinson	0.00331507
1390	COG3221	0.152456	0.460318	0.42387	parkinson	0.0051598
1391	COG3458	0.152456	0.460318	-0.560512	Control	0.0119222
1392	COG3467	0.152456	0.460318	0.486868	parkinson	0.0109573
1393	COG3706	0.152456	0.460318	-0.535558	Control	0.155769
1394	COG4422	0.152456	0.460318	0.463519	parkinson	0.0147424
1395	COG4832	0.152456	0.460318	-0.540572	Control	0.00471129
1396	COG5272	0.152456	0.460318	0.428964	parkinson	0.00156405
1397	COG2867	0.153267	0.462435	-0.736033	Control	0.000108068
1398	COG4890	0.15349	0.462777	NA	Control	6.08715e-06
1399	COG5353	0.155093	0.466028	-0.612135	Control	6.54154e-05
1400	COG4895	0.155698	0.466028	0.251634	parkinson	6.9056e-05
1401	COG3609	0.155813	0.466028	0.349107	parkinson	0.000153842
1402	COG4114	0.156855	0.466028	-0.826147	Control	0.000220004
1403	COG0206	0.156891	0.466028	0.48178	parkinson	0.0413186
1404	COG0399	0.156891	0.466028	-0.521936	Control	0.0488145
1405	COG0457	0.156891	0.466028	-0.553449	Control	0.15483
1406	COG0486	0.156891	0.466028	0.482667	parkinson	0.0453627
1407	COG0561	0.156891	0.466028	-0.511264	Control	0.0836008
1408	COG0778	0.156891	0.466028	-0.511677	Control	0.0652135
1409	COG1033	0.156891	0.466028	0.475537	parkinson	0.0445043
1410	COG1044	0.156891	0.466028	-0.520946	Control	0.0123266
1411	COG1136	0.156891	0.466028	0.485852	parkinson	0.16079
1412	COG1895	0.156891	0.466028	-0.588358	Control	0.00252092
1413	COG3246	0.156891	0.466028	0.459466	parkinson	0.00324517
1414	COG3541	0.156891	0.466028	0.385459	parkinson	0.00221439
1415	COG3663	0.156891	0.466028	-0.524157	Control	0.0128644
1416	COG4154	0.156891	0.466028	0.439394	parkinson	0.00226732
1417	COG4271	0.156891	0.466028	-0.606533	Control	0.000962838
1418	COG5018	0.156891	0.466028	0.445969	parkinson	0.00746403
1419	COG5441	0.156891	0.466028	0.440927	parkinson	0.000886874
1420	COG3724	0.158539	0.470594	-0.744286	Control	0.000284543
1421	COG1844	0.159336	0.472163	0	parkinson	2.88614e-05
1422	COG0057	0.16142	0.472163	0.477219	parkinson	0.0358455
1423	COG0137	0.16142	0.472163	-0.512484	Control	0.0330204
1424	COG0258	0.16142	0.472163	0.484831	parkinson	0.0853486
1425	COG0310	0.16142	0.472163	0.484649	parkinson	0.0043591
1426	COG0381	0.16142	0.472163	-0.530497	Control	0.0334202
1427	COG0431	0.16142	0.472163	-0.613281	Control	0.000877742
1428	COG0504	0.16142	0.472163	0.479207	parkinson	0.0490823
1429	COG0552	0.16142	0.472163	0.481988	parkinson	0.028822
1430	COG0591	0.16142	0.472163	0.484464	parkinson	0.0654985
1431	COG0859	0.16142	0.472163	-0.537696	Control	0.0141921
1432	COG1074	0.16142	0.472163	0.486467	parkinson	0.10408
1433	COG1295	0.16142	0.472163	-0.508771	Control	0.021879
1434	COG1592	0.16142	0.472163	0.4776	parkinson	0.0386619
1435	COG1696	0.16142	0.472163	0.49347	parkinson	0.072884
1436	COG1788	0.16142	0.472163	0.45975	parkinson	0.00337947
1437	COG2179	0.16142	0.472163	0.467883	parkinson	0.00712654
1438	COG2461	0.16142	0.472163	-0.59197	Control	0.00310206
1439	COG3391	0.16142	0.472163	-0.536125	Control	0.0104066
1440	COG3604	0.16142	0.472163	-0.543914	Control	0.0158239
1441	COG4577	0.16142	0.472163	-0.54725	Control	0.00261221
1442	COG3744	0.163498	0.477908	-0.665231	Control	9.42516e-05
1443	COG4300	0.164796	0.479683	-0.641254	Control	0.000103457
1444	COG3960	0.164833	0.479683	-0.612174	Control	0.000523539
1445	COG3162	0.165337	0.479683	-0.748451	Control	8.52659e-05
1446	COG5077	0.165672	0.479683	NA	parkinson	7.09869e-06
1447	COG3783	0.166016	0.479683	-0.687883	Control	8.04173e-05
1448	COG0210	0.166046	0.479683	0.489041	parkinson	0.14807
1449	COG0297	0.166046	0.479683	0.477835	parkinson	0.0403942
1450	COG0529	0.166046	0.479683	-0.554942	Control	0.00417476
1451	COG0630	0.166046	0.479683	0.3373	parkinson	0.00109066
1452	COG1207	0.166046	0.479683	0.469472	parkinson	0.0162317
1453	COG1483	0.166046	0.479683	0.306899	parkinson	0.00198366
1454	COG1585	0.166046	0.479683	0.463965	parkinson	0.00590023
1455	COG1744	0.166046	0.479683	0.460755	parkinson	0.0484126
1456	COG2610	0.166046	0.479683	-0.532954	Control	0.0161352
1457	COG3760	0.166046	0.479683	0.465924	parkinson	0.00843368
1458	COG4640	0.166046	0.479683	0.309316	parkinson	0.000459767
1459	COG4677	0.166046	0.479683	-0.552593	Control	0.0279398
1460	COG1485	0.166154	0.479683	-0.661399	Control	0.000373604
1461	COG1025	0.167116	0.482132	-0.713531	Control	0.000785539
1462	COG3776	0.167348	0.482471	-1	Control	4.53194e-05
1463	COG1849	0.168009	0.483922	0	parkinson	1.75585e-05
1464	COG2318	0.168081	0.483922	NA	Control	9.96471e-06
1465	COG2991	0.168723	0.485437	NA	Control	7.34493e-06
1466	COG2943	0.169461	0.48602	0.186133	parkinson	0.0016615
1467	COG4077	0.169682	0.48602	0	parkinson	4.34397e-05
1468	COG1622	0.170097	0.48602	-0.703028	Control	0.000249512
1469	COG2457	0.170466	0.48602	0	parkinson	4.37278e-05
1470	COG3137	0.170745	0.48602	-0.688067	Control	0.000164869
1471	COG0067	0.17077	0.48602	-0.52463	Control	0.0814664
1472	COG0704	0.17077	0.48602	0.494506	parkinson	0.0167258
1473	COG1360	0.17077	0.48602	-0.569382	Control	0.00673918
1474	COG1577	0.17077	0.48602	-0.551451	Control	0.000496749
1475	COG3638	0.17077	0.48602	0.425491	parkinson	0.0037018
1476	COG3639	0.17077	0.48602	0.440131	parkinson	0.00740121
1477	COG4288	0.17077	0.48602	0.375326	parkinson	0.000179277
1478	COG4412	0.17077	0.48602	-0.631921	Control	0.0152755
1479	COG4712	0.17077	0.48602	0.434155	parkinson	0.00229352
1480	COG4752	0.17077	0.48602	0.479397	parkinson	0.000505499
1481	COG4856	0.17077	0.48602	0.472015	parkinson	0.0187126
1482	COG5163	0.17167	0.488253	NA	parkinson	8.85428e-06
1483	COG0408	0.172482	0.490231	-0.796467	Control	0.000217682
1484	COG1325	0.173224	0.492006	0	parkinson	3.19955e-05
1485	COG3273	0.174738	0.493414	0	parkinson	6.31833e-05
1486	COG0151	0.175592	0.493414	-0.520446	Control	0.035974
1487	COG0348	0.175592	0.493414	0.483509	parkinson	0.0364193
1488	COG0392	0.175592	0.493414	0.465404	parkinson	0.0111276
1489	COG1057	0.175592	0.493414	0.482447	parkinson	0.0199915
1490	COG1159	0.175592	0.493414	0.48175	parkinson	0.0265357
1491	COG1257	0.175592	0.493414	-0.550903	Control	0.000584527
1492	COG1446	0.175592	0.493414	-0.585076	Control	0.00274772
1493	COG1804	0.175592	0.493414	0.42235	parkinson	0.0112186
1494	COG1898	0.175592	0.493414	-0.508747	Control	0.0264082
1495	COG1971	0.175592	0.493414	0.484055	parkinson	0.0167902
1496	COG2045	0.175592	0.493414	0.344424	parkinson	0.000727825
1497	COG2944	0.175592	0.493414	-0.550257	Control	0.00061295
1498	COG4237	0.175592	0.493414	0.461973	parkinson	0.000584164
1499	COG4909	0.175592	0.493414	-0.610921	Control	0.00103693
1500	COG5301	0.175592	0.493414	0.426828	parkinson	0.0041368
1501	COG1812	0.175844	0.493793	0.134718	parkinson	0.000142478
1502	COG3099	0.17673	0.495241	-0.633568	Control	6.56278e-05
1503	COG3766	0.17673	0.495241	-0.790861	Control	0.000100237
1504	COG2134	0.17683	0.495241	-0.709215	Control	0.000243682
1505	COG3725	0.17683	0.495241	-0.714141	Control	0.000219048
1506	COG1777	0.176984	0.495343	0	parkinson	4.87297e-05
1507	COG0412	0.1781	0.497947	-0.744265	Control	0.000499118
1508	COG5398	0.178753	0.497947	NA	parkinson	6.14622e-06
1509	COG0040	0.180513	0.497947	-0.509035	Control	0.0190681
1510	COG0131	0.180513	0.497947	-0.518083	Control	0.0161541
1511	COG0193	0.180513	0.497947	0.493224	parkinson	0.0184757
1512	COG0288	0.180513	0.497947	-0.52507	Control	0.00546075
1513	COG0474	0.180513	0.497947	0.477805	parkinson	0.125759
1514	COG0531	0.180513	0.497947	0.484175	parkinson	0.0493217
1515	COG1309	0.180513	0.497947	0.427321	parkinson	0.0693302
1516	COG1649	0.180513	0.497947	-0.528666	Control	0.0488645
1517	COG1668	0.180513	0.497947	0.482355	parkinson	0.0105624
1518	COG1669	0.180513	0.497947	-0.518912	Control	0.00311202
1519	COG2088	0.180513	0.497947	0.46253	parkinson	0.00959215
1520	COG2339	0.180513	0.497947	0.469895	parkinson	0.00543836
1521	COG2364	0.180513	0.497947	0.466821	parkinson	0.0137456
1522	COG2825	0.180513	0.497947	-0.553521	Control	0.000610289
1523	COG3321	0.180513	0.497947	0.354108	parkinson	0.0053404
1524	COG3533	0.180513	0.497947	-0.543944	Control	0.0786468
1525	COG4420	0.180513	0.497947	0.405073	parkinson	0.00290494
1526	COG4822	0.180513	0.497947	-0.542827	Control	0.0199071
1527	COG4942	0.180513	0.497947	-0.542237	Control	0.0113364
1528	COG5471	0.180513	0.497947	-0.660855	Control	0.000159877
1529	COG4843	0.182227	0.500338	0.101818	parkinson	0.000167795
1530	COG1824	0.182424	0.500338	0	parkinson	0.000121985
1531	COG1685	0.182569	0.500338	0	parkinson	8.70414e-05
1532	COG1339	0.182596	0.500338	0	parkinson	3.03939e-05
1533	COG3559	0.182602	0.500338	-0.749187	Control	6.13315e-05
1534	COG1772	0.183066	0.500338	NA	parkinson	2.75319e-06
1535	COG3916	0.183066	0.500338	NA	parkinson	2.44322e-06
1536	COG4416	0.183066	0.500338	NA	parkinson	5.88073e-07
1537	COG4714	0.183066	0.500338	NA	parkinson	2.06356e-06
1538	COG4961	0.183066	0.500338	NA	parkinson	4.65347e-06
1539	COG5343	0.183066	0.500338	NA	parkinson	5.38956e-06
1540	COG5459	0.183753	0.500338	0.369817	parkinson	0.000360098
1541	COG3921	0.183901	0.500338	NA	Control	1.89292e-05
1542	COG3157	0.184087	0.500338	-0.679791	Control	0.000634969
1543	COG5306	0.184359	0.500338	NA	parkinson	6.60686e-06
1544	COG2747	0.185041	0.500338	-1	Control	4.7541e-05
1545	COG0049	0.185535	0.500338	0.482104	parkinson	0.0154448
1546	COG0099	0.185535	0.500338	0.480296	parkinson	0.0123592
1547	COG0182	0.185535	0.500338	0.461822	parkinson	0.00643918
1548	COG0361	0.185535	0.500338	0.465161	parkinson	0.00592791
1549	COG0367	0.185535	0.500338	-0.508942	Control	0.0508556
1550	COG0539	0.185535	0.500338	0.489153	parkinson	0.0724084
1551	COG0618	0.185535	0.500338	0.475994	parkinson	0.0354572
1552	COG0693	0.185535	0.500338	-0.509878	Control	0.0195226
1553	COG0809	0.185535	0.500338	-0.507604	Control	0.041841
1554	COG1282	0.185535	0.500338	0.347196	parkinson	0.00232538
1555	COG1729	0.185535	0.500338	0.342805	parkinson	0.00117991
1556	COG2165	0.185535	0.500338	-0.618283	Control	0.000772575
1557	COG2235	0.185535	0.500338	0.459484	parkinson	0.00521641
1558	COG2426	0.185535	0.500338	0.408111	parkinson	0.00209967
1559	COG3176	0.185535	0.500338	-0.522045	Control	0.0199255
1560	COG3328	0.185535	0.500338	-0.515488	Control	0.0655461
1561	COG4409	0.185535	0.500338	-0.533094	Control	0.0190067
1562	COG4506	0.185535	0.500338	0.47488	parkinson	0.00599414
1563	COG4997	0.185535	0.500338	0.353215	parkinson	0.00066361
1564	COG4389	0.187981	0.506611	NA	Control	2.99997e-05
1565	COG0397	0.188108	0.50663	-0.724158	Control	0.00035223
1566	COG3447	0.1884	0.507091	-0.654715	Control	0.000657381
1567	COG2149	0.18934	0.507655	-0.744868	Control	9.80953e-05
1568	COG3297	0.189885	0.507655	-0.732859	Control	0.000449609
1569	COG0046	0.190657	0.507655	-0.517924	Control	0.0991936
1570	COG0379	0.190657	0.507655	-0.518919	Control	0.0179451
1571	COG0566	0.190657	0.507655	0.491796	parkinson	0.0718912
1572	COG0694	0.190657	0.507655	0.384198	parkinson	0.000967259
1573	COG0839	0.190657	0.507655	-0.550015	Control	0.00483156
1574	COG1077	0.190657	0.507655	0.485464	parkinson	0.0435504
1575	COG1351	0.190657	0.507655	0.44928	parkinson	0.0148873
1576	COG2868	0.190657	0.507655	0.466726	parkinson	0.00296213
1577	COG3053	0.190657	0.507655	-0.574999	Control	0.0043816
1578	COG3315	0.190657	0.507655	0.426306	parkinson	0.0152287
1579	COG3645	0.190657	0.507655	-0.543218	Control	0.0172898
1580	COG3669	0.190657	0.507655	-0.523403	Control	0.0724369
1581	COG4399	0.190657	0.507655	0.466449	parkinson	0.000267747
1582	COG4869	0.190657	0.507655	0.466977	parkinson	0.0054016
1583	COG5026	0.190657	0.507655	-0.50674	Control	0.00276723
1584	COG1657	0.19131	0.509072	0.366138	parkinson	0.000179648
1585	COG3967	0.192473	0.511845	-0.660597	Control	5.14902e-05
1586	COG4631	0.192645	0.511946	NA	parkinson	1.2234e-05
1587	COG2336	0.19305	0.511946	-0.773755	Control	2.50143e-05
1588	COG4030	0.193055	0.511946	0	parkinson	7.75559e-05
1589	COG4915	0.193055	0.511946	-1	Control	2.18118e-05
1590	COG4138	0.193184	0.511946	-0.801583	Control	0.000163346
1591	COG1630	0.193272	0.511946	0	parkinson	6.59232e-05
1592	COG3558	0.194284	0.511946	NA	Control	1.29296e-05
1593	COG2906	0.195788	0.511946	-1	Control	3.30369e-05
1594	COG0004	0.195881	0.511946	-0.523314	Control	0.0353461
1595	COG0009	0.195881	0.511946	0.484996	parkinson	0.0345732
1596	COG0320	0.195881	0.511946	0.451834	parkinson	0.00701573
1597	COG0326	0.195881	0.511946	0.484557	parkinson	0.0568097
1598	COG0423	0.195881	0.511946	0.486269	parkinson	0.0438816
1599	COG0490	0.195881	0.511946	0.436562	parkinson	0.000875069
1600	COG0701	0.195881	0.511946	-0.540447	Control	0.00607212
1601	COG0715	0.195881	0.511946	0.476094	parkinson	0.0324041
1602	COG1008	0.195881	0.511946	-0.546594	Control	0.0146347
1603	COG1691	0.195881	0.511946	0.455776	parkinson	0.0051877
1604	COG1743	0.195881	0.511946	0.440957	parkinson	0.00207696
1605	COG2755	0.195881	0.511946	-0.520516	Control	0.0795409
1606	COG3093	0.195881	0.511946	-0.556715	Control	0.0040402
1607	COG3292	0.195881	0.511946	-0.535331	Control	0.388938
1608	COG3369	0.195881	0.511946	0.411792	parkinson	0.00156321
1609	COG3387	0.195881	0.511946	0.428699	parkinson	0.00610606
1610	COG3422	0.195881	0.511946	0.266565	parkinson	0.000358497
1611	COG4175	0.195881	0.511946	-0.555298	Control	0.00399008
1612	COG5412	0.195881	0.511946	0.463912	parkinson	0.0300611
1613	COG5404	0.195912	0.511946	-0.793559	Control	0.000112095
1614	COG4054	0.196681	0.513637	0.104325	parkinson	0.000179728
1615	COG3977	0.196957	0.51404	0.330189	parkinson	0.00117318
1616	COG3038	0.198163	0.516046	-0.713527	Control	0.000252932
1617	COG1675	0.198215	0.516046	0	parkinson	4.01814e-05
1618	COG1813	0.198215	0.516046	0	parkinson	3.30807e-05
1619	COG2522	0.198215	0.516046	0	parkinson	3.61618e-05
1620	COG4787	0.199243	0.517442	-0.627626	Control	0.000179144
1621	COG3433	0.199585	0.517442	-0.664575	Control	0.000854181
1622	COG0022	0.201207	0.517442	0.455916	parkinson	0.00891292
1623	COG0250	0.201207	0.517442	0.479471	parkinson	0.019662
1624	COG0264	0.201207	0.517442	0.479904	parkinson	0.0292053
1625	COG0305	0.201207	0.517442	0.483552	parkinson	0.0725474
1626	COG0436	0.201207	0.517442	-0.513838	Control	0.139967
1627	COG0480	0.201207	0.517442	0.480878	parkinson	0.209905
1628	COG0500	0.201207	0.517442	0.488294	parkinson	0.110436
1629	COG1132	0.201207	0.517442	0.483593	parkinson	0.521139
1630	COG1179	0.201207	0.517442	0.47637	parkinson	0.0229048
1631	COG1342	0.201207	0.517442	0.475671	parkinson	0.00909716
1632	COG1654	0.201207	0.517442	0.473807	parkinson	0.0148486
1633	COG1806	0.201207	0.517442	-0.545541	Control	0.00134245
1634	COG2198	0.201207	0.517442	-0.628724	Control	0.00472736
1635	COG2733	0.201207	0.517442	-0.586726	Control	0.00136317
1636	COG3394	0.201207	0.517442	-0.549475	Control	0.00500858
1637	COG3825	0.201207	0.517442	0.449975	parkinson	0.00137114
1638	COG4206	0.201207	0.517442	-0.54181	Control	0.0841862
1639	COG4226	0.201207	0.517442	-0.596163	Control	0.00134137
1640	COG2142	0.202162	0.519581	-0.726656	Control	7.50144e-05
1641	COG3132	0.20316	0.521828	-0.745756	Control	0.000139969
1642	COG5092	0.20342	0.521828	NA	parkinson	5.0942e-06
1643	COG1909	0.203954	0.521828	0	parkinson	4.70252e-05
1644	COG4014	0.204433	0.521828	NA	parkinson	1.76787e-05
1645	COG4499	0.204957	0.521828	-0.745642	Control	0.000138342
1646	COG1791	0.205492	0.521828	NA	Control	1.10725e-05
1647	COG4128	0.205492	0.521828	NA	Control	1.86915e-05
1648	COG5653	0.205492	0.521828	NA	Control	0.000130942
1649	COG0110	0.206637	0.521828	0.484629	parkinson	0.059508
1650	COG0407	0.206637	0.521828	0.4702	parkinson	0.00584218
1651	COG0582	0.206637	0.521828	0.476521	parkinson	0.417164
1652	COG0628	0.206637	0.521828	0.483681	parkinson	0.0676743
1653	COG0795	0.206637	0.521828	-0.54641	Control	0.0244796
1654	COG1190	0.206637	0.521828	0.489643	parkinson	0.05768
1655	COG1226	0.206637	0.521828	0.470639	parkinson	0.0138237
1656	COG1364	0.206637	0.521828	0.47481	parkinson	0.02119
1657	COG1410	0.206637	0.521828	-0.518379	Control	0.0667531
1658	COG1486	0.206637	0.521828	-0.527945	Control	0.0118255
1659	COG1724	0.206637	0.521828	0.402942	parkinson	0.000145804
1660	COG1900	0.206637	0.521828	0.416959	parkinson	0.000476075
1661	COG3503	0.206637	0.521828	0.486844	parkinson	0.00554037
1662	COG3525	0.206637	0.521828	-0.530047	Control	0.136239
1663	COG4152	0.206637	0.521828	0.472331	parkinson	0.00644823
1664	COG4177	0.206637	0.521828	0.458609	parkinson	0.0222102
1665	COG4336	0.206637	0.521828	0.436883	parkinson	0.00236559
1666	COG4477	0.206637	0.521828	-0.503217	two.sided	0.00120442
1667	COG4750	0.206637	0.521828	-0.516911	Control	0.0117422
1668	COG3122	0.206706	0.521828	-0.72125	Control	0.000164144
1669	COG3165	0.206706	0.521828	-0.755278	Control	0.000189315
1670	COG5657	0.20675	0.521828	NA	parkinson	2.37287e-06
1671	COG4627	0.206989	0.522118	-0.657419	Control	2.40639e-05
1672	COG1019	0.207382	0.52272	0	parkinson	3.45224e-05
1673	COG3127	0.207476	0.52272	-0.752778	Control	0.000622991
1674	COG5503	0.208025	0.523789	-0.709966	Control	3.81776e-05
1675	COG1795	0.209334	0.524822	0.0547499	parkinson	0.000101987
1676	COG4853	0.209813	0.524822	-1	Control	4.17366e-05
1677	COG3759	0.210086	0.524822	-0.643706	Control	8.85819e-05
1678	COG4781	0.210453	0.524822	-0.548135	Control	0.000254979
1679	COG3139	0.210518	0.524822	-0.70334	Control	6.29802e-05
1680	COG4130	0.21088	0.524822	NA	Control	2.36331e-05
1681	COG5043	0.210974	0.524822	NA	parkinson	7.73727e-05
1682	COG5555	0.211107	0.524822	NA	Control	0.000143773
1683	COG1400	0.211292	0.524822	0	parkinson	1.71225e-05
1684	COG0145	0.21217	0.524822	-0.515466	Control	0.00360749
1685	COG0336	0.21217	0.524822	0.494246	parkinson	0.0243935
1686	COG0374	0.21217	0.524822	0.440161	parkinson	0.0038444
1687	COG0390	0.21217	0.524822	-0.59115	Control	0.00373251
1688	COG0525	0.21217	0.524822	0.484547	parkinson	0.0833767
1689	COG0535	0.21217	0.524822	0.485063	parkinson	0.0535102
1690	COG0651	0.21217	0.524822	0.491479	parkinson	0.0143082
1691	COG1250	0.21217	0.524822	-0.529431	Control	0.0122167
1692	COG1794	0.21217	0.524822	0.466853	parkinson	0.00522236
1693	COG2141	0.21217	0.524822	-0.67146	Control	0.00123431
1694	COG2180	0.21217	0.524822	-0.728532	Control	0.000380117
1695	COG3014	0.21217	0.524822	0.421579	parkinson	0.000555313
1696	COG3275	0.21217	0.524822	-0.526877	Control	0.034389
1697	COG3347	0.21217	0.524822	0.483891	parkinson	0.0015831
1698	COG3764	0.21217	0.524822	0.445861	parkinson	0.0270157
1699	COG3875	0.21217	0.524822	0.461114	parkinson	0.0101715
1700	COG4724	0.21217	0.524822	-0.557565	Control	0.0110031
1701	COG5017	0.21217	0.524822	0.470912	parkinson	0.00124419
1702	COG5410	0.21217	0.524822	0.459615	parkinson	0.0101037
1703	COG5493	0.21217	0.524822	0.403459	parkinson	0.000898725
1704	COG5635	0.21217	0.524822	0.403011	parkinson	0.00443414
1705	COG3128	0.214261	0.529683	-0.772179	Control	0.00013011
1706	COG1639	0.214746	0.530572	NA	parkinson	4.51581e-05
1707	COG5236	0.21607	0.531593	NA	parkinson	1.38456e-06
1708	COG5665	0.21607	0.531593	NA	parkinson	1.6328e-06
1709	COG3895	0.216879	0.531593	-0.705569	Control	6.37966e-05
[truncated: 2,506 more rows]
