# Supplementary material for: Functional implications of microbial and viral gut metagenome changes in early stage L-DOPA-naïve Parkinson’s disease patients
Source: Genome Med. 2017 Apr 28;9:39. doi: 10.1186/s13073-017-0428-y (PMC5408370; doi:10.1186/s13073-017-0428-y)
Supplement: Supplementary file 13 — PD microbial differences are not confounded by statin use. Statistical analysis blocked for statin use. This analysis shows virtually the same families being significantly different between PD and control samples, compared to not controlling for statin intake. (XLSX 14 kb) [file 13073_2017_428_MOESM13_ESM.xlsx]

## Sheet: Family_blockStatines
Rank	Feature name	p-value	q-value	Direction Control / parkinson	withinBlockDirection	Increased in	FeatureSum (%)	Superkingdom	Phylum	Class	Order	Family
1	Bacteria;?;?;?;?	0.000350089	0.0102971	0.0868648	.***|.	parkinson	3.07883	Bacteria	?	?	?	?
2	Bacteria;Verrucomicrobia;Verrucomicrobiae;Verrucomicrobiales;Verrucomicrobiaceae	0.000541955	0.0102971	0.0628786	.***|X	parkinson	2.09815	Bacteria	Verrucomicrobia	Verrucomicrobiae	Verrucomicrobiales	Verrucomicrobiaceae
3	Bacteria;Firmicutes;?;?;?	0.00403092	0.0444242	0.12176	.**|.	parkinson	2.25735	Bacteria	Firmicutes	?	?	?
4	Bacteria;Actinobacteria;Actinobacteria;Actinomycetales;Micrococcaceae	0.00567551	0.0444242	-1	.**|.	Control	0.00724847	Bacteria	Actinobacteria	Actinobacteria	Actinomycetales	Micrococcaceae
5	Bacteria;Bacteroidetes;Bacteroidia;Bacteroidales;Prevotellaceae	0.00584528	0.0444242	-0.975101	.**|.	Control	5.35482	Bacteria	Bacteroidetes	Bacteroidia	Bacteroidales	Prevotellaceae
6	Bacteria;Firmicutes;Bacilli;Lactobacillales;Streptococcaceae	0.0152957	0.0902875	-0.703674	.**|X	Control	0.576407	Bacteria	Firmicutes	Bacilli	Lactobacillales	Streptococcaceae
7	Bacteria;Firmicutes;Clostridia;Clostridiales;Lachnospiraceae	0.0166319	0.0902875	-0.661113	.*|.	Control	7.06945	Bacteria	Firmicutes	Clostridia	Clostridiales	Lachnospiraceae
8	Bacteria;Firmicutes;Erysipelotrichi;Erysipelotrichales;Erysipelotrichaceae	0.0192861	0.0916088	-0.751982	.**|X	Control	1.10729	Bacteria	Firmicutes	Erysipelotrichi	Erysipelotrichales	Erysipelotrichaceae
9	Bacteria;Firmicutes;Clostridia;Clostridiales;?	0.0279153	0.117865	0.428652	.*|.	parkinson	18.5397	Bacteria	Firmicutes	Clostridia	Clostridiales	?
10	Bacteria;Bacteroidetes;Flavobacteriia;Flavobacteriales;Flavobacteriaceae	0.0355352	0.126163	-1	.*|.	Control	0.39045	Bacteria	Bacteroidetes	Flavobacteriia	Flavobacteriales	Flavobacteriaceae
11	Bacteria;Firmicutes;Clostridia;?;?	0.0365208	0.126163	0.205489	.**|X	parkinson	4.45732	Bacteria	Firmicutes	Clostridia	?	?
12	Bacteria;Bacteroidetes;?;?;?	0.055147	0.174632	-1	.*|.	Control	0.840278	Bacteria	Bacteroidetes	?	?	?
13	Bacteria;Fusobacteria;Fusobacteriia;Fusobacteriales;Fusobacteriaceae	0.0700219	0.204679	NA	.*|.	Control	0.0113934	Bacteria	Fusobacteria	Fusobacteriia	Fusobacteriales	Fusobacteriaceae
14	Bacteria;Actinobacteria;Actinobacteria;Actinomycetales;Actinomycetaceae	0.0872534	0.236831	-0.651461	.|.	Control	0.0274283	Bacteria	Actinobacteria	Actinobacteria	Actinomycetales	Actinomycetaceae
15	Bacteria;Firmicutes;Clostridia;Clostridiales;Ruminococcaceae	0.103801	0.262963	-0.536253	.*|X	Control	15.7362	Bacteria	Firmicutes	Clostridia	Clostridiales	Ruminococcaceae
16	Bacteria;Bacteroidetes;Bacteroidia;Bacteroidales;Rikenellaceae	0.160959	0.372154	0.433568	.|.	parkinson	5.72626	Bacteria	Bacteroidetes	Bacteroidia	Bacteroidales	Rikenellaceae
17	Bacteria;Firmicutes;Clostridia;Clostridiales;Oscillospiraceae	0.172293	0.372154	0	.|X	parkinson	0.103121	Bacteria	Firmicutes	Clostridia	Clostridiales	Oscillospiraceae
18	Bacteria;Lentisphaerae;?;?;Victivallaceae	0.176283	0.372154	-1	.|.	Control	0.0226575	Bacteria	Lentisphaerae	?	?	Victivallaceae
19	Bacteria;Firmicutes;Bacilli;Lactobacillales;Lactobacillaceae	0.20503	0.41006	-0.670933	.|X	Control	0.155455	Bacteria	Firmicutes	Bacilli	Lactobacillales	Lactobacillaceae
20	Bacteria;Proteobacteria;Betaproteobacteria;Burkholderiales;Oxalobacteraceae	0.217543	0.413332	NA	X|.	parkinson	0.0102562	Bacteria	Proteobacteria	Betaproteobacteria	Burkholderiales	Oxalobacteraceae
21	Bacteria;Firmicutes;Clostridia;Clostridiales;Peptostreptococcaceae	0.261905	0.473923	0.413233	.|.	parkinson	0.0506159	Bacteria	Firmicutes	Clostridia	Clostridiales	Peptostreptococcaceae
22	Bacteria;Actinobacteria;Actinobacteria;Coriobacteriales;Coriobacteriaceae	0.309532	0.487761	-0.629288	.|X	Control	0.653607	Bacteria	Actinobacteria	Actinobacteria	Coriobacteriales	Coriobacteriaceae
23	Bacteria;Bacteroidetes;Bacteroidia;Bacteroidales;Bacteroidaceae	0.316482	0.487761	-0.558119	.|X	Control	16.6237	Bacteria	Bacteroidetes	Bacteroidia	Bacteroidales	Bacteroidaceae
24	Bacteria;Proteobacteria;Gammaproteobacteria;Pasteurellales;Pasteurellaceae	0.317894	0.487761	-1	.|X	Control	0.0307802	Bacteria	Proteobacteria	Gammaproteobacteria	Pasteurellales	Pasteurellaceae
25	Bacteria;Proteobacteria;Gammaproteobacteria;Enterobacteriales;Enterobacteriaceae	0.320896	0.487761	-0.753235	X|X	parkinson	0.942578	Bacteria	Proteobacteria	Gammaproteobacteria	Enterobacteriales	Enterobacteriaceae
26	Bacteria;Firmicutes;Clostridia;Clostridiales;Clostridiaceae	0.356011	0.520324	-0.654998	.|.	Control	0.214002	Bacteria	Firmicutes	Clostridia	Clostridiales	Clostridiaceae
27	Bacteria;Bacteroidetes;Bacteroidia;Bacteroidales;?	0.395553	0.550505	-0.572067	.|X	Control	1.78976	Bacteria	Bacteroidetes	Bacteroidia	Bacteroidales	?
28	Bacteria;Firmicutes;Clostridia;Clostridiales;bp_Clostridiales	0.405635	0.550505	-0.616729	.|X	Control	0.0518344	Bacteria	Firmicutes	Clostridia	Clostridiales	bp_Clostridiales
29	Bacteria;Firmicutes;Negativicutes;Selenomonadales;Veillonellaceae	0.485497	0.626826	0.387048	.|X	parkinson	1.16658	Bacteria	Firmicutes	Negativicutes	Selenomonadales	Veillonellaceae
30	Bacteria;Firmicutes;Bacilli;Lactobacillales;Enterococcaceae	0.494863	0.626826	NA	.|.	Control	0.0230452	Bacteria	Firmicutes	Bacilli	Lactobacillales	Enterococcaceae
31	Bacteria;Proteobacteria;Deltaproteobacteria;Desulfovibrionales;Desulfovibrionaceae	0.519029	0.636229	0.424835	.|.	parkinson	0.261747	Bacteria	Proteobacteria	Deltaproteobacteria	Desulfovibrionales	Desulfovibrionaceae
32	Bacteria;Bacteroidetes;Bacteroidia;Bacteroidales;Porphyromonadaceae	0.571543	0.678708	-0.535868	X|.	parkinson	1.76549	Bacteria	Bacteroidetes	Bacteroidia	Bacteroidales	Porphyromonadaceae
33	Archaea;Euryarchaeota;Methanobacteria;Methanobacteriales;Methanobacteriaceae	0.713786	0.810603	0.304971	.|X	parkinson	0.301707	Archaea	Euryarchaeota	Methanobacteria	Methanobacteriales	Methanobacteriaceae
34	Bacteria;Firmicutes;Clostridia;Clostridiales;Eubacteriaceae	0.725276	0.810603	0.451817	.|.	parkinson	5.06252	Bacteria	Firmicutes	Clostridia	Clostridiales	Eubacteriaceae
35	Bacteria;Actinobacteria;Actinobacteria;Bifidobacteriales;Bifidobacteriaceae	0.777192	0.821336	0.483161	X|.	parkinson	1.82093	Bacteria	Actinobacteria	Actinobacteria	Bifidobacteriales	Bifidobacteriaceae
36	Bacteria;Proteobacteria;Gammaproteobacteria;Pseudomonadales;Pseudomonadaceae	0.778108	0.821336	NA	.|.	Control	0.0107761	Bacteria	Proteobacteria	Gammaproteobacteria	Pseudomonadales	Pseudomonadaceae
37	Bacteria;Proteobacteria;Betaproteobacteria;Burkholderiales;Sutterellaceae	0.856597	0.879748	0.440894	.|.	parkinson	0.758683	Bacteria	Proteobacteria	Betaproteobacteria	Burkholderiales	Sutterellaceae
38	Bacteria;Firmicutes;Negativicutes;Selenomonadales;Acidaminococcaceae	0.91087	0.91087	-0.743457	X|X	parkinson	0.901576	Bacteria	Firmicutes	Negativicutes	Selenomonadales	Acidaminococcaceae
