# Supplementary material for: Functional implications of microbial and viral gut metagenome changes in early stage L-DOPA-naïve Parkinson’s disease patients
Source: Genome Med. 2017 Apr 28;9:39. doi: 10.1186/s13073-017-0428-y (PMC5408370; doi:10.1186/s13073-017-0428-y)
Supplement: Supplementary file 15 — mOTU phylogeny for predictive features. The most predictive taxonomic features for PD (Fig. 3) were broken down into the mOTUs [27] comprising them. Further, the percentage to which a given feature was made up by each mOTU is indicated. (XLSX 10 kb) [file 13073_2017_428_MOESM15_ESM.xlsx]

## Sheet: Motu_Groups
Eubacterium		Firmicutes		Bacteria		Capnocytophaga		Phascolarctobacterium		Akkermansia
motu_linkage_group_613	59.9425	motu_linkage_group_302	13.7902	motu_linkage_group_191	19.7714	motu_linkage_group_265	51.626	Cluster1659	100	Cluster1008	87.5878
Cluster1275	33.6376	motu_linkage_group_120	11.8012	motu_linkage_group_192	17.9739	Cluster1086	48.374			motu_linkage_group_357	10.9451
Cluster1276	5.55438	motu_linkage_group_3	8.77275	motu_linkage_group_65	14.7944					motu_linkage_group_360	1.46709
Cluster1280	0.865539	motu_linkage_group_282	7.91028	motu_linkage_group_389	10.4803
		motu_linkage_group_142	5.98995	motu_linkage_group_289	10.4629
		motu_linkage_group_136	4.54398	motu_linkage_group_228	8.4918
		motu_linkage_group_151	4.20323	motu_linkage_group_233	5.94436
		motu_linkage_group_244	4.06369	motu_linkage_group_295	3.41349
		motu_linkage_group_252	3.64796	motu_linkage_group_113	2.19203
		motu_linkage_group_293	2.55017	motu_linkage_group_480	1.40533
		motu_linkage_group_434	2.51034	motu_linkage_group_574	0.998469
		motu_linkage_group_85	2.47601	motu_linkage_group_286	0.775667
		motu_linkage_group_87	2.37336	motu_linkage_group_634	0.653342
		motu_linkage_group_121	2.32767	motu_linkage_group_568	0.647506
		motu_linkage_group_248	2.02994	motu_linkage_group_279	0.470247
		motu_linkage_group_51	1.68085	motu_linkage_group_207	0.38133
		motu_linkage_group_218	1.64744	motu_linkage_group_373	0.31278
		motu_linkage_group_566	1.53082	motu_linkage_group_13	0.292316
		motu_linkage_group_28	1.49851	motu_linkage_group_18	0.171554
		motu_linkage_group_633	1.10456	motu_linkage_group_72	0.154972
		motu_linkage_group_604	0.939779	motu_linkage_group_165	0.118143
		motu_linkage_group_342	0.907877	motu_linkage_group_111	0.0791261
		motu_linkage_group_317	0.895879	motu_linkage_group_25	0.0145771
		motu_linkage_group_531	0.829458
		motu_linkage_group_625	0.789292
		motu_linkage_group_33	0.752144
		motu_linkage_group_386	0.699652
		motu_linkage_group_385	0.66002
		motu_linkage_group_458	0.657318
		motu_linkage_group_17	0.616302
		motu_linkage_group_686	0.592075
		motu_linkage_group_463	0.57471
		motu_linkage_group_344	0.572269
		motu_linkage_group_481	0.497009
		motu_linkage_group_529	0.491791
		motu_linkage_group_375	0.480617
		motu_linkage_group_445	0.429712
		motu_linkage_group_565	0.388766
		motu_linkage_group_257	0.364043
		motu_linkage_group_219	0.26668
		motu_linkage_group_20	0.238955
		motu_linkage_group_209	0.195177
		motu_linkage_group_52	0.131081
		motu_linkage_group_398	0.103355
		motu_linkage_group_49	0.100734
		motu_linkage_group_528	0.0779233
		motu_linkage_group_532	0.0653139
		motu_linkage_group_280	0.0601851
		motu_linkage_group_43	0.0566148
		motu_linkage_group_204	0.0387633
		motu_linkage_group_10	0.0379699
		motu_linkage_group_57	0.0127511
		motu_linkage_group_519	0.00850072
		motu_linkage_group_314	0.00765065
		motu_linkage_group_71	0.00680058
